# Supplementary material for: Genome-Wide Analysis of Glucocorticoid Receptor Binding Regions in Adipocytes Reveal Gene Network Involved in Triglyceride Homeostasis
Source: PLoS One. 2010 Dec 20;5(12):e15188. doi: 10.1371/journal.pone.0015188 (PMC3004788; doi:10.1371/journal.pone.0015188)
Supplement: Dataset S1 — GBRs identified from ChIPseq. GBRs were identified using MACS as described in Methods. The distribution of GR-binding sites, relative to nearest genes, was determined with PinkThing (http://pinkthing.cmbi.ru.nl). All sequences associated with the peaks were obtained from the Mus musculus NCBI m37 genome assembly (mm9; July 2007). (XLS) [file pone.0015188.s001.xls]

## Sheet: Sheet1
Dataset S1 GBRs identified from ChIPseq
chromosome number	startpeak	endpeak	user defined string	class	distance to gene	ENSEMBLE gene ID	gene name	gene description
chr1	5124284	5124537	peak1	intron	28116	ENSMUSG00000033793	Atp6v1h	Vacuolar proton pump subunit H (EC 3.6.3.14) (V-ATPase subunit H). [Source:Uniprot/SWISSPROT;Acc:Q8BVE3]
chr1	5316455	5316657	peak2	distant	-164030	ENSMUSG00000033793	Atp6v1h	Vacuolar proton pump subunit H (EC 3.6.3.14) (V-ATPase subunit H). [Source:Uniprot/SWISSPROT;Acc:Q8BVE3]
chr1	9626535	9626676	peak3	upstreamFar	-5432	ENSMUSG00000079671
chr1	9738334	9738659	peak4	upstreamNear	-33	ENSMUSG00000045210	Vcpip1	Deubiquitinating protein VCIP135 (EC 3.4.22.-) (Valosin-containing protein p97/p47 complex-interacting protein p135) (Valosin-containing protein p97/p47 complex-interacting protein 1). [Source:Uniprot/SWISSPROT;Acc:Q8CDG3]
chr1	9841568	9841829	peak5	intron	48231	ENSMUSG00000025915	Sgk3	Serine/threonine-protein kinase Sgk3 (EC 2.7.11.1) (Serum/glucocorticoid-regulated kinase 3) (Serum/glucocorticoid- regulated kinase-like) (Cytokine-independent survival kinase). [Source:Uniprot/SWISSPROT;Acc:Q9ERE3]
chr1	10245555	10245770	peak6	upstreamFar	-23087	ENSMUSG00000067851	Arfgef1	ADP-ribosylation factor guanine nucleotide-exchange factor 1(brefeldin A-inhibited) [Source:RefSeq_peptide;Acc:NP_001095900]
chr1	11023737	11023986	peak7	intron	40315	ENSMUSG00000048960	Depdc2	DEP domain-containing protein 2 (Phosphatidylinositol 3,4,5- trisphosphate-dependent Rac exchanger 2) (PtdIns(3,4,5)-dependent Rac exchanger 2) (P-Rex2). [Source:Uniprot/SWISSPROT;Acc:Q3LAC4]
chr1	11284473	11284905	peak8	intron	3893	ENSMUSG00000048960	Depdc2	DEP domain-containing protein 2 (Phosphatidylinositol 3,4,5- trisphosphate-dependent Rac exchanger 2) (PtdIns(3,4,5)-dependent Rac exchanger 2) (P-Rex2). [Source:Uniprot/SWISSPROT;Acc:Q3LAC4]
chr1	13228511	13228694	peak9	intron	99416	ENSMUSG00000005886	Ncoa2	Nuclear receptor coactivator 2 (NCoA-2) (Transcriptional intermediary factor 2) (Glucocorticoid receptor-interacting protein 1) (GRIP-1). [Source:Uniprot/SWISSPROT;Acc:Q61026]
chr1	13588064	13588278	peak10	upstreamFar	-8226	ENSMUSG00000025935	Tram1	Translocation-associated membrane protein 1. [Source:Uniprot/SWISSPROT;Acc:Q91V04]
chr1	13618448	13618649	peak11	intron	1708	ENSMUSG00000025937	Lactb2	Beta-lactamase-like protein 2 (EC 3.-.-.-). [Source:Uniprot/SWISSPROT;Acc:Q99KR3]
chr1	14134482	14134807	peak12	downstreamFar	-24391	ENSMUSG00000025932	Eya1	Eyes absent homolog 1 (EC 3.1.3.48). [Source:Uniprot/SWISSPROT;Acc:P97767]
chr1	14234904	14235181	peak13	intron	65239	ENSMUSG00000025932	Eya1	Eyes absent homolog 1 (EC 3.1.3.48). [Source:Uniprot/SWISSPROT;Acc:P97767]
chr1	17440414	17440708	peak14	distant	-151424	ENSMUSG00000067780	Pi15	Peptidase inhibitor 15 precursor (SugarCrisp). [Source:Uniprot/SWISSPROT;Acc:Q8BS03]
chr1	17474997	17475238	peak15	distant	-116868	ENSMUSG00000067780	Pi15	Peptidase inhibitor 15 precursor (SugarCrisp). [Source:Uniprot/SWISSPROT;Acc:Q8BS03]
chr1	17481542	17481877	peak16	distant	-110276	ENSMUSG00000067780	Pi15	Peptidase inhibitor 15 precursor (SugarCrisp). [Source:Uniprot/SWISSPROT;Acc:Q8BS03]
chr1	17560454	17560854	peak17	distant	-31331	ENSMUSG00000067780	Pi15	Peptidase inhibitor 15 precursor (SugarCrisp). [Source:Uniprot/SWISSPROT;Acc:Q8BS03]
chr1	21028070	21028268	peak18	intron	36691	ENSMUSG00000041779	Tram2	Translocation-associated membrane protein 2. [Source:Uniprot/SWISSPROT;Acc:Q924Z5]
chr1	21222097	21222310	peak19	downstreamNear	-1957	ENSMUSG00000025933	Tmem14a	Transmembrane protein 14A. [Source:Uniprot/SWISSPROT;Acc:P56983]
chr1	23003570	23003796	peak20	distant	-104926	ENSMUSG00000073730	4933415F23Rik	RIKEN cDNA 4933415F23 gene (4933415F23Rik), mRNA [Source:RefSeq_dna;Acc:NM_025746]
chr1	23204264	23204615	peak21	distant	-58387	ENSMUSG00000073729	EG623356	Adult male testis cDNA, RIKEN full-length enriched library, clone:1700028D19 product:hypothetical Proline-rich region profile containing protein, full insert sequence. (Fragment). [Source:Uniprot/SPTREMBL;Acc:Q3V2L3]
chr1	23209233	23209554	peak22	distant	-53433	ENSMUSG00000073729	EG623356	Adult male testis cDNA, RIKEN full-length enriched library, clone:1700028D19 product:hypothetical Proline-rich region profile containing protein, full insert sequence. (Fragment). [Source:Uniprot/SPTREMBL;Acc:Q3V2L3]
chr1	23230853	23231268	peak23	distant	-31766	ENSMUSG00000073729	EG623356	Adult male testis cDNA, RIKEN full-length enriched library, clone:1700028D19 product:hypothetical Proline-rich region profile containing protein, full insert sequence. (Fragment). [Source:Uniprot/SPTREMBL;Acc:Q3V2L3]
chr1	23440575	23440769	peak24	distant	-50658	ENSMUSG00000026158	Ogfrl1	Opioid growth factor receptor-like protein 1. [Source:Uniprot/SWISSPROT;Acc:Q8VE52]
chr1	23928831	23929030	peak25	exon	198	ENSMUSG00000026155	Smap1	Stromal membrane-associated protein 1. [Source:Uniprot/SWISSPROT;Acc:Q91VZ6]
chr1	23938130	23938585	peak26	upstreamFar	-9229	ENSMUSG00000026155	Smap1	Stromal membrane-associated protein 1. [Source:Uniprot/SWISSPROT;Acc:Q91VZ6]
chr1	24516443	24516628	peak27	intron	77741	ENSMUSG00000026141	Col19a1	Collagen alpha-1(XIX) chain precursor (Collagen alpha-1(Y) chain). [Source:Uniprot/SWISSPROT;Acc:Q0VF58]
chr1	31072870	31073212	peak28	distant	-66439	ENSMUSG00000026064	Ptp4a1	Protein tyrosine phosphatase type IVA protein 1 (EC 3.1.3.48) (Protein-tyrosine phosphatase 4a1) (Protein-tyrosine phosphatase of regenerating liver 1) (PRL-1). [Source:Uniprot/SWISSPROT;Acc:Q63739]
chr1	31076117	31076471	peak29	distant	-69692	ENSMUSG00000026064	Ptp4a1	Protein tyrosine phosphatase type IVA protein 1 (EC 3.1.3.48) (Protein-tyrosine phosphatase 4a1) (Protein-tyrosine phosphatase of regenerating liver 1) (PRL-1). [Source:Uniprot/SWISSPROT;Acc:Q63739]
chr1	31129959	31130267	peak30	distant	-103167	ENSMUSG00000050217	Gluld1	Glutamate--ammonia ligase domain-containing protein 1 (Lengsin) (Lens glutamine synthase-like). [Source:Uniprot/SWISSPROT;Acc:Q8CIX8]
chr1	31153282	31153679	peak31	distant	-79800	ENSMUSG00000050217	Gluld1	Glutamate--ammonia ligase domain-containing protein 1 (Lengsin) (Lens glutamine synthase-like). [Source:Uniprot/SWISSPROT;Acc:Q8CIX8]
chr1	31159765	31159990	peak32	distant	-73403	ENSMUSG00000050217	Gluld1	Glutamate--ammonia ligase domain-containing protein 1 (Lengsin) (Lens glutamine synthase-like). [Source:Uniprot/SWISSPROT;Acc:Q8CIX8]
chr1	31172912	31173156	peak33	distant	-60246	ENSMUSG00000050217	Gluld1	Glutamate--ammonia ligase domain-containing protein 1 (Lengsin) (Lens glutamine synthase-like). [Source:Uniprot/SWISSPROT;Acc:Q8CIX8]
chr1	33702565	33702874	peak34	intron	23881	ENSMUSG00000026134	Prim2	DNA primase large subunit (EC 2.7.7.-) (DNA primase 58 kDa subunit) (p58). [Source:Uniprot/SWISSPROT;Acc:P33610]
chr1	34078425	34078596	peak35	intron	113385	ENSMUSG00000026131	Dst	Bullous pemphigoid antigen 1, isoforms 6/7 (BPA) (Hemidesmosomal plaque protein) (Dystonia musculorum protein) (Dystonin) (Fragments). [Source:Uniprot/SWISSPROT;Acc:Q60824]
chr1	34100775	34101062	peak36	intron	135793	ENSMUSG00000026131	Dst	Bullous pemphigoid antigen 1, isoforms 6/7 (BPA) (Hemidesmosomal plaque protein) (Dystonia musculorum protein) (Dystonin) (Fragments). [Source:Uniprot/SWISSPROT;Acc:Q60824]
chr1	34428896	34429281	peak37	exon	97	ENSMUSG00000079617
chr1	34940010	34940225	peak38	downstreamNear	-3687	ENSMUSG00000026123	Plekhb2	Pleckstrin homology domain-containing family B member 2 (Evectin-2). [Source:Uniprot/SWISSPROT;Acc:Q9QZC7]
chr1	35971197	35971521	peak39	distant	-152808	ENSMUSG00000064601	U6	U6 spliceosomal RNA [Source: RFAM 8.1]
chr1	36417397	36417600	peak40	intron	8528	ENSMUSG00000010453	4632411B12Rik	Uncharacterized protein KIAA1310. [Source:Uniprot/SWISSPROT;Acc:A2RSY1]
chr1	36575050	36575405	peak41	intron	6506	ENSMUSG00000001138	Cnnm3	Metal transporter CNNM3 (Cyclin-M3) (Ancient conserved domain- containing protein 3) (mACDP3). [Source:Uniprot/SWISSPROT;Acc:Q32NY4]
chr1	36759081	36759328	peak42	intron	3153	ENSMUSG00000037351	Actr1b	Beta-centractin (Actin-related protein 1B) (ARP1B). [Source:Uniprot/SWISSPROT;Acc:Q8R5C5]
chr1	36976977	36977215	peak43	intron	19276	ENSMUSG00000026116	Tmem131	Transmembrane protein 131 (Protein RW1). [Source:Uniprot/SWISSPROT;Acc:O70472]
chr1	37412475	37412746	peak44	intron	53676	ENSMUSG00000026113	Inpp4a	Type I inositol-3,4-bisphosphate 4-phosphatase (EC 3.1.3.66) (Inositol polyphosphate 4-phosphatase type I). [Source:Uniprot/SWISSPROT;Acc:Q9EPW0]
chr1	37601763	37601957	peak45	upstreamFar	-8602	ENSMUSG00000026110	Mgat4a	Alpha-1,3-mannosyl-glycoprotein 4-beta-N-acetylglucosaminyltransferase A (EC 2.4.1.145) (UDP-N-acetylglucosamine: alpha-1,3-D-mannoside beta- 1,4-N-acetylglucosaminyltransferase IVa) (N-glycosyl-oligosaccharide- glycoprotein N-acetylglucosaminyltransferas [Source:Uniprot/SWISSPROT;Acc:Q812G0]
chr1	38298614	38298939	peak46	intron	64605	ENSMUSG00000037138	Aff3	AF4/FMR2 family member 3 (Protein LAF-4) (Lymphoid nuclear protein related to AF4). [Source:Uniprot/SWISSPROT;Acc:P51827]
chr1	38365513	38365794	peak47	intron	131482	ENSMUSG00000037138	Aff3	AF4/FMR2 family member 3 (Protein LAF-4) (Lymphoid nuclear protein related to AF4). [Source:Uniprot/SWISSPROT;Acc:P51827]
chr1	38686048	38686254	peak48	intron	35649	ENSMUSG00000037138	Aff3	AF4/FMR2 family member 3 (Protein LAF-4) (Lymphoid nuclear protein related to AF4). [Source:Uniprot/SWISSPROT;Acc:P51827]
chr1	39143193	39143537	peak49	distant	-89883	ENSMUSG00000026078	Pdcl3	Phosducin-like protein 3 (Viral IAP-associated factor 1) (VIAF-1). [Source:Uniprot/SWISSPROT;Acc:Q8BVF2]
chr1	39304358	39304663	peak50	intron	53461	ENSMUSG00000026077	Npas2	Neuronal PAS domain-containing protein 2 (Neuronal PAS2). [Source:Uniprot/SWISSPROT;Acc:P97460]
chr1	39312354	39312669	peak51	intron	61462	ENSMUSG00000026077	Npas2	Neuronal PAS domain-containing protein 2 (Neuronal PAS2). [Source:Uniprot/SWISSPROT;Acc:P97460]
chr1	39345385	39345618	peak52	intron	73530	ENSMUSG00000026077	Npas2	Neuronal PAS domain-containing protein 2 (Neuronal PAS2). [Source:Uniprot/SWISSPROT;Acc:P97460]
chr1	39401683	39401960	peak53	intron	17210	ENSMUSG00000026077	Npas2	Neuronal PAS domain-containing protein 2 (Neuronal PAS2). [Source:Uniprot/SWISSPROT;Acc:P97460]
chr1	39450976	39451251	peak54	exon	22768	ENSMUSG00000003134	Tbc1d8	TBC1 domain family member 8 (Vascular Rab-GAP/TBC-containing protein) (BUB2-like protein 1). [Source:Uniprot/SWISSPROT;Acc:Q9Z1A9]
chr1	39744044	39744531	peak55	intron	22136	ENSMUSG00000057173
chr1	39750194	39750359	peak56	intron	27566	ENSMUSG00000057173
chr1	39809661	39809825	peak57	distant	-31901	ENSMUSG00000057173
chr1	39811331	39811834	peak58	distant	-33740	ENSMUSG00000057173
chr1	39816704	39817050	peak59	distant	-39035	ENSMUSG00000057173
chr1	39893938	39894139	peak60	distant	-64037	ENSMUSG00000026074	Map4k4	Mitogen-activated protein kinase kinase kinase kinase 4 (EC 2.7.11.1) (MAPK/ERK kinase kinase kinase 4) (MEK kinase kinase 4) (MEKKK 4) (HPK/GCK-like kinase HGK) (Nck-interacting kinase). [Source:Uniprot/SWISSPROT;Acc:P97820]
chr1	39953473	39953685	peak61	upstreamNear	-4496	ENSMUSG00000026074	Map4k4	Mitogen-activated protein kinase kinase kinase kinase 4 (EC 2.7.11.1) (MAPK/ERK kinase kinase kinase 4) (MEK kinase kinase 4) (MEKKK 4) (HPK/GCK-like kinase HGK) (Nck-interacting kinase). [Source:Uniprot/SWISSPROT;Acc:P97820]
chr1	39963777	39964124	peak62	intron	5875	ENSMUSG00000026074	Map4k4	Mitogen-activated protein kinase kinase kinase kinase 4 (EC 2.7.11.1) (MAPK/ERK kinase kinase kinase 4) (MEK kinase kinase 4) (MEKKK 4) (HPK/GCK-like kinase HGK) (Nck-interacting kinase). [Source:Uniprot/SWISSPROT;Acc:P97820]
chr1	39991447	39991888	peak63	intron	33592	ENSMUSG00000026074	Map4k4	Mitogen-activated protein kinase kinase kinase kinase 4 (EC 2.7.11.1) (MAPK/ERK kinase kinase kinase 4) (MEK kinase kinase 4) (MEKKK 4) (HPK/GCK-like kinase HGK) (Nck-interacting kinase). [Source:Uniprot/SWISSPROT;Acc:P97820]
chr1	40087155	40087450	peak64	downstreamFar	-5532	ENSMUSG00000026074	Map4k4	Mitogen-activated protein kinase kinase kinase kinase 4 (EC 2.7.11.1) (MAPK/ERK kinase kinase kinase 4) (MEK kinase kinase 4) (MEKKK 4) (HPK/GCK-like kinase HGK) (Nck-interacting kinase). [Source:Uniprot/SWISSPROT;Acc:P97820]
chr1	40164879	40165111	peak65	intron	17069	ENSMUSG00000026073	Il1r2	Interleukin-1 receptor type II precursor (IL-1R-2) (IL-1R-beta) (CD121b antigen). [Source:Uniprot/SWISSPROT;Acc:P27931]
chr1	40165312	40165507	peak66	intron	16655	ENSMUSG00000026073	Il1r2	Interleukin-1 receptor type II precursor (IL-1R-2) (IL-1R-beta) (CD121b antigen). [Source:Uniprot/SWISSPROT;Acc:P27931]
chr1	40166623	40167005	peak67	intron	15250	ENSMUSG00000026073	Il1r2	Interleukin-1 receptor type II precursor (IL-1R-2) (IL-1R-beta) (CD121b antigen). [Source:Uniprot/SWISSPROT;Acc:P27931]
chr1	40212958	40213425	peak68	distant	-31127	ENSMUSG00000026073	Il1r2	Interleukin-1 receptor type II precursor (IL-1R-2) (IL-1R-beta) (CD121b antigen). [Source:Uniprot/SWISSPROT;Acc:P27931]
chr1	40285360	40285632	peak69	intron	3571	ENSMUSG00000026072	Il1r1	Interleukin-1 receptor type I precursor (IL-1R-1) (p80) (CD121a antigen). [Source:Uniprot/SWISSPROT;Acc:P13504]
chr1	40286055	40286166	peak70	intron	4185	ENSMUSG00000026072	Il1r1	Interleukin-1 receptor type I precursor (IL-1R-1) (p80) (CD121a antigen). [Source:Uniprot/SWISSPROT;Acc:P13504]
chr1	40287165	40287427	peak71	intron	5371	ENSMUSG00000026072	Il1r1	Interleukin-1 receptor type I precursor (IL-1R-1) (p80) (CD121a antigen). [Source:Uniprot/SWISSPROT;Acc:P13504]
chr1	40396264	40396534	peak72	intron	14927	ENSMUSG00000070942	Il1rl2	Interleukin-1 receptor-like 2 precursor (IL-1Rrp2). [Source:Uniprot/SWISSPROT;Acc:Q9ERS7]
chr1	40529314	40529599	peak73	intron	6605	ENSMUSG00000026070	Il18r1	Interleukin-18 receptor 1 precursor (IL1 receptor-related protein) (IL-1Rrp) (CD218a antigen). [Source:Uniprot/SWISSPROT;Acc:Q61098]
chr1	40542276	40542767	peak74	intron	15157	ENSMUSG00000026070	Il18r1	Interleukin-18 receptor 1 precursor (IL1 receptor-related protein) (IL-1Rrp) (CD218a antigen). [Source:Uniprot/SWISSPROT;Acc:Q61098]
chr1	40795889	40796112	peak75	intron	30111	ENSMUSG00000026062	Slc9a2	solute carrier family 9 (sodium/hydrogen exchanger), member 2 [Source:RefSeq_peptide;Acc:NP_001028461]
chr1	40849766	40850062	peak76	upstreamNear	-2406	ENSMUSG00000041945	Mfsd9	Major facilitator superfamily domain-containing protein 9. [Source:Uniprot/SWISSPROT;Acc:Q8C0T7]
chr1	42960193	42960415	peak77	exon	2221	ENSMUSG00000060679	Mrps9	28S ribosomal protein S9, mitochondrial precursor (S9mt) (MRP-S9). [Source:Uniprot/SWISSPROT;Acc:Q9D7N3]
chr1	43204466	43204685	peak78	intron	16139	ENSMUSG00000008136	Fhl2	Four and a half LIM domains protein 2 (FHL-2) (Skeletal muscle LIM- protein 3) (SLIM 3). [Source:Uniprot/SWISSPROT;Acc:O70433]
chr1	43301959	43302274	peak79	distant	-55515	ENSMUSG00000067579
chr1	43316795	43317112	peak80	distant	-70352	ENSMUSG00000067579
chr1	43833032	43833181	peak81	intron	26973	ENSMUSG00000057363	Uxs1	UDP-glucuronic acid decarboxylase 1 (EC 4.1.1.35) (UDP-glucuronate decarboxylase 1) (UGD) (UXS-1). [Source:Uniprot/SWISSPROT;Acc:Q91XL3]
chr1	43839208	43839477	peak82	intron	33209	ENSMUSG00000057363	Uxs1	UDP-glucuronic acid decarboxylase 1 (EC 4.1.1.35) (UDP-glucuronate decarboxylase 1) (UGD) (UXS-1). [Source:Uniprot/SWISSPROT;Acc:Q91XL3]
chr1	44273672	44273908	peak83	intron	1986	ENSMUSG00000046828	4832428D23Rik	RIKEN cDNA 4832428D23 gene (4832428D23Rik), mRNA [Source:RefSeq_dna;Acc:NM_207281]
chr1	44275738	44275981	peak84	upstreamNear	-83	ENSMUSG00000046828	4832428D23Rik	RIKEN cDNA 4832428D23 gene (4832428D23Rik), mRNA [Source:RefSeq_dna;Acc:NM_207281]
chr1	44579542	44579829	peak85	distant	-28671	ENSMUSG00000056870	Gulp1	PTB domain-containing engulfment adapter protein 1 (GULP) (PTB domain adapter protein CED-6) (Cell death protein 6 homolog). [Source:Uniprot/SWISSPROT;Acc:Q8K2A1]
chr1	44633465	44633728	peak86	intron	25240	ENSMUSG00000056870	Gulp1	PTB domain-containing engulfment adapter protein 1 (GULP) (PTB domain adapter protein CED-6) (Cell death protein 6 homolog). [Source:Uniprot/SWISSPROT;Acc:Q8K2A1]
chr1	45079434	45079652	peak87	distant	-225872	ENSMUSG00000056870	Gulp1	PTB domain-containing engulfment adapter protein 1 (GULP) (PTB domain adapter protein CED-6) (Cell death protein 6 homolog). [Source:Uniprot/SWISSPROT;Acc:Q8K2A1]
chr1	45412877	45413195	peak88	downstreamFar	-7175	ENSMUSG00000026043	Col3a1	Collagen alpha-1(III) chain precursor. [Source:Uniprot/SWISSPROT;Acc:P08121]
chr1	45467708	45467975	peak89	intron	36675	ENSMUSG00000026042	Col5a2	Collagen alpha-2(V) chain precursor. [Source:Uniprot/SWISSPROT;Acc:Q3U962]
chr1	45732581	45732975	peak90	downstreamFar	-9523	ENSMUSG00000065010	U6	U6 spliceosomal RNA [Source: RFAM 8.1]
chr1	45931382	45931642	peak91	upstreamFar	-16880	ENSMUSG00000080021
chr1	51199545	51200104	peak92	intron	44290	ENSMUSG00000026109	Tmeff2	Tomoregulin-2 precursor (Transmembrane protein with EGF-like and two follistatin-like domains) (TR-2). [Source:Uniprot/SWISSPROT;Acc:Q9QYM9]
chr1	51728891	51729112	peak93	distant	-77608	ENSMUSG00000018417	Myo1b	Myosin-Ib (Myosin I alpha) (MMI-alpha) (MMIa) (MIH-L). [Source:Uniprot/SWISSPROT;Acc:P46735]
chr1	51797536	51798094	peak94	downstreamFar	-8794	ENSMUSG00000018417	Myo1b	Myosin-Ib (Myosin I alpha) (MMI-alpha) (MMIa) (MIH-L). [Source:Uniprot/SWISSPROT;Acc:P46735]
chr1	51800707	51800916	peak95	downstreamFar	-5798	ENSMUSG00000018417	Myo1b	Myosin-Ib (Myosin I alpha) (MMI-alpha) (MMIa) (MIH-L). [Source:Uniprot/SWISSPROT;Acc:P46735]
chr1	51816465	51816870	peak96	intron	10058	ENSMUSG00000018417	Myo1b	Myosin-Ib (Myosin I alpha) (MMI-alpha) (MMIa) (MIH-L). [Source:Uniprot/SWISSPROT;Acc:P46735]
chr1	52211712	52212021	peak97	exon	6838	ENSMUSG00000026104	Stat1	Signal transducer and activator of transcription 1. [Source:Uniprot/SWISSPROT;Acc:P42225]
chr1	52725144	52725360	peak98	intron	10066	ENSMUSG00000041439	2210010L05Rik	macrophage MHC receptor 2 isoform 2 [Source:RefSeq_peptide;Acc:NP_835182]
chr1	52941166	52941435	peak99	intron	36404	ENSMUSG00000041426	Hibch	3-hydroxyisobutyryl-CoA hydrolase, mitochondrial precursor (EC 3.1.2.4) (3-hydroxyisobutyryl-coenzyme A hydrolase) (HIBYL-CoA-H) (HIB-CoA hydrolase). [Source:Uniprot/SWISSPROT;Acc:Q8QZS1]
chr1	53736888	53737092	peak100	intron	26638	ENSMUSG00000067534
chr1	53791003	53791184	peak101	downstreamFar	-21265	ENSMUSG00000026094	Stk17b	Serine/threonine-protein kinase 17B (EC 2.7.11.1) (DAP kinase-related apoptosis-inducing protein kinase 2). [Source:Uniprot/SWISSPROT;Acc:Q8BG48]
chr1	53823036	53823228	peak102	intron	10774	ENSMUSG00000026094	Stk17b	Serine/threonine-protein kinase 17B (EC 2.7.11.1) (DAP kinase-related apoptosis-inducing protein kinase 2). [Source:Uniprot/SWISSPROT;Acc:Q8BG48]
chr1	54002537	54002761	peak103	intron	134630	ENSMUSG00000042807	Hecw2	E3 ubiquitin-protein ligase HECW2 (EC 6.3.2.-) (HECT, C2 and WW domain-containing protein 2) (NEDD4-like E3 ubiquitin-protein ligase 2). [Source:Uniprot/SWISSPROT;Acc:Q6I6G8]
chr1	54043366	54043712	peak104	intron	175520	ENSMUSG00000042807	Hecw2	E3 ubiquitin-protein ligase HECW2 (EC 6.3.2.-) (HECT, C2 and WW domain-containing protein 2) (NEDD4-like E3 ubiquitin-protein ligase 2). [Source:Uniprot/SWISSPROT;Acc:Q6I6G8]
chr1	54735062	54735245	peak105	intron	32969	ENSMUSG00000052331	Ankrd44	ankyrin repeat domain 44 [Source:RefSeq_peptide;Acc:NP_001074902]
chr1	54773761	54774170	peak106	intron	71781	ENSMUSG00000052331	Ankrd44	ankyrin repeat domain 44 [Source:RefSeq_peptide;Acc:NP_001074902]
chr1	54856358	54856533	peak107	intron	126757	ENSMUSG00000052331	Ankrd44	ankyrin repeat domain 44 [Source:RefSeq_peptide;Acc:NP_001074902]
chr1	54887060	54887535	peak108	intron	95905	ENSMUSG00000052331	Ankrd44	ankyrin repeat domain 44 [Source:RefSeq_peptide;Acc:NP_001074902]
chr1	54924115	54924391	peak109	intron	58949	ENSMUSG00000052331	Ankrd44	ankyrin repeat domain 44 [Source:RefSeq_peptide;Acc:NP_001074902]
chr1	54967832	54968172	peak110	intron	15200	ENSMUSG00000052331	Ankrd44	ankyrin repeat domain 44 [Source:RefSeq_peptide;Acc:NP_001074902]
chr1	54968518	54968651	peak111	intron	14618	ENSMUSG00000052331	Ankrd44	ankyrin repeat domain 44 [Source:RefSeq_peptide;Acc:NP_001074902]
chr1	55082893	55083163	peak112	intron	1295	ENSMUSG00000025982	Sf3b1	Splicing factor 3B subunit 1 (Spliceosome-associated protein 155) (SAP 155) (SF3b155) (Pre-mRNA-splicing factor SF3b 155 kDa subunit). [Source:Uniprot/SWISSPROT;Acc:Q99NB9]
chr1	55218273	55218577	peak113	intron	936	ENSMUSG00000061863
chr1	55219939	55220313	peak114	intron	2637	ENSMUSG00000061863
chr1	55566522	55566750	peak115	intron	103404	ENSMUSG00000038349	Plcl1	Adult male olfactory brain cDNA, RIKEN full-length enriched library, clone:6430536G17 product:130kDa-Ins(1,4,5)P3 binding protein homolog (Fragment). [Source:Uniprot/SPTREMBL;Acc:Q3TSM9]
chr1	55771517	55771837	peak116	intron	36969	ENSMUSG00000038349	Plcl1	Adult male olfactory brain cDNA, RIKEN full-length enriched library, clone:6430536G17 product:130kDa-Ins(1,4,5)P3 binding protein homolog (Fragment). [Source:Uniprot/SPTREMBL;Acc:Q3TSM9]
chr1	55774165	55774616	peak117	intron	34256	ENSMUSG00000038349	Plcl1	Adult male olfactory brain cDNA, RIKEN full-length enriched library, clone:6430536G17 product:130kDa-Ins(1,4,5)P3 binding protein homolog (Fragment). [Source:Uniprot/SPTREMBL;Acc:Q3TSM9]
chr1	55805348	55805655	peak118	intron	3145	ENSMUSG00000038349	Plcl1	Adult male olfactory brain cDNA, RIKEN full-length enriched library, clone:6430536G17 product:130kDa-Ins(1,4,5)P3 binding protein homolog (Fragment). [Source:Uniprot/SPTREMBL;Acc:Q3TSM9]
chr1	57445735	57446170	peak119	intron	861	ENSMUSG00000048495	1110034B05Rik	JmjC domain-containing protein C2orf60 homolog. [Source:Uniprot/SWISSPROT;Acc:A2RSX7]
chr1	58086576	58086858	peak120	upstreamNear	-96	ENSMUSG00000063558	Aox1	Aldehyde oxidase (EC 1.2.3.1) (Retinal oxidase). [Source:Uniprot/SWISSPROT;Acc:O54754]
chr1	58667124	58667404	peak121	downstreamFar	-14472	ENSMUSG00000026032	Ndufb3	NADH dehydrogenase [ubiquinone] 1 beta subcomplex subunit 3 (NADH- ubiquinone oxidoreductase B12 subunit) (Complex I-B12) (CI-B12). [Source:Uniprot/SWISSPROT;Acc:Q9CQZ6]
chr1	58667457	58667698	peak122	downstreamFar	-14785	ENSMUSG00000026032	Ndufb3	NADH dehydrogenase [ubiquinone] 1 beta subcomplex subunit 3 (NADH- ubiquinone oxidoreductase B12 subunit) (Complex I-B12) (CI-B12). [Source:Uniprot/SWISSPROT;Acc:Q9CQZ6]
chr1	58823684	58823906	peak123	downstreamFar	-8067	ENSMUSG00000026031	Cflar	CASP8 and FADD-like apoptosis regulator precursor (Cellular FLICE-like inhibitory protein) (c-FLIP) (Caspase-eight-related protein) (Casper) (Caspase-like apoptosis regulatory protein) (CLARP) (MACH-related inducer of toxicity) (MRIT) (Caspase homolog) (C [Source:Uniprot/SWISSPROT;Acc:O35732]
chr1	59790837	59791154	peak124	downstreamFar	-22027	ENSMUSG00000026020	Nol5	Nucleolar protein 5 (SIK-similar protein) (MSSP). [Source:Uniprot/SWISSPROT;Acc:Q6DFW4]
chr1	59828782	59828976	peak125	intron	7398	ENSMUSG00000067336	Bmpr2	Bone morphogenetic protein receptor type-2 precursor (EC 2.7.11.30) (Bone morphogenetic protein receptor type II) (BMP type II receptor) (BMPR-II) (BRK-3). [Source:Uniprot/SWISSPROT;Acc:O35607]
chr1	59969272	59969643	peak126	upstreamNear	-393	ENSMUSG00000041040	Als2cr13	Amyotrophic lateral sclerosis 2 chromosomal region candidate gene 13 protein homolog. [Source:Uniprot/SWISSPROT;Acc:Q3U3E2]
chr1	60073209	60073502	peak127	intron	26576	ENSMUSG00000026018	Ica1l	Islet cell autoantigen 1-like protein (Amyotrophic lateral sclerosis 2 chromosomal region candidate gene 15 protein homolog) (Ica69-related protein). [Source:Uniprot/SWISSPROT;Acc:Q3TY65]
chr1	60464806	60465013	peak128	upstreamNear	-1669	ENSMUSG00000026782	Abi2	Abl interactor 2 (Abelson interactor 2) (Abi-2). [Source:Uniprot/SWISSPROT;Acc:P62484]
chr1	60671054	60671262	peak129	distant	-47545	ENSMUSG00000026014	NP_001038978.2	Ras association (RalGDS/AF-6) and pleckstrin homology domains 1 [Source:RefSeq_peptide;Acc:NP_001038978]
chr1	60699062	60699400	peak130	distant	-75618	ENSMUSG00000026014	NP_001038978.2	Ras association (RalGDS/AF-6) and pleckstrin homology domains 1 [Source:RefSeq_peptide;Acc:NP_001038978]
chr1	61586564	61586885	peak131	distant	-98674	ENSMUSG00000052062	Pard3b	Partitioning-defective 3 homolog B (PAR3-beta) (Partitioning-defective 3-like protein) (PAR3-L protein) (Amyotrophic lateral sclerosis 2 chromosomal region candidate gene 19 protein homolog). [Source:Uniprot/SWISSPROT;Acc:Q9CSB4]
chr1	62770505	62770807	peak132	intron	20797	ENSMUSG00000025969	Pard3b	Neuropilin-2 precursor (Vascular endothelial cell growth factor 165 receptor 2). [Source:Uniprot/SWISSPROT;Acc:O35375]
chr1	62794435	62794629	peak133	intron	44673	ENSMUSG00000025969	Pard3b	Neuropilin-2 precursor (Vascular endothelial cell growth factor 165 receptor 2). [Source:Uniprot/SWISSPROT;Acc:O35375]
chr1	62798308	62798455	peak134	intron	48522	ENSMUSG00000025969	Pard3b	Neuropilin-2 precursor (Vascular endothelial cell growth factor 165 receptor 2). [Source:Uniprot/SWISSPROT;Acc:O35375]
chr1	63131531	63131779	peak135	intron	29586	ENSMUSG00000040865	MGI:2388655	RIKEN cDNA A430093A21 gene (A430093A21Rik), mRNA [Source:RefSeq_dna;Acc:NM_001081436]
chr1	63949016	63949189	peak136	distant	-62199	ENSMUSG00000044689	OTTMUSG00000013918	16 days embryo head cDNA, RIKEN full-length enriched library, clone:C130071J16 product:hypothetical protein, full insert sequence. [Source:Uniprot/SPTREMBL;Acc:Q8C4M4]
chr1	64839335	64839629	peak137	exon	3787	ENSMUSG00000051344	9430067K14Rik	RIKEN cDNA 9430067K14 gene (9430067K14Rik), mRNA [Source:RefSeq_dna;Acc:NM_001039493]
chr1	64883196	64883519	peak138	intron	47662	ENSMUSG00000051344	9430067K14Rik	RIKEN cDNA 9430067K14 gene (9430067K14Rik), mRNA [Source:RefSeq_dna;Acc:NM_001039493]
chr1	64903821	64904284	peak139	intron	68357	ENSMUSG00000051344	9430067K14Rik	RIKEN cDNA 9430067K14 gene (9430067K14Rik), mRNA [Source:RefSeq_dna;Acc:NM_001039493]
chr1	65179549	65179948	peak140	upstreamFar	-9981	ENSMUSG00000044816	D630023F18Rik	RIKEN cDNA D630023F18 gene (D630023F18Rik), mRNA [Source:RefSeq_dna;Acc:NM_175293]
chr1	65216282	65216610	peak141	intron	9194	ENSMUSG00000025950	Idh1	Isocitrate dehydrogenase [NADP] cytoplasmic (EC 1.1.1.42) (Cytosolic NADP-isocitrate dehydrogenase) (Oxalosuccinate decarboxylase) (IDH) (NADP(+)-specific ICDH) (IDP). [Source:Uniprot/SWISSPROT;Acc:O88844]
chr1	65225716	65226049	peak142	upstreamNear	-242	ENSMUSG00000025950	Idh1	Isocitrate dehydrogenase [NADP] cytoplasmic (EC 1.1.1.42) (Cytosolic NADP-isocitrate dehydrogenase) (Oxalosuccinate decarboxylase) (IDH) (NADP(+)-specific ICDH) (IDP). [Source:Uniprot/SWISSPROT;Acc:O88844]
chr1	70151401	70151576	peak143	intron	277926	ENSMUSG00000053153	Spag16	Sperm-associated antigen 16 protein (Pf20 protein homolog). [Source:Uniprot/SWISSPROT;Acc:Q8K450]
chr1	70969865	70970025	peak144	distant	-37974	ENSMUSG00000045648	A830006F12Rik	RIKEN cDNA A830006F12 gene (A830006F12Rik), mRNA [Source:RefSeq_dna;Acc:NM_177164]
chr1	71768829	71769149	peak145	upstreamFar	-12360	ENSMUSG00000067744
chr1	71854203	71854452	peak146	distant	-97698	ENSMUSG00000067744
chr1	72797808	72798051	peak147	distant	-37683	ENSMUSG00000046330	Rpl37a	60S ribosomal protein L37a. [Source:Uniprot/SWISSPROT;Acc:P61514]
chr1	73991067	73991260	peak148	upstreamNear	-2560	ENSMUSG00000055322	Tns1	Tns1 protein (Fragment). [Source:Uniprot/SPTREMBL;Acc:Q7TSV1]
chr1	74052617	74052784	peak149	upstreamFar	-7658	ENSMUSG00000073651	Tns1	0 day neonate lung cDNA, RIKEN full-length enriched library, clone:E030003A04 product:hypothetical (Phosphotyrosine protein) phosphatases II structure containing protein, full insert sequence. [Source:Uniprot/SPTREMBL;Acc:Q8C6V6]
chr1	74054303	74054726	peak150	upstreamFar	-9472	ENSMUSG00000073651	Tns1	0 day neonate lung cDNA, RIKEN full-length enriched library, clone:E030003A04 product:hypothetical (Phosphotyrosine protein) phosphatases II structure containing protein, full insert sequence. [Source:Uniprot/SPTREMBL;Acc:Q8C6V6]
chr1	74061145	74061659	peak151	upstreamFar	-16360	ENSMUSG00000073651	Tns1	0 day neonate lung cDNA, RIKEN full-length enriched library, clone:E030003A04 product:hypothetical (Phosphotyrosine protein) phosphatases II structure containing protein, full insert sequence. [Source:Uniprot/SPTREMBL;Acc:Q8C6V6]
chr1	74063222	74063681	peak152	upstreamFar	-18409	ENSMUSG00000073651	Tns1	0 day neonate lung cDNA, RIKEN full-length enriched library, clone:E030003A04 product:hypothetical (Phosphotyrosine protein) phosphatases II structure containing protein, full insert sequence. [Source:Uniprot/SPTREMBL;Acc:Q8C6V6]
chr1	74064407	74064692	peak153	upstreamFar	-19507	ENSMUSG00000073651	Tns1	0 day neonate lung cDNA, RIKEN full-length enriched library, clone:E030003A04 product:hypothetical (Phosphotyrosine protein) phosphatases II structure containing protein, full insert sequence. [Source:Uniprot/SPTREMBL;Acc:Q8C6V6]
chr1	74087748	74087913	peak154	distant	-42788	ENSMUSG00000073651	Tns1	0 day neonate lung cDNA, RIKEN full-length enriched library, clone:E030003A04 product:hypothetical (Phosphotyrosine protein) phosphatases II structure containing protein, full insert sequence. [Source:Uniprot/SPTREMBL;Acc:Q8C6V6]
chr1	74091040	74091489	peak155	distant	-46222	ENSMUSG00000073651	Tns1	0 day neonate lung cDNA, RIKEN full-length enriched library, clone:E030003A04 product:hypothetical (Phosphotyrosine protein) phosphatases II structure containing protein, full insert sequence. [Source:Uniprot/SPTREMBL;Acc:Q8C6V6]
chr1	74093993	74094186	peak156	distant	-49047	ENSMUSG00000073651	Tns1	0 day neonate lung cDNA, RIKEN full-length enriched library, clone:E030003A04 product:hypothetical (Phosphotyrosine protein) phosphatases II structure containing protein, full insert sequence. [Source:Uniprot/SPTREMBL;Acc:Q8C6V6]
chr1	74116876	74117263	peak157	distant	-55046	ENSMUSG00000061815	Rufy4	RUN and FYVE domain-containing protein 4. [Source:Uniprot/SWISSPROT;Acc:Q3TYX8]
chr1	74117316	74117714	peak158	distant	-54600	ENSMUSG00000061815	Rufy4	RUN and FYVE domain-containing protein 4. [Source:Uniprot/SWISSPROT;Acc:Q3TYX8]
chr1	74126414	74126708	peak159	distant	-45554	ENSMUSG00000061815	Rufy4	RUN and FYVE domain-containing protein 4. [Source:Uniprot/SWISSPROT;Acc:Q3TYX8]
chr1	74152248	74152570	peak160	upstreamFar	-19706	ENSMUSG00000061815	Rufy4	RUN and FYVE domain-containing protein 4. [Source:Uniprot/SWISSPROT;Acc:Q3TYX8]
chr1	74154857	74155124	peak161	upstreamFar	-17125	ENSMUSG00000061815	Rufy4	RUN and FYVE domain-containing protein 4. [Source:Uniprot/SWISSPROT;Acc:Q3TYX8]
chr1	74158066	74158300	peak162	upstreamFar	-13932	ENSMUSG00000061815	Rufy4	RUN and FYVE domain-containing protein 4. [Source:Uniprot/SWISSPROT;Acc:Q3TYX8]
chr1	74367906	74368116	peak163	intron	32255	ENSMUSG00000026179	Pnkd	Probable hydrolase PNKD (EC 3.-.-.-) (Paroxysmal nonkinesiogenic dyskinesia protein) (Myofibrillogenesis regulator 1) (MR-1). [Source:Uniprot/SWISSPROT;Acc:Q69ZP3]
chr1	74386834	74387046	peak164	intron	13326	ENSMUSG00000026179	Pnkd	Probable hydrolase PNKD (EC 3.-.-.-) (Paroxysmal nonkinesiogenic dyskinesia protein) (Myofibrillogenesis regulator 1) (MR-1). [Source:Uniprot/SWISSPROT;Acc:Q69ZP3]
chr1	74436939	74437115	peak165	upstreamNear	-1146	ENSMUSG00000026176	Ctdsp1	Carboxy-terminal domain RNA polymerase II polypeptide A small phosphatase 1 (EC 3.1.3.16) (Nuclear LIM interactor-interacting factor 3) (NLI-interacting factor 3) (Golli-interacting protein) (GIP). [Source:Uniprot/SWISSPROT;Acc:P58466]
chr1	74545945	74546205	peak166	intron	60389	ENSMUSG00000033364	Usp37	Ubiquitin carboxyl-terminal hydrolase 37 (EC 3.1.2.15) (Ubiquitin thioesterase 37) (Ubiquitin-specific-processing protease 37) (Deubiquitinating enzyme 37). [Source:Uniprot/SWISSPROT;Acc:Q8C0R0]
chr1	75281520	75281892	peak167	upstreamFar	-6751	ENSMUSG00000033061	Resp18	Regulated endocrine-specific protein 18 precursor [Contains: Regulated endocrine-specific protein 18; Triskadecapeptide]. [Source:Uniprot/SWISSPROT;Acc:P47939]
chr1	77983763	77984148	peak168	distant	-88934	ENSMUSG00000065215	U1	U1 spliceosomal RNA [Source: RFAM 8.1]
chr1	78063088	78063281	peak169	distant	-34658	ENSMUSG00000004872	Pax3	Paired box protein Pax-3. [Source:Uniprot/SWISSPROT;Acc:P24610]
chr1	78808449	78808810	peak170	upstreamNear	-4857	ENSMUSG00000047330	Kcne4	Potassium voltage-gated channel subfamily E member 4 (Minimum potassium ion channel-related peptide 3) (Potassium channel subunit beta MiRP3) (MinK-related peptide 3). [Source:Uniprot/SWISSPROT;Acc:Q9WTW3]
chr1	79742979	79743221	peak171	intron	15244	ENSMUSG00000073643	Wdfy1	WD repeat and FYVE domain containing 1 isoform 1 [Source:RefSeq_peptide;Acc:NP_001104749]
chr1	79819478	79819809	peak172	intron	28871	ENSMUSG00000026249	Serpine2	Glia-derived nexin precursor (GDN) (Protease nexin I) (PN-1) (Serine protease-inhibitor 4). [Source:Uniprot/SWISSPROT;Acc:Q07235]
chr1	79914426	79914577	peak173	downstreamNear	-4610	ENSMUSG00000067106
chr1	80331000	80331306	peak174	intron	5864	ENSMUSG00000004364	Cul3	Cullin-3 (CUL-3). [Source:Uniprot/SWISSPROT;Acc:Q9JLV5]
chr1	81672229	81672460	peak175	distant	-66216	ENSMUSG00000047306
chr1	81951204	81951377	peak176	distant	-150848	ENSMUSG00000055952
chr1	81964005	81964208	peak177	distant	-138032	ENSMUSG00000055952
chr1	82095855	82096065	peak178	upstreamFar	-6178	ENSMUSG00000055952
chr1	82155752	82156071	peak179	distant	-53445	ENSMUSG00000055952
chr1	82199350	82199635	peak180	distant	-30195	ENSMUSG00000022591	ENSMUSG00000022591
chr1	82233898	82234092	peak181	exon	810	ENSMUSG00000055980	Irs1	Insulin receptor substrate 1 (IRS-1). [Source:Uniprot/SWISSPROT;Acc:P35569]
chr1	83793930	83794148	peak182	downstreamNear	-1432	ENSMUSG00000080572
chr1	84222297	84222669	peak183	intron	58683	ENSMUSG00000045658	Pid1	PTB-containing, cubilin and LRP1-interacting protein (P-CLI1) (Phosphotyrosine interaction domain-containing protein 1). [Source:Uniprot/SWISSPROT;Acc:Q3UBG2]
chr1	84296268	84296639	peak184	upstreamFar	-15287	ENSMUSG00000045658	Pid1	PTB-containing, cubilin and LRP1-interacting protein (P-CLI1) (Phosphotyrosine interaction domain-containing protein 1). [Source:Uniprot/SWISSPROT;Acc:Q3UBG2]
chr1	84299320	84299723	peak185	upstreamFar	-18355	ENSMUSG00000045658	Pid1	PTB-containing, cubilin and LRP1-interacting protein (P-CLI1) (Phosphotyrosine interaction domain-containing protein 1). [Source:Uniprot/SWISSPROT;Acc:Q3UBG2]
chr1	84356710	84357106	peak186	downstreamFar	-9508	ENSMUSG00000036766	Dner	Delta and Notch-like epidermal growth factor-related receptor precursor (Brain EGF repeat-containing transmembrane protein). [Source:Uniprot/SWISSPROT;Acc:Q8JZM4]
chr1	84437914	84438279	peak187	intron	71680	ENSMUSG00000036766	Dner	Delta and Notch-like epidermal growth factor-related receptor precursor (Brain EGF repeat-containing transmembrane protein). [Source:Uniprot/SWISSPROT;Acc:Q8JZM4]
chr1	85266779	85267021	peak188	exon	218	ENSMUSG00000052477	4930565N07Rik	SP140 nuclear body protein family member isoform 2 [Source:RefSeq_peptide;Acc:NP_001032998]
chr1	87643228	87643421	peak189	upstreamFar	-10175	ENSMUSG00000052760	A630001G21Rik	2 cells egg cDNA, RIKEN full-length enriched library, clone:B020005F13 product:hypothetical Sp100 containing protein, full insert sequence. [Source:Uniprot/SPTREMBL;Acc:Q3UTB2]
chr1	87723808	87724083	peak190	intron	24206	ENSMUSG00000036707	Cab39	Calcium-binding protein 39 (Protein Mo25). [Source:Uniprot/SWISSPROT;Acc:Q06138]
chr1	87766632	87766839	peak191	downstreamFar	-18584	ENSMUSG00000036707	Cab39	Calcium-binding protein 39 (Protein Mo25). [Source:Uniprot/SWISSPROT;Acc:Q06138]
chr1	88246511	88246790	peak192	downstreamNear	-421	ENSMUSG00000026234	Ncl	Nucleolin (Protein C23). [Source:Uniprot/SWISSPROT;Acc:P09405]
chr1	88982816	88983260	peak193	downstreamNear	-227	ENSMUSG00000026246	Akp5	Embryonic alkaline phosphatase precursor (EC 3.1.3.1) (EAP). [Source:Uniprot/SWISSPROT;Acc:P24823]
chr1	89275851	89276103	peak194	intron	52360	ENSMUSG00000048000	Tnrc15	PERQ amino acid-rich with GYF domain-containing protein 2 (Grb10- interacting GYF protein 2) (Trinucleotide repeat-containing gene 15 protein). [Source:Uniprot/SWISSPROT;Acc:Q6Y7W8]
chr1	89686333	89686671	peak195	intron	2495	ENSMUSG00000026289	Atg16l1	Autophagy-related protein 16-1 (APG16-like 1). [Source:Uniprot/SWISSPROT;Acc:Q8C0J2]
chr1	89764248	89764546	peak196	downstreamFar	-22799	ENSMUSG00000056055	Sag	S-arrestin (Retinal S-antigen) (48 kDa protein) (S-AG) (Rod photoreceptor arrestin). [Source:Uniprot/SWISSPROT;Acc:P20443]
chr1	89776762	89777164	peak197	distant	-35192	ENSMUSG00000070738	Dgkd	MKIAA0145 protein (Fragment). [Source:Uniprot/SPTREMBL;Acc:Q6A0B7]
chr1	89953247	89953507	peak198	intron	1320	ENSMUSG00000054545	Ugt1a1	UDP-glucuronosyltransferase 1-7C precursor (EC 2.4.1.17) (UDPGT) (UGT1*7C) (UGT1-07C) (UGT1.7C) (UGT1A7C) (UGT1A10). [Source:Uniprot/SWISSPROT;Acc:Q6ZQM8]
chr1	89999647	89999866	peak199	intron	47699	ENSMUSG00000054545	Ugt1a1	UDP-glucuronosyltransferase 1-7C precursor (EC 2.4.1.17) (UDPGT) (UGT1*7C) (UGT1-07C) (UGT1.7C) (UGT1A7C) (UGT1A10). [Source:Uniprot/SWISSPROT;Acc:Q6ZQM8]
chr1	90031097	90031339	peak200	intron	79161	ENSMUSG00000054545	Ugt1a1	UDP-glucuronosyltransferase 1-7C precursor (EC 2.4.1.17) (UDPGT) (UGT1*7C) (UGT1-07C) (UGT1.7C) (UGT1A7C) (UGT1A10). [Source:Uniprot/SWISSPROT;Acc:Q6ZQM8]
chr1	90824586	90824785	peak201	distant	-142305	ENSMUSG00000036206	Sh3bp4	SH3 domain-binding protein 4. [Source:Uniprot/SWISSPROT;Acc:Q921I6]
chr1	91201874	91202137	peak202	distant	-149376	ENSMUSG00000055013	Centg2	Centaurin-gamma-2 (ARF-GAP with GTP-binding protein-like, ankyrin repeat and pleckstrin homology domains 1) (AGAP-1). [Source:Uniprot/SWISSPROT;Acc:Q8BXK8]
chr1	91513810	91514406	peak203	intron	162727	ENSMUSG00000055013	Centg2	Centaurin-gamma-2 (ARF-GAP with GTP-binding protein-like, ankyrin repeat and pleckstrin homology domains 1) (AGAP-1). [Source:Uniprot/SWISSPROT;Acc:Q8BXK8]
chr1	91727754	91728039	peak204	intron	63956	ENSMUSG00000055013	Centg2	Centaurin-gamma-2 (ARF-GAP with GTP-binding protein-like, ankyrin repeat and pleckstrin homology domains 1) (AGAP-1). [Source:Uniprot/SWISSPROT;Acc:Q8BXK8]
chr1	91860302	91860477	peak205	intron	11136	ENSMUSG00000067081	Asb18	Ankyrin repeat and SOCS box protein 18 (ASB-18). [Source:Uniprot/SWISSPROT;Acc:Q8VHA6]
chr1	92185479	92185732	peak206	distant	-72742	ENSMUSG00000044337	Cxcr7	C-X-C chemokine receptor type 7 (CXC-R7) (CXCR-7) (G-protein coupled receptor RDC1 homolog) (RDC-1) (Chemokine orphan receptor 1). [Source:Uniprot/SWISSPROT;Acc:P56485]
chr1	92607162	92607505	peak207	distant	-30965	ENSMUSG00000056128	EG433332	0 day neonate thymus cDNA, RIKEN full-length enriched library, clone:A430028D19 product:hypothetical protein, full insert sequence. [Source:Uniprot/SPTREMBL;Acc:Q8CA16]
chr1	92630129	92630437	peak208	distant	-33152	ENSMUSG00000048126	Col6a3	Collagen alpha3(VI) precursor (Fragment). [Source:Uniprot/SPTREMBL;Acc:Q9Z0I9]
chr1	92675705	92676118	peak209	exon	12476	ENSMUSG00000048126	Col6a3	Collagen alpha3(VI) precursor (Fragment). [Source:Uniprot/SPTREMBL;Acc:Q9Z0I9]
chr1	92737661	92737826	peak210	intron	2786	ENSMUSG00000048126	Col6a3	Collagen alpha3(VI) precursor (Fragment). [Source:Uniprot/SPTREMBL;Acc:Q9Z0I9]
chr1	92773126	92773377	peak211	distant	-32722	ENSMUSG00000048126	Col6a3	Collagen alpha3(VI) precursor (Fragment). [Source:Uniprot/SPTREMBL;Acc:Q9Z0I9]
chr1	92789194	92789579	peak212	upstreamFar	-22298	ENSMUSG00000026303	Mlph	Melanophilin (Exophilin-3) (Leaden protein) (Synaptotagmin-like protein 2a) (Slp homolog lacking C2 domains a) (SlaC2-a). [Source:Uniprot/SWISSPROT;Acc:Q91V27]
chr1	92793000	92793624	peak213	upstreamFar	-18372	ENSMUSG00000026303	Mlph	Melanophilin (Exophilin-3) (Leaden protein) (Synaptotagmin-like protein 2a) (Slp homolog lacking C2 domains a) (SlaC2-a). [Source:Uniprot/SWISSPROT;Acc:Q91V27]
chr1	92797020	92797411	peak214	upstreamFar	-14469	ENSMUSG00000026303	Mlph	Melanophilin (Exophilin-3) (Leaden protein) (Synaptotagmin-like protein 2a) (Slp homolog lacking C2 domains a) (SlaC2-a). [Source:Uniprot/SWISSPROT;Acc:Q91V27]
chr1	93096512	93096742	peak215	intron	20228	ENSMUSG00000034353	Ramp1	Receptor activity-modifying protein 1 precursor. [Source:Uniprot/SWISSPROT;Acc:Q9WTJ5]
chr1	93332697	93333525	peak216	intron	20550	ENSMUSG00000055866	Per2	Period circadian protein homolog 2 (Circadian clock protein PERIOD 2) (mPER2). [Source:Uniprot/SWISSPROT;Acc:O54943]
chr1	93334105	93334345	peak217	intron	21664	ENSMUSG00000055866	Per2	Period circadian protein homolog 2 (Circadian clock protein PERIOD 2) (mPER2). [Source:Uniprot/SWISSPROT;Acc:O54943]
chr1	93720068	93720377	peak218	intron	22184	ENSMUSG00000007805	Twist2	Twist-related protein 2 (Dermis-expressed protein 1) (Dermo-1). [Source:Uniprot/SWISSPROT;Acc:Q9D030]
chr1	93753359	93753980	peak219	downstreamFar	-9064	ENSMUSG00000007805	Twist2	Twist-related protein 2 (Dermis-expressed protein 1) (Dermo-1). [Source:Uniprot/SWISSPROT;Acc:Q9D030]
chr1	93754827	93755410	peak220	downstreamFar	-10513	ENSMUSG00000007805	Twist2	Twist-related protein 2 (Dermis-expressed protein 1) (Dermo-1). [Source:Uniprot/SWISSPROT;Acc:Q9D030]
chr1	93775350	93775585	peak221	distant	-30862	ENSMUSG00000007805	Twist2	Twist-related protein 2 (Dermis-expressed protein 1) (Dermo-1). [Source:Uniprot/SWISSPROT;Acc:Q9D030]
chr1	93817743	93818111	peak222	downstreamFar	-8662	ENSMUSG00000073617	Hdac4	0 day neonate eyeball cDNA, RIKEN full-length enriched library, clone:E130102L05 product:hypothetical protein, full insert sequence. [Source:Uniprot/SPTREMBL;Acc:Q3TNU8]
chr1	93818809	93819294	peak223	downstreamFar	-7538	ENSMUSG00000073617	Hdac4	0 day neonate eyeball cDNA, RIKEN full-length enriched library, clone:E130102L05 product:hypothetical protein, full insert sequence. [Source:Uniprot/SPTREMBL;Acc:Q3TNU8]
chr1	93945667	93946096	peak224	intron	99089	ENSMUSG00000026313	Hdac4	Histone deacetylase 4 (HD4). [Source:Uniprot/SWISSPROT;Acc:Q6NZM9]
chr1	93995145	93995328	peak225	intron	49734	ENSMUSG00000026313	Hdac4	Histone deacetylase 4 (HD4). [Source:Uniprot/SWISSPROT;Acc:Q6NZM9]
chr1	93995923	93996288	peak226	intron	48865	ENSMUSG00000026313	Hdac4	Histone deacetylase 4 (HD4). [Source:Uniprot/SWISSPROT;Acc:Q6NZM9]
chr1	93997068	93997413	peak227	intron	47730	ENSMUSG00000026313	Hdac4	Histone deacetylase 4 (HD4). [Source:Uniprot/SWISSPROT;Acc:Q6NZM9]
chr1	93998657	93998917	peak228	intron	46183	ENSMUSG00000026313	Hdac4	Histone deacetylase 4 (HD4). [Source:Uniprot/SWISSPROT;Acc:Q6NZM9]
chr1	94832225	94832463	peak229	intron	1601	ENSMUSG00000073614	9430060I03Rik	12 days embryo embryonic body between diaphragm region and neck cDNA, RIKEN full-length enriched library, clone:9430060I03 product:hypothetical protein, full insert sequence (NOD-derived CD11c +ve dendritic cells cDNA, RIKEN full-length enriched library, [Source:Uniprot/SPTREMBL;Acc:Q3TRU6]
chr1	95022295	95022502	peak230	upstreamFar	-9424	ENSMUSG00000026272	Agxt	Serine--pyruvate aminotransferase, mitochondrial precursor (EC 2.6.1.51) (SPT) (Alanine--glyoxylate aminotransferase) (EC 2.6.1.44) (AGT). [Source:Uniprot/SWISSPROT;Acc:O35423]
chr1	95125741	95126075	peak231	upstreamFar	-6510	ENSMUSG00000047793	Sned1	Sushi, nidogen and EGF-like domain-containing protein 1 precursor (Stromal nidogen extracellular matrix protein) (Secreted protein SST- 3). [Source:Uniprot/SWISSPROT;Acc:Q70E20]
chr1	95558338	95558476	peak232	upstreamFar	-23926	ENSMUSG00000026278	Bok	Bcl-2-related ovarian killer protein (Matador protein) (Apoptosis activator Mtd). [Source:Uniprot/SWISSPROT;Acc:O35425]
chr1	95584232	95584399	peak233	intron	1982	ENSMUSG00000026278	Bok	Bcl-2-related ovarian killer protein (Matador protein) (Apoptosis activator Mtd). [Source:Uniprot/SWISSPROT;Acc:O35425]
chr1	95608240	95608534	peak234	intron	9875	ENSMUSG00000026279	Thap4	THAP domain-containing protein 4. [Source:Uniprot/SWISSPROT;Acc:Q6P3Z3]
chr1	99669315	99669452	peak235	intron	20903	ENSMUSG00000026333	Gin1	zinc finger, H2C2 domain containing [Source:RefSeq_peptide;Acc:NP_080526]
chr1	104524794	104524915	peak236	distant	-447485	ENSMUSG00000076971
chr1	107822332	107822654	peak237	distant	-64773	ENSMUSG00000038866	Zcchc2	Zinc finger CCHC domain-containing protein 2 (Fragment). [Source:Uniprot/SWISSPROT;Acc:Q69ZB8]
chr1	107886712	107887059	peak238	upstreamNear	-381	ENSMUSG00000038866	Zcchc2	Zinc finger CCHC domain-containing protein 2 (Fragment). [Source:Uniprot/SWISSPROT;Acc:Q69ZB8]
chr1	107910466	107910688	peak239	intron	20049	ENSMUSG00000038866	Zcchc2	Zinc finger CCHC domain-containing protein 2 (Fragment). [Source:Uniprot/SWISSPROT;Acc:Q69ZB8]
chr1	108213610	108213905	peak240	intron	77064	ENSMUSG00000044340	Phlpp	PH domain leucine-rich repeat-containing protein phosphatase (EC 3.1.3.16) (PH domain leucine-rich repeat protein phosphatase) (Pleckstrin homology domain-containing family E protein 1) (Suprachiasmatic nucleus circadian oscillatory protein) (Phlpp1). [Source:Uniprot/SWISSPROT;Acc:Q8CHE4]
chr1	108238762	108239045	peak241	intron	51918	ENSMUSG00000044340	Phlpp	PH domain leucine-rich repeat-containing protein phosphatase (EC 3.1.3.16) (PH domain leucine-rich repeat protein phosphatase) (Pleckstrin homology domain-containing family E protein 1) (Suprachiasmatic nucleus circadian oscillatory protein) (Phlpp1). [Source:Uniprot/SWISSPROT;Acc:Q8CHE4]
chr1	108420390	108420670	peak242	downstreamFar	-14225	ENSMUSG00000057329	Bcl2	Apoptosis regulator Bcl-2. [Source:Uniprot/SWISSPROT;Acc:P10417]
chr1	108780034	108780313	peak243	downstreamNear	-248	ENSMUSG00000067006	Serpinb5	Serpin B5 precursor (Maspin) (Protease inhibitor 5). [Source:Uniprot/SWISSPROT;Acc:P70124]
chr1	109554371	109554589	peak244	distant	-48925	ENSMUSG00000026315	Serpinb8	Serpin B8. [Source:Uniprot/SWISSPROT;Acc:O08800]
chr1	109813664	109813842	peak245	downstreamFar	-24071	ENSMUSG00000077237	SNORA17	Small nucleolar RNA SNORA17 [Source: RFAM 8.1]
chr1	120539918	120540209	peak246	intron	15536	ENSMUSG00000026380	Tcfcp2l1	Transcription factor CP2-like protein 1 (CP2-related transcriptional repressor 1) (CRTR-1). [Source:Uniprot/SWISSPROT;Acc:Q3UNW5]
chr1	120540566	120540863	peak247	intron	16187	ENSMUSG00000026380	Tcfcp2l1	Transcription factor CP2-like protein 1 (CP2-related transcriptional repressor 1) (CRTR-1). [Source:Uniprot/SWISSPROT;Acc:Q3UNW5]
chr1	120686604	120686815	peak248	distant	-43929	ENSMUSG00000048402	Gli2	GLI-Kruppel family member GLI2 [Source:RefSeq_peptide;Acc:NP_001074594]
chr1	120688441	120688667	peak249	distant	-42084	ENSMUSG00000048402	Gli2	GLI-Kruppel family member GLI2 [Source:RefSeq_peptide;Acc:NP_001074594]
chr1	120781248	120781457	peak250	intron	50714	ENSMUSG00000048402	Gli2	GLI-Kruppel family member GLI2 [Source:RefSeq_peptide;Acc:NP_001074594]
chr1	120797139	120797383	peak251	intron	66623	ENSMUSG00000048402	Gli2	GLI-Kruppel family member GLI2 [Source:RefSeq_peptide;Acc:NP_001074594]
chr1	120877235	120877477	peak252	intron	72840	ENSMUSG00000048402	Gli2	GLI-Kruppel family member GLI2 [Source:RefSeq_peptide;Acc:NP_001074594]
chr1	120922336	120922546	peak253	intron	27755	ENSMUSG00000048402	Gli2	GLI-Kruppel family member GLI2 [Source:RefSeq_peptide;Acc:NP_001074594]
chr1	120947164	120947394	peak254	intron	2917	ENSMUSG00000048402	Gli2	GLI-Kruppel family member GLI2 [Source:RefSeq_peptide;Acc:NP_001074594]
chr1	120986872	120987243	peak255	distant	-36861	ENSMUSG00000048402	Gli2	GLI-Kruppel family member GLI2 [Source:RefSeq_peptide;Acc:NP_001074594]
chr1	121116303	121116612	peak256	distant	-166261	ENSMUSG00000048402	Gli2	GLI-Kruppel family member GLI2 [Source:RefSeq_peptide;Acc:NP_001074594]
chr1	121116648	121116829	peak257	distant	-166542	ENSMUSG00000048402	Gli2	GLI-Kruppel family member GLI2 [Source:RefSeq_peptide;Acc:NP_001074594]
chr1	121486711	121487003	peak258	intron	42149	ENSMUSG00000026383	Epb4.1l5	erythrocyte protein band 4.1-like 5 isoform 1 [Source:RefSeq_peptide;Acc:NP_663481]
chr1	121775582	121775809	peak259	distant	-30594	ENSMUSG00000036975	Tmem177	Transmembrane protein 177. [Source:Uniprot/SWISSPROT;Acc:Q8BPE4]
chr1	121798598	121798915	peak260	downstreamFar	-7533	ENSMUSG00000036975	Tmem177	Transmembrane protein 177. [Source:Uniprot/SWISSPROT;Acc:Q8BPE4]
chr1	121891799	121892030	peak261	upstreamFar	-11641	ENSMUSG00000026387	Sctr	Secretin receptor precursor (SCT-R). [Source:Uniprot/SWISSPROT;Acc:Q5FWI2]
chr1	121904467	121904665	peak262	intron	1011	ENSMUSG00000026387	Sctr	Secretin receptor precursor (SCT-R). [Source:Uniprot/SWISSPROT;Acc:Q5FWI2]
chr1	121921327	121921575	peak263	intron	17896	ENSMUSG00000026387	Sctr	Secretin receptor precursor (SCT-R). [Source:Uniprot/SWISSPROT;Acc:Q5FWI2]
chr1	121997025	121997479	peak264	downstreamFar	-12615	ENSMUSG00000026385	Dbi	Acyl-CoA-binding protein (ACBP) (Diazepam-binding inhibitor) (DBI) (Endozepine) (EP). [Source:Uniprot/SWISSPROT;Acc:P31786]
chr1	122654801	122655059	peak265	distant	-150362	ENSMUSG00000058665	En1	Homeobox protein engrailed-1 (Mo-En-1). [Source:Uniprot/SWISSPROT;Acc:P09065]
chr1	122659156	122659301	peak266	distant	-154660	ENSMUSG00000058665	En1	Homeobox protein engrailed-1 (Mo-En-1). [Source:Uniprot/SWISSPROT;Acc:P09065]
chr1	123150791	123151081	peak267	distant	-49998	ENSMUSG00000003721	Insig2	Insulin-induced gene 2 protein (INSIG-2). [Source:Uniprot/SWISSPROT;Acc:Q91WG1]
chr1	127456796	127457171	peak268	upstreamNear	-617	ENSMUSG00000026342	Slc35f5	Solute carrier family 35 member F5. [Source:Uniprot/SWISSPROT;Acc:Q8R314]
chr1	127754521	127754807	peak269	intron	54127	ENSMUSG00000026344	Lypd1	Ly6/PLAUR domain-containing protein 1 precursor. [Source:Uniprot/SWISSPROT;Acc:Q8BLC3]
chr1	129235640	129236000	peak270	intron	134225	ENSMUSG00000036155	Mgat5	Alpha-1,6-mannosylglycoprotein 6-beta-N-acetylglucosaminyltransferase A (EC 2.4.1.155) (Mannoside acetylglucosaminyltransferase 5) (Alpha- mannoside beta-1,6-N-acetylglucosaminyltransferase) (N- acetylglucosaminyl-transferase V) (GNT-V) (GlcNAc-T V). [Source:Uniprot/SWISSPROT;Acc:Q8R4G6]
chr1	132725255	132725464	peak271	intron	2098	ENSMUSG00000026417	Pigr	Polymeric immunoglobulin receptor precursor (Poly-Ig receptor) (PIGR) [Contains: Secretory component]. [Source:Uniprot/SWISSPROT;Acc:O70570]
chr1	132980954	132981147	peak272	intron	13094	ENSMUSG00000016528	Mapkapk2	MAP kinase-activated protein kinase 2 (EC 2.7.11.1) (MAPK-activated protein kinase 2) (MAPKAP kinase 2) (MAPKAPK-2) (MK2). [Source:Uniprot/SWISSPROT;Acc:P49138]
chr1	133055629	133055885	peak273	intron	5984	ENSMUSG00000026427	Lgtn	Ligatin. [Source:Uniprot/SWISSPROT;Acc:Q61211]
chr1	133181304	133181508	peak274	downstreamNear	-422	ENSMUSG00000026425	Srgap2	SLIT-ROBO Rho GTPase-activating protein 2 (srGAP2) (Formin-binding protein 2) (Formin-binding protein 27) (FBP-27). [Source:Uniprot/SWISSPROT;Acc:Q91Z67]
chr1	133185561	133185866	peak275	exon	3885	ENSMUSG00000026425	Srgap2	SLIT-ROBO Rho GTPase-activating protein 2 (srGAP2) (Formin-binding protein 2) (Formin-binding protein 27) (FBP-27). [Source:Uniprot/SWISSPROT;Acc:Q91Z67]
chr1	133344989	133345379	peak276	intron	78754	ENSMUSG00000026425	Srgap2	SLIT-ROBO Rho GTPase-activating protein 2 (srGAP2) (Formin-binding protein 2) (Formin-binding protein 27) (FBP-27). [Source:Uniprot/SWISSPROT;Acc:Q91Z67]
chr1	133444025	133444257	peak277	downstreamFar	-7692	ENSMUSG00000055184	2700049P18Rik	RIKEN cDNA 2700049P18 gene (2700049P18Rik), mRNA [Source:RefSeq_dna;Acc:NM_175382]
chr1	133834289	133834585	peak278	downstreamNear	-4888	ENSMUSG00000026434	Nucks1	Nuclear ubiquitous casein and cyclin-dependent kinases substrate (JC7). [Source:Uniprot/SWISSPROT;Acc:Q80XU3]
chr1	133835518	133835722	peak279	downstreamFar	-6071	ENSMUSG00000026434	Nucks1	Nuclear ubiquitous casein and cyclin-dependent kinases substrate (JC7). [Source:Uniprot/SWISSPROT;Acc:Q80XU3]
chr1	133857545	133857742	peak280	upstreamNear	-1901	ENSMUSG00000026435	Slc45a3	Solute carrier family 45 member 3 (Prostate cancer-associated protein 6) (Prostein). [Source:Uniprot/SWISSPROT;Acc:Q8K0H7]
chr1	133860755	133861046	peak281	intron	1356	ENSMUSG00000026435	Slc45a3	Solute carrier family 45 member 3 (Prostate cancer-associated protein 6) (Prostein). [Source:Uniprot/SWISSPROT;Acc:Q8K0H7]
chr1	134042816	134043029	peak282	upstreamFar	-6654	ENSMUSG00000026437	Pctk3	Serine/threonine-protein kinase PCTAIRE-3 (EC 2.7.11.22) (PCTAIRE- motif protein kinase 3). [Source:Uniprot/SWISSPROT;Acc:Q04899]
chr1	134232069	134232489	peak283	downstreamNear	-2414	ENSMUSG00000009772	Nuak2	NUAK family SNF1-like kinase 2 (EC 2.7.11.1). [Source:Uniprot/SWISSPROT;Acc:Q8BZN4]
chr1	134364469	134364694	peak284	downstreamNear	-1045	ENSMUSG00000042046	Ripk5	Receptor-interacting serine/threonine-protein kinase 5 (EC 2.7.11.1) (Dusty protein kinase) (Dusty PK). [Source:Uniprot/SWISSPROT;Acc:Q6XUX1]
chr1	134760823	134761029	peak285	upstreamFar	-16264	ENSMUSG00000026443	Lrrn2	leucine rich repeat protein 2, neuronal [Source:RefSeq_peptide;Acc:NP_034862]
chr1	135751021	135751274	peak286	downstreamFar	-23345	ENSMUSG00000073560	ENSMUSG00000073560	Adult male testis cDNA, RIKEN full-length enriched library, clone:4930598K17 product:hypothetical protein, full insert sequence. [Source:Uniprot/SPTREMBL;Acc:Q3V0H6]
chr1	135768086	135768353	peak287	distant	-25558	ENSMUSG00000010311	Optc	Opticin precursor (Oculoglycan). [Source:Uniprot/SWISSPROT;Acc:Q920A0]
chr1	135826645	135827046	peak288	upstreamFar	-8891	ENSMUSG00000041577	Prelp	Prolargin precursor (Proline-arginine-rich end leucine-rich repeat protein). [Source:Uniprot/SWISSPROT;Acc:Q9JK53]
chr1	135830799	135831315	peak289	upstreamFar	-13103	ENSMUSG00000041577	Prelp	Prolargin precursor (Proline-arginine-rich end leucine-rich repeat protein). [Source:Uniprot/SWISSPROT;Acc:Q9JK53]
chr1	135831419	135831690	peak290	upstreamFar	-13600	ENSMUSG00000041577	Prelp	Prolargin precursor (Proline-arginine-rich end leucine-rich repeat protein). [Source:Uniprot/SWISSPROT;Acc:Q9JK53]
chr1	135856163	135856358	peak291	distant	-38306	ENSMUSG00000041577	Prelp	Prolargin precursor (Proline-arginine-rich end leucine-rich repeat protein). [Source:Uniprot/SWISSPROT;Acc:Q9JK53]
chr1	135938952	135939259	peak292	intron	5013	ENSMUSG00000041559	Fmod	Fibromodulin precursor (FM) (Collagen-binding 59 kDa protein) (Keratan sulfate proteoglycan fibromodulin) (KSPG fibromodulin). [Source:Uniprot/SWISSPROT;Acc:P50608]
chr1	135982677	135982888	peak293	upstreamFar	-7050	ENSMUSG00000020423	Btg2	Protein BTG2 (NGF-inducible protein TIS21). [Source:Uniprot/SWISSPROT;Acc:Q04211]
chr1	135995636	135996018	peak294	upstreamFar	-10088	ENSMUSG00000073559
chr1	136127927	136128182	peak295	intron	3954	ENSMUSG00000042429	Adora1	Adenosine receptor A1. [Source:Uniprot/SWISSPROT;Acc:Q60612]
chr1	136172856	136173034	peak296	upstreamFar	-13621	ENSMUSG00000026459	Myog	Myogenin (MYOD1-related protein). [Source:Uniprot/SWISSPROT;Acc:P12979]
chr1	136601312	136601804	peak297	intron	44436	ENSMUSG00000026452	Syt2	Synaptotagmin-2 (Synaptotagmin II) (SytII). [Source:Uniprot/SWISSPROT;Acc:P46097]
chr1	136667951	136668424	peak298	intron	11201	ENSMUSG00000073557	Ppp1r12b	Protein phosphatase 1 regulatory subunit 12B (Myosin phosphatase- targeting subunit 2). [Source:Uniprot/SWISSPROT;Acc:Q8BG95]
chr1	136810191	136810446	peak299	intron	42201	ENSMUSG00000073557	Ppp1r12b	Protein phosphatase 1 regulatory subunit 12B (Myosin phosphatase- targeting subunit 2). [Source:Uniprot/SWISSPROT;Acc:Q8BG95]
chr1	137022662	137022851	peak300	upstreamFar	-6546	ENSMUSG00000031506	Ptpn7	Tyrosine-protein phosphatase non-receptor type 7 (EC 3.1.3.48). [Source:Uniprot/SWISSPROT;Acc:Q8BUM3]
chr1	137244194	137244631	peak301	intron	20230	ENSMUSG00000048096	Lmod1	leiomodin 1 (smooth muscle) [Source:RefSeq_peptide;Acc:NP_444336]
chr1	137244924	137245109	peak302	intron	19626	ENSMUSG00000048096	Lmod1	leiomodin 1 (smooth muscle) [Source:RefSeq_peptide;Acc:NP_444336]
chr1	137439702	137440198	peak303	intron	104500	ENSMUSG00000009418	Nav1	Neuron navigator 1 (Pore membrane and/or filament-interacting-like protein 3). [Source:Uniprot/SWISSPROT;Acc:Q8CH77]
chr1	137445438	137445737	peak304	intron	110137	ENSMUSG00000009418	Nav1	Neuron navigator 1 (Pore membrane and/or filament-interacting-like protein 3). [Source:Uniprot/SWISSPROT;Acc:Q8CH77]
chr1	137607602	137607979	peak305	upstreamFar	-8848	ENSMUSG00000026421	Csrp1	Cysteine and glycine-rich protein 1 (Cysteine-rich protein 1) (CRP1) (CRP). [Source:Uniprot/SWISSPROT;Acc:P97315]
chr1	137648958	137649330	peak306	downstreamNear	-335	ENSMUSG00000026421	Csrp1	Cysteine and glycine-rich protein 1 (Cysteine-rich protein 1) (CRP1) (CRP). [Source:Uniprot/SWISSPROT;Acc:P97315]
chr1	137658921	137659194	peak307	upstreamNear	-3703	ENSMUSG00000041801	Phlda3	Pleckstrin homology-like domain family A member 3 (TDAG51/Ipl homolog 1). [Source:Uniprot/SWISSPROT;Acc:Q9WV95]
chr1	137660270	137660598	peak308	upstreamNear	-2326	ENSMUSG00000041801	Phlda3	Pleckstrin homology-like domain family A member 3 (TDAG51/Ipl homolog 1). [Source:Uniprot/SWISSPROT;Acc:Q9WV95]
chr1	137674531	137674798	peak309	downstreamFar	-8954	ENSMUSG00000041801	Phlda3	Pleckstrin homology-like domain family A member 3 (TDAG51/Ipl homolog 1). [Source:Uniprot/SWISSPROT;Acc:Q9WV95]
chr1	137799806	137800138	peak310	intron	15629	ENSMUSG00000026413	Pkp1	Plakophilin-1. [Source:Uniprot/SWISSPROT;Acc:P97350]
chr1	137840406	137840709	peak311	downstreamFar	-9598	ENSMUSG00000051985	9830123M21Rik	9830123M21Rik protein. [Source:Uniprot/SPTREMBL;Acc:Q3KNY0]
chr1	138242754	138243011	peak312	upstreamNear	-201	ENSMUSG00000041570	Camsap1l1	calmodulin regulated spectrin-associated protein 1-like 1 [Source:RefSeq_peptide;Acc:NP_001074829]
chr1	138510008	138510269	peak313	upstreamFar	-11340	ENSMUSG00000041483	Zfp281	zinc finger protein 281 [Source:RefSeq_peptide;Acc:NP_808311]
chr1	138580428	138580750	peak314	distant	-53959	ENSMUSG00000041483	Zfp281	zinc finger protein 281 [Source:RefSeq_peptide;Acc:NP_808311]
chr1	138917194	138917443	peak315	distant	-30483	ENSMUSG00000065205	U7	U7 small nuclear RNA [Source: RFAM 8.1]
chr1	139937106	139937368	peak316	downstreamFar	-22755	ENSMUSG00000026395	Ptprc	Leukocyte common antigen precursor (EC 3.1.3.48) (L-CA) (Lymphocyte antigen 5) (Ly-5) (T200) (CD45 antigen). [Source:Uniprot/SWISSPROT;Acc:P06800]
chr1	140403494	140403777	peak317	intron	22344	ENSMUSG00000026393	Nek7	Serine/threonine-protein kinase Nek7 (EC 2.7.11.1) (NimA-related protein kinase 7). [Source:Uniprot/SWISSPROT;Acc:Q9ES74]
chr1	140455012	140455327	peak318	intron	61104	ENSMUSG00000026393	Nek7	Serine/threonine-protein kinase Nek7 (EC 2.7.11.1) (NimA-related protein kinase 7). [Source:Uniprot/SWISSPROT;Acc:Q9ES74]
chr1	140467967	140468391	peak319	intron	48094	ENSMUSG00000026393	Nek7	Serine/threonine-protein kinase Nek7 (EC 2.7.11.1) (NimA-related protein kinase 7). [Source:Uniprot/SWISSPROT;Acc:Q9ES74]
chr1	140496100	140496284	peak320	intron	20081	ENSMUSG00000026393	Nek7	Serine/threonine-protein kinase Nek7 (EC 2.7.11.1) (NimA-related protein kinase 7). [Source:Uniprot/SWISSPROT;Acc:Q9ES74]
chr1	140503280	140503807	peak321	intron	12730	ENSMUSG00000026393	Nek7	Serine/threonine-protein kinase Nek7 (EC 2.7.11.1) (NimA-related protein kinase 7). [Source:Uniprot/SWISSPROT;Acc:Q9ES74]
chr1	140514543	140514804	peak322	intron	1600	ENSMUSG00000026393	Nek7	Serine/threonine-protein kinase Nek7 (EC 2.7.11.1) (NimA-related protein kinase 7). [Source:Uniprot/SWISSPROT;Acc:Q9ES74]
chr1	140878802	140879070	peak323	intron	18573	ENSMUSG00000056268	Dennd1b	DEN1B_MOUSE Isoform 2 of Q3U1T9 - Mus musculus (Mouse) [Source:Uniprot/Varsplic;Acc:Q3U1T9-2]
chr1	142205417	142205581	peak324	intron	62665	ENSMUSG00000052726	Kcnt2	potassium channel, subfamily T, member 2 [Source:RefSeq_peptide;Acc:NP_001074496]
chr1	145670981	145671271	peak325	downstreamFar	-17068	ENSMUSG00000018189	Uchl5	Ubiquitin carboxyl-terminal hydrolase isozyme L5 (EC 3.4.19.12) (UCH- L5) (Ubiquitin thioesterase L5) (Ubiquitin C-terminal hydrolase UCH37). [Source:Uniprot/SWISSPROT;Acc:Q9WUP7]
chr1	145719551	145719749	peak326	distant	-65592	ENSMUSG00000018189	Uchl5	Ubiquitin carboxyl-terminal hydrolase isozyme L5 (EC 3.4.19.12) (UCH- L5) (Ubiquitin thioesterase L5) (Ubiquitin C-terminal hydrolase UCH37). [Source:Uniprot/SWISSPROT;Acc:Q9WUP7]
chr1	145736502	145736656	peak327	distant	-82521	ENSMUSG00000018189	Uchl5	Ubiquitin carboxyl-terminal hydrolase isozyme L5 (EC 3.4.19.12) (UCH- L5) (Ubiquitin thioesterase L5) (Ubiquitin C-terminal hydrolase UCH37). [Source:Uniprot/SWISSPROT;Acc:Q9WUP7]
chr1	145756634	145756926	peak328	distant	-91961	ENSMUSG00000026360	Rgs2	Regulator of G-protein signaling 2 (RGS2). [Source:Uniprot/SWISSPROT;Acc:O08849]
chr1	145776911	145777241	peak329	distant	-71665	ENSMUSG00000026360	Rgs2	Regulator of G-protein signaling 2 (RGS2). [Source:Uniprot/SWISSPROT;Acc:O08849]
chr1	145793972	145794444	peak330	distant	-54533	ENSMUSG00000026360	Rgs2	Regulator of G-protein signaling 2 (RGS2). [Source:Uniprot/SWISSPROT;Acc:O08849]
chr1	145799798	145800499	peak331	distant	-48593	ENSMUSG00000026360	Rgs2	Regulator of G-protein signaling 2 (RGS2). [Source:Uniprot/SWISSPROT;Acc:O08849]
chr1	145802965	145803510	peak332	distant	-45504	ENSMUSG00000026360	Rgs2	Regulator of G-protein signaling 2 (RGS2). [Source:Uniprot/SWISSPROT;Acc:O08849]
chr1	145844555	145844913	peak333	downstreamNear	-4007	ENSMUSG00000026360	Rgs2	Regulator of G-protein signaling 2 (RGS2). [Source:Uniprot/SWISSPROT;Acc:O08849]
chr1	148184536	148184756	peak334	distant	-158150	ENSMUSG00000035131	B830045N13Rik	Protein FAM5C precursor. [Source:Uniprot/SWISSPROT;Acc:Q499E0]
chr1	151871276	151871633	peak335	distant	-63040	ENSMUSG00000056220	Pla2g4a	Cytosolic phospholipase A2 (cPLA2) (Phospholipase A2 group IVA) [Includes: Phospholipase A2 (EC 3.1.1.4) (Phosphatidylcholine 2- acylhydrolase); Lysophospholipase (EC 3.1.1.5)]. [Source:Uniprot/SWISSPROT;Acc:P47713]
chr1	152089381	152089544	peak336	downstreamFar	-23203	ENSMUSG00000062473
chr1	152313379	152313663	peak337	upstreamNear	-226	ENSMUSG00000006014	Prg4	Proteoglycan-4 precursor (Lubricin) (Megakaryocyte-stimulating factor) (Superficial zone proteoglycan) [Contains: Proteoglycan-4 C-terminal part]. [Source:Uniprot/SWISSPROT;Acc:Q9JM99]
chr1	152975131	152975525	peak338	distant	-66088	ENSMUSG00000065624	U6	U6 spliceosomal RNA [Source: RFAM 8.1]
chr1	153466444	153466741	peak339	intron	47998	ENSMUSG00000026483	Niban	niban protein [Source:RefSeq_peptide;Acc:NP_071301]
chr1	153505733	153505886	peak340	intron	60628	ENSMUSG00000026483	Niban	niban protein [Source:RefSeq_peptide;Acc:NP_071301]
chr1	153509154	153509481	peak341	intron	57120	ENSMUSG00000026483	Niban	niban protein [Source:RefSeq_peptide;Acc:NP_071301]
chr1	153537243	153537464	peak342	intron	29084	ENSMUSG00000026483	Niban	niban protein [Source:RefSeq_peptide;Acc:NP_071301]
chr1	153568519	153568722	peak343	downstreamNear	-2183	ENSMUSG00000026483	Niban	niban protein [Source:RefSeq_peptide;Acc:NP_071301]
chr1	153928378	153928607	peak344	intron	8737	ENSMUSG00000032666	1700025G04Rik	Uncharacterized protein C1orf21 homolog. [Source:Uniprot/SWISSPROT;Acc:Q8K207]
chr1	154372250	154372518	peak345	intron	8494	ENSMUSG00000026482	Rgl1	Ral guanine nucleotide dissociation stimulator-like 1 (RalGDS-like 1). [Source:Uniprot/SWISSPROT;Acc:Q60695]
chr1	154718196	154718440	peak346	intron	31434	ENSMUSG00000042772	Smg7	Protein SMG7 (SMG-7 homolog) (EST1-like protein C). [Source:Uniprot/SWISSPROT;Acc:Q5RJH6]
chr1	154849536	154849783	peak347	intron	47531	ENSMUSG00000042751	Nmnat2	Nicotinamide mononucleotide adenylyltransferase 2 (EC 2.7.7.1) (NMN adenylyltransferase 2). [Source:Uniprot/SWISSPROT;Acc:Q8BNJ3]
chr1	154858821	154859120	peak348	intron	56842	ENSMUSG00000042751	Nmnat2	Nicotinamide mononucleotide adenylyltransferase 2 (EC 2.7.7.1) (NMN adenylyltransferase 2). [Source:Uniprot/SWISSPROT;Acc:Q8BNJ3]
chr1	154916294	154916740	peak349	intron	47926	ENSMUSG00000042751	Nmnat2	Nicotinamide mononucleotide adenylyltransferase 2 (EC 2.7.7.1) (NMN adenylyltransferase 2). [Source:Uniprot/SWISSPROT;Acc:Q8BNJ3]
chr1	154967714	154967929	peak350	downstreamNear	-2065	ENSMUSG00000026479	Lamc2	Laminin subunit gamma-2 precursor (Laminin 5 gamma 2 subunit) (Kalinin/nicein/epiligrin 100 kDa subunit) (Laminin B2t chain). [Source:Uniprot/SWISSPROT;Acc:Q61092]
chr1	154968459	154968705	peak351	downstreamNear	-1304	ENSMUSG00000026479	Lamc2	Laminin subunit gamma-2 precursor (Laminin 5 gamma 2 subunit) (Kalinin/nicein/epiligrin 100 kDa subunit) (Laminin B2t chain). [Source:Uniprot/SWISSPROT;Acc:Q61092]
chr1	154968707	154968942	peak352	downstreamNear	-1062	ENSMUSG00000026479	Lamc2	Laminin subunit gamma-2 precursor (Laminin 5 gamma 2 subunit) (Kalinin/nicein/epiligrin 100 kDa subunit) (Laminin B2t chain). [Source:Uniprot/SWISSPROT;Acc:Q61092]
chr1	154969914	154970399	peak353	exon	270	ENSMUSG00000026479	Lamc2	Laminin subunit gamma-2 precursor (Laminin 5 gamma 2 subunit) (Kalinin/nicein/epiligrin 100 kDa subunit) (Laminin B2t chain). [Source:Uniprot/SWISSPROT;Acc:Q61092]
chr1	154977275	154977452	peak354	intron	7477	ENSMUSG00000026479	Lamc2	Laminin subunit gamma-2 precursor (Laminin 5 gamma 2 subunit) (Kalinin/nicein/epiligrin 100 kDa subunit) (Laminin B2t chain). [Source:Uniprot/SWISSPROT;Acc:Q61092]
chr1	154981507	154982010	peak355	intron	11872	ENSMUSG00000026479	Lamc2	Laminin subunit gamma-2 precursor (Laminin 5 gamma 2 subunit) (Kalinin/nicein/epiligrin 100 kDa subunit) (Laminin B2t chain). [Source:Uniprot/SWISSPROT;Acc:Q61092]
chr1	155112765	155113040	peak356	intron	46849	ENSMUSG00000026478	Lamc1	Laminin subunit gamma-1 precursor (Laminin B2 chain). [Source:Uniprot/SWISSPROT;Acc:P02468]
chr1	155129553	155129824	peak357	intron	50228	ENSMUSG00000026478	Lamc1	Laminin subunit gamma-1 precursor (Laminin B2 chain). [Source:Uniprot/SWISSPROT;Acc:P02468]
chr1	155154901	155155040	peak358	intron	24946	ENSMUSG00000026478	Lamc1	Laminin subunit gamma-1 precursor (Laminin B2 chain). [Source:Uniprot/SWISSPROT;Acc:P02468]
chr1	155155612	155155939	peak359	intron	24141	ENSMUSG00000026478	Lamc1	Laminin subunit gamma-1 precursor (Laminin B2 chain). [Source:Uniprot/SWISSPROT;Acc:P02468]
chr1	155198139	155198492	peak360	upstreamFar	-18399	ENSMUSG00000026478	Lamc1	Laminin subunit gamma-1 precursor (Laminin B2 chain). [Source:Uniprot/SWISSPROT;Acc:P02468]
chr1	155353523	155353761	peak361	intron	3495	ENSMUSG00000042684	Npl	N-acetylneuraminate lyase (EC 4.1.3.3) (NALase) (N-acetylneuraminic acid aldolase) (N-acetylneuraminate pyruvate-lyase) (Sialic acid lyase) (Sialate lyase) (Sialate-pyruvate lyase) (Sialic acid aldolase). [Source:Uniprot/SWISSPROT;Acc:Q9DCJ9]
chr1	155740855	155741050	peak362	downstreamNear	-764	ENSMUSG00000047053	Teddm1	Transmembrane epididymal protein 1 (Transmembrane epididymal protein 1-1). [Source:Uniprot/SWISSPROT;Acc:Q810U2]
chr1	155741164	155741398	peak363	downstreamNear	-1093	ENSMUSG00000047053	Teddm1	Transmembrane epididymal protein 1 (Transmembrane epididymal protein 1-1). [Source:Uniprot/SWISSPROT;Acc:Q810U2]
chr1	155748576	155748925	peak364	intron	1676	ENSMUSG00000026473	Glul	Glutamine synthetase (EC 6.3.1.2) (Glutamate--ammonia ligase) (GS). [Source:Uniprot/SWISSPROT;Acc:P15105]
chr1	155811436	155811622	peak365	distant	-47088	ENSMUSG00000079255
chr1	155881360	155881538	peak366	distant	-117008	ENSMUSG00000079255
chr1	155913028	155913480	peak367	distant	-137973	ENSMUSG00000066797
chr1	155924092	155924528	peak368	distant	-126917	ENSMUSG00000066797
chr1	155927662	155927975	peak369	distant	-123409	ENSMUSG00000066797
chr1	155964934	155965187	peak370	distant	-86167	ENSMUSG00000066797
chr1	155967810	155968186	peak371	distant	-83229	ENSMUSG00000066797
chr1	156004262	156004657	peak372	distant	-46768	ENSMUSG00000066797
chr1	156969732	156970002	peak373	downstreamFar	-5209	ENSMUSG00000026471	Mr1	histocompatibility-2 complex class 1-like [Source:RefSeq_peptide;Acc:NP_032235]
chr1	156973906	156974104	peak374	downstreamNear	-1071	ENSMUSG00000026471	Mr1	histocompatibility-2 complex class 1-like [Source:RefSeq_peptide;Acc:NP_032235]
chr1	157263776	157263992	peak375	intron	690	ENSMUSG00000026469	Xpr1	xenotropic and polytropic retrovirus receptor 1 [Source:RefSeq_peptide;Acc:NP_035403]
chr1	157510454	157510647	peak376	intron	23812	ENSMUSG00000033701	Acbd6	Acyl-CoA-binding domain-containing protein 6. [Source:Uniprot/SWISSPROT;Acc:Q9D061]
chr1	157642903	157643170	peak377	intron	16993	ENSMUSG00000033684	Qsox1	Sulfhydryl oxidase 1 precursor (EC 1.8.3.2) (Quiescin Q6) (Skin sulfhydryl oxidase) (mSOx). [Source:Uniprot/SWISSPROT;Acc:Q8BND5]
chr1	157652992	157653275	peak378	intron	6896	ENSMUSG00000033684	Qsox1	Sulfhydryl oxidase 1 precursor (EC 1.8.3.2) (Quiescin Q6) (Skin sulfhydryl oxidase) (mSOx). [Source:Uniprot/SWISSPROT;Acc:Q8BND5]
chr1	157667999	157668246	peak379	upstreamFar	-8093	ENSMUSG00000033684	Qsox1	Sulfhydryl oxidase 1 precursor (EC 1.8.3.2) (Quiescin Q6) (Skin sulfhydryl oxidase) (mSOx). [Source:Uniprot/SWISSPROT;Acc:Q8BND5]
chr1	157883406	157883884	peak380	intron	30272	ENSMUSG00000026466	Tor1aip1	Torsin-1A-interacting protein 1 (Lamina-associated polypeptide 1B). [Source:Uniprot/SWISSPROT;Acc:Q921T2]
chr1	158584948	158585181	peak381	exon	360	ENSMUSG00000060519	Tor3a	Torsin-3A precursor (Torsin family 3 member A) (ATP-dependent interferon-responsive protein). [Source:Uniprot/SWISSPROT;Acc:Q9ER38]
chr1	158650811	158650962	peak382	upstreamNear	-1745	ENSMUSG00000033557	C530043G21Rik	Protein FAM20B precursor. [Source:Uniprot/SWISSPROT;Acc:Q8VCS3]
chr1	160647719	160647980	peak383	intron	5966	ENSMUSG00000073530	Creg1	pappalysin 2 [Source:RefSeq_peptide;Acc:NP_001078845]
chr1	160742673	160742843	peak384	intron	100875	ENSMUSG00000073530	Creg1	pappalysin 2 [Source:RefSeq_peptide;Acc:NP_001078845]
chr1	160748062	160748314	peak385	intron	106305	ENSMUSG00000073530	Creg1	pappalysin 2 [Source:RefSeq_peptide;Acc:NP_001078845]
chr1	160783322	160783637	peak386	intron	103601	ENSMUSG00000073530	Creg1	pappalysin 2 [Source:RefSeq_peptide;Acc:NP_001078845]
chr1	160883689	160883924	peak387	intron	3274	ENSMUSG00000073530	Creg1	pappalysin 2 [Source:RefSeq_peptide;Acc:NP_001078845]
chr1	161087037	161087245	peak388	downstreamFar	-11147	ENSMUSG00000061992
chr1	161117032	161117362	peak389	upstreamFar	-18424	ENSMUSG00000061992
chr1	161319068	161319303	peak390	distant	-41474	ENSMUSG00000040782	Rfwd2	E3 ubiquitin-protein ligase RFWD2 (EC 6.3.2.-) (RING finger and WD repeat domain protein 2) (Constitutive photomorphogenesis protein 1 homolog) (mCOP1). [Source:Uniprot/SWISSPROT;Acc:Q9R1A8]
chr1	161702875	161703086	peak391	intron	35339	ENSMUSG00000015829	Tnr	Tenascin-R precursor (TN-R) (Restrictin) (Janusin) (Neural recognition molecule J1-160/180). [Source:Uniprot/SWISSPROT;Acc:Q8BYI9]
chr1	161806566	161806884	peak392	intron	47881	ENSMUSG00000015829	Tnr	Tenascin-R precursor (TN-R) (Restrictin) (Janusin) (Neural recognition molecule J1-160/180). [Source:Uniprot/SWISSPROT;Acc:Q8BYI9]
chr1	161853031	161853248	peak393	intron	1467	ENSMUSG00000015829	Tnr	Tenascin-R precursor (TN-R) (Restrictin) (Janusin) (Neural recognition molecule J1-160/180). [Source:Uniprot/SWISSPROT;Acc:Q8BYI9]
chr1	161880373	161880687	peak394	distant	-25924	ENSMUSG00000015829	Tnr	Tenascin-R precursor (TN-R) (Restrictin) (Janusin) (Neural recognition molecule J1-160/180). [Source:Uniprot/SWISSPROT;Acc:Q8BYI9]
chr1	161965804	161966056	peak395	upstreamFar	-8614	ENSMUSG00000050883	4930523C07Rik	3 days neonate thymus cDNA, RIKEN full-length enriched library, clone:A630009E09 product:hypothetical protein, full insert sequence. (Fragment). [Source:Uniprot/SPTREMBL;Acc:Q8C9R7]
chr1	162031071	162031512	peak396	intron	16126	ENSMUSG00000026725	Tnn	Tenascin-N precursor (TN-N). [Source:Uniprot/SWISSPROT;Acc:Q80Z71]
chr1	162072480	162072722	peak397	intron	11072	ENSMUSG00000026725	Tnn	Tenascin-N precursor (TN-N). [Source:Uniprot/SWISSPROT;Acc:Q80Z71]
chr1	162079469	162079640	peak398	intron	4119	ENSMUSG00000026725	Tnn	Tenascin-N precursor (TN-N). [Source:Uniprot/SWISSPROT;Acc:Q80Z71]
chr1	162143079	162143330	peak399	upstreamNear	-296	ENSMUSG00000014226	Cacybp	Calcyclin-binding protein (CacyBP) (Siah-interacting protein). [Source:Uniprot/SWISSPROT;Acc:Q9CXW3]
chr1	162623164	162623398	peak400	intron	99788	ENSMUSG00000026721	Rabgap1l	RAB GTPase activating protein 1-like isoform b [Source:RefSeq_peptide;Acc:NP_001033710]
chr1	163199467	163199921	peak401	upstreamFar	-18397	ENSMUSG00000026701	Prdx6	Peroxiredoxin-6 (EC 1.11.1.15) (Antioxidant protein 2) (1-Cys peroxiredoxin) (1-Cys PRX) (Acidic calcium-independent phospholipase A2) (EC 3.1.1.-) (aiPLA2) (Non-selenium glutathione peroxidase) (EC 1.11.1.7) (NSGPx). [Source:Uniprot/SWISSPROT;Acc:O08709]
chr1	163881618	163881841	peak402	upstreamFar	-17590	ENSMUSG00000026698	Pigc	Phosphatidylinositol N-acetylglucosaminyltransferase subunit C (EC 2.4.1.198) (Phosphatidylinositol-glycan biosynthesis class C protein) (PIG-C). [Source:Uniprot/SWISSPROT;Acc:Q9CXR4]
chr1	163914462	163914833	peak403	downstreamNear	-2788	ENSMUSG00000040265	Dnm3	dynamin 3 [Source:RefSeq_peptide;Acc:NP_001033708]
chr1	163953552	163953852	peak404	intron	36267	ENSMUSG00000040265	Dnm3	dynamin 3 [Source:RefSeq_peptide;Acc:NP_001033708]
chr1	163974158	163974550	peak405	intron	56919	ENSMUSG00000040265	Dnm3	dynamin 3 [Source:RefSeq_peptide;Acc:NP_001033708]
chr1	164066464	164066687	peak406	intron	149140	ENSMUSG00000040265	Dnm3	dynamin 3 [Source:RefSeq_peptide;Acc:NP_001033708]
chr1	164079927	164080100	peak407	intron	162578	ENSMUSG00000040265	Dnm3	dynamin 3 [Source:RefSeq_peptide;Acc:NP_001033708]
chr1	164147847	164148269	peak408	exon	230623	ENSMUSG00000040265	Dnm3	dynamin 3 [Source:RefSeq_peptide;Acc:NP_001033708]
chr1	164201374	164201621	peak409	intron	208577	ENSMUSG00000066752	ENSMUSG00000066752	Adult male testis cDNA, RIKEN full-length enriched library, clone:4930539E22 product:hypothetical protein, full insert sequence. (Fragment). [Source:Uniprot/SPTREMBL;Acc:Q8CDP4]
chr1	164224678	164224951	peak410	intron	185260	ENSMUSG00000066752	ENSMUSG00000066752	Adult male testis cDNA, RIKEN full-length enriched library, clone:4930539E22 product:hypothetical protein, full insert sequence. (Fragment). [Source:Uniprot/SPTREMBL;Acc:Q8CDP4]
chr1	164238865	164239171	peak411	intron	171056	ENSMUSG00000066752	ENSMUSG00000066752	Adult male testis cDNA, RIKEN full-length enriched library, clone:4930539E22 product:hypothetical protein, full insert sequence. (Fragment). [Source:Uniprot/SPTREMBL;Acc:Q8CDP4]
chr1	164253317	164253590	peak412	intron	156621	ENSMUSG00000066752	ENSMUSG00000066752	Adult male testis cDNA, RIKEN full-length enriched library, clone:4930539E22 product:hypothetical protein, full insert sequence. (Fragment). [Source:Uniprot/SPTREMBL;Acc:Q8CDP4]
chr1	164257053	164257255	peak413	intron	152920	ENSMUSG00000066752	ENSMUSG00000066752	Adult male testis cDNA, RIKEN full-length enriched library, clone:4930539E22 product:hypothetical protein, full insert sequence. (Fragment). [Source:Uniprot/SPTREMBL;Acc:Q8CDP4]
chr1	164822099	164822583	peak414	intron	6502	ENSMUSG00000040170	Fmo2	Dimethylaniline monooxygenase [N-oxide-forming] 2 (EC 1.14.13.8) (Pulmonary flavin-containing monooxygenase 2) (FMO 2) (Dimethylaniline oxidase 2). [Source:Uniprot/SWISSPROT;Acc:Q8K2I3]
chr1	164916083	164916542	peak415	upstreamNear	-1654	ENSMUSG00000026691	Fmo3	Dimethylaniline monooxygenase [N-oxide-forming] 3 (EC 1.14.13.8) (Hepatic flavin-containing monooxygenase 3) (FMO 3) (Dimethylaniline oxidase 3). [Source:Uniprot/SWISSPROT;Acc:P97501]
chr1	164990265	164990471	peak416	intron	25433	ENSMUSG00000071890	4921528O07Rik	Adult male testis cDNA, RIKEN full-length enriched library, clone:4921528O07 product:hypothetical ARM repeat structure containing protein, full insert sequence. [Source:Uniprot/SPTREMBL;Acc:Q9D2J9]
chr1	164990604	164990871	peak417	intron	25064	ENSMUSG00000071890	4921528O07Rik	Adult male testis cDNA, RIKEN full-length enriched library, clone:4921528O07 product:hypothetical ARM repeat structure containing protein, full insert sequence. [Source:Uniprot/SPTREMBL;Acc:Q9D2J9]
chr1	165101938	165102199	peak418	distant	-73188	ENSMUSG00000026586	Prrx1	Paired mesoderm homeobox protein 1 (PRX-1) (Paired-related homeobox protein 1) (Homeobox protein mHox) (Homeobox protein K-2). [Source:Uniprot/SWISSPROT;Acc:P63013]
chr1	165224918	165225080	peak419	intron	18782	ENSMUSG00000026586	Prrx1	Paired mesoderm homeobox protein 1 (PRX-1) (Paired-related homeobox protein 1) (Homeobox protein mHox) (Homeobox protein K-2). [Source:Uniprot/SWISSPROT;Acc:P63013]
chr1	165493943	165494407	peak420	distant	-138991	ENSMUSG00000040113
chr1	165537627	165537926	peak421	distant	-95390	ENSMUSG00000040113
chr1	165987414	165987620	peak422	exon	291	ENSMUSG00000026582	Sele	E-selectin precursor (Endothelial leukocyte adhesion molecule 1) (ELAM-1) (Leukocyte-endothelial cell adhesion molecule 2) (LECAM2) (CD62E antigen). [Source:Uniprot/SWISSPROT;Acc:Q00690]
chr1	166166266	166166480	peak423	upstreamFar	-12823	ENSMUSG00000040918	Slc19a2	solute carrier family 19 (thiamine transporter), member 2 [Source:RefSeq_peptide;Acc:NP_473428]
chr1	166611857	166612163	peak424	distant	-114835	ENSMUSG00000026574	Dpt	Dermatopontin precursor (Tyrosine-rich acidic matrix protein) (TRAMP) (Early quiescence protein 1) (EQ-1). [Source:Uniprot/SWISSPROT;Acc:Q9QZZ6]
chr1	166728633	166728937	peak425	intron	1940	ENSMUSG00000026574	Dpt	Dermatopontin precursor (Tyrosine-rich acidic matrix protein) (TRAMP) (Early quiescence protein 1) (EQ-1). [Source:Uniprot/SWISSPROT;Acc:Q9QZZ6]
chr1	167368764	167369086	peak426	intron	21433	ENSMUSG00000026571	Iqwd1	Nuclear receptor interaction protein (NRIP) (IQ motif and WD repeat- containing protein 1). [Source:Uniprot/SWISSPROT;Acc:Q9DC22]
chr1	167411366	167411665	peak427	downstreamNear	-265	ENSMUSG00000026568	Brp44	Brain protein 44. [Source:Uniprot/SWISSPROT;Acc:Q9D023]
chr1	167607679	167607934	peak428	intron	28730	ENSMUSG00000040723	Rcsd1	RCSD domain containing 1 isoform a [Source:RefSeq_peptide;Acc:NP_848708]
chr1	167648102	167648298	peak429	upstreamFar	-9971	ENSMUSG00000040723	Rcsd1	RCSD domain containing 1 isoform a [Source:RefSeq_peptide;Acc:NP_848708]
chr1	169296000	169296294	peak430	intron	2267	ENSMUSG00000026687	Aldh9a1	4-trimethylaminobutyraldehyde dehydrogenase (EC 1.2.1.47) (TMABADH) (Aldehyde dehydrogenase family 9 member A1) (EC 1.2.1.3). [Source:Uniprot/SWISSPROT;Acc:Q9JLJ2]
chr1	169317462	169317777	peak431	intron	6309	ENSMUSG00000026688	Mgst3	Microsomal glutathione S-transferase 3 (EC 2.5.1.18) (Microsomal GST- 3) (Microsomal GST-III). [Source:Uniprot/SWISSPROT;Acc:Q9CPU4]
chr1	169475896	169476125	peak432	distant	-52505	ENSMUSG00000015843	Rxrg	Retinoic acid receptor RXR-gamma (Retinoid X receptor gamma) (Nuclear receptor subfamily 2 group B member 3). [Source:Uniprot/SWISSPROT;Acc:P28705]
chr1	169996960	169997224	peak433	distant	-91422	ENSMUSG00000052534	Pbx1	Pre-B-cell leukemia transcription factor 1 (Homeobox protein PBX1). [Source:Uniprot/SWISSPROT;Acc:P41778]
chr1	170002226	170002456	peak434	distant	-86173	ENSMUSG00000052534	Pbx1	Pre-B-cell leukemia transcription factor 1 (Homeobox protein PBX1). [Source:Uniprot/SWISSPROT;Acc:P41778]
chr1	170754229	170754372	peak435	distant	-392665	ENSMUSG00000052534	Pbx1	Pre-B-cell leukemia transcription factor 1 (Homeobox protein PBX1). [Source:Uniprot/SWISSPROT;Acc:P41778]
chr1	171733082	171733484	peak436	upstreamNear	-3596	ENSMUSG00000064674	U6	U6 spliceosomal RNA [Source: RFAM 8.1]
chr1	171862208	171862462	peak437	intron	2449	ENSMUSG00000070532	1700084C01Rik	Coiled-coil domain-containing protein C1orf110 homolog. [Source:Uniprot/SWISSPROT;Acc:Q3URK1]
chr1	172011503	172012038	peak438	intron	28922	ENSMUSG00000026674	Ddr2	Discoidin domain-containing receptor 2 precursor (EC 2.7.10.1) (Discoidin domain receptor 2) (Receptor protein-tyrosine kinase TKT) (Tyrosine-protein kinase TYRO10) (Neurotrophic tyrosine kinase, receptor-related 3) (CD167b antigen). [Source:Uniprot/SWISSPROT;Acc:Q62371]
chr1	172624850	172625050	peak439	downstreamFar	-9638	ENSMUSG00000026663	Atf6	activating transcription factor 6 [Source:RefSeq_peptide;Acc:NP_001074773]
chr1	172651027	172651352	peak440	intron	16601	ENSMUSG00000026663	Atf6	activating transcription factor 6 [Source:RefSeq_peptide;Acc:NP_001074773]
chr1	172651752	172652033	peak441	intron	17304	ENSMUSG00000026663	Atf6	activating transcription factor 6 [Source:RefSeq_peptide;Acc:NP_001074773]
chr1	172771053	172771371	peak442	intron	26690	ENSMUSG00000026663	Atf6	activating transcription factor 6 [Source:RefSeq_peptide;Acc:NP_001074773]
chr1	172842516	172842704	peak443	intron	462	ENSMUSG00000070524	Fcrlb	Fc receptor-like B [Source:RefSeq_peptide;Acc:NP_001025155]
chr1	173337490	173337705	peak444	exon	2771	ENSMUSG00000048865	Arhgap30	Rho GTPase-activating protein 30 (Rho-type GTPase-activating protein 30). [Source:Uniprot/SWISSPROT;Acc:Q640N3]
chr1	173483928	173484092	peak445	upstreamFar	-5314	ENSMUSG00000004709	Cd244	Natural killer cell receptor 2B4 precursor (NKR2B4) (NK cell type I receptor protein 2B4) (CD244 antigen) (Non-MHC restricted killing associated). [Source:Uniprot/SWISSPROT;Acc:Q07763]
chr1	173995950	173996323	peak446	downstreamNear	-669	ENSMUSG00000003458	Ncstn	Nicastrin precursor. [Source:Uniprot/SWISSPROT;Acc:P57716]
chr1	174212619	174213079	peak447	intron	11009	ENSMUSG00000007097	Atp1a2	Sodium/potassium-transporting ATPase subunit alpha-2 precursor (EC 3.6.3.9) (Sodium pump subunit alpha-2) (Na(+)/K(+) ATPase alpha-2 subunit) (Na(+)/K(+) ATPase alpha(+) subunit). [Source:Uniprot/SWISSPROT;Acc:Q6PIE5]
chr1	174213133	174213279	peak448	intron	11366	ENSMUSG00000007097	Atp1a2	Sodium/potassium-transporting ATPase subunit alpha-2 precursor (EC 3.6.3.9) (Sodium pump subunit alpha-2) (Na(+)/K(+) ATPase alpha-2 subunit) (Na(+)/K(+) ATPase alpha(+) subunit). [Source:Uniprot/SWISSPROT;Acc:Q6PIE5]
chr1	174233261	174233690	peak449	upstreamFar	-5280	ENSMUSG00000007097	Atp1a2	Sodium/potassium-transporting ATPase subunit alpha-2 precursor (EC 3.6.3.9) (Sodium pump subunit alpha-2) (Na(+)/K(+) ATPase alpha-2 subunit) (Na(+)/K(+) ATPase alpha(+) subunit). [Source:Uniprot/SWISSPROT;Acc:Q6PIE5]
chr1	174295045	174295235	peak450	intron	9076	ENSMUSG00000044708	Kcnj10	ATP-sensitive inward rectifier potassium channel 10 (Potassium channel, inwardly rectifying subfamily J member 10) (Inward rectifier K(+) channel Kir4.1). [Source:Uniprot/SWISSPROT;Acc:Q9JM63]
chr1	174301441	174301801	peak451	exon	2595	ENSMUSG00000044708	Kcnj10	ATP-sensitive inward rectifier potassium channel 10 (Potassium channel, inwardly rectifying subfamily J member 10) (Inward rectifier K(+) channel Kir4.1). [Source:Uniprot/SWISSPROT;Acc:Q9JM63]
chr1	175438972	175439194	peak452	downstreamFar	-12360	ENSMUSG00000070501	BC094916	cDNA sequence BC094916 (BC094916), mRNA [Source:RefSeq_dna;Acc:NM_001024721]
chr1	175456556	175456704	peak453	exon	5187	ENSMUSG00000070501	BC094916	cDNA sequence BC094916 (BC094916), mRNA [Source:RefSeq_dna;Acc:NM_001024721]
chr1	175480922	175481121	peak454	upstreamFar	-15039	ENSMUSG00000070501	BC094916	cDNA sequence BC094916 (BC094916), mRNA [Source:RefSeq_dna;Acc:NM_001024721]
chr1	175552442	175552690	peak455	upstreamFar	-8433	ENSMUSG00000043263	Pyhin1	pyrin and HIN domain family, member 1 [Source:RefSeq_peptide;Acc:NP_778191]
chr1	175588072	175588362	peak456	downstreamFar	-11761	ENSMUSG00000043263	Pyhin1	pyrin and HIN domain family, member 1 [Source:RefSeq_peptide;Acc:NP_778191]
chr1	175981745	175982079	peak457	downstreamNear	-468	ENSMUSG00000047048	Olfr432	olfactory receptor 432 [Source:RefSeq_peptide;Acc:NP_666927]
chr1	176533632	176533848	peak458	intron	101784	ENSMUSG00000028354	Fmn2	Formin-2. [Source:Uniprot/SWISSPROT;Acc:Q9JL04]
chr1	176663121	176663296	peak459	intron	88990	ENSMUSG00000028354	Fmn2	Formin-2. [Source:Uniprot/SWISSPROT;Acc:Q9JL04]
chr1	176678881	176679050	peak460	intron	73233	ENSMUSG00000028354	Fmn2	Formin-2. [Source:Uniprot/SWISSPROT;Acc:Q9JL04]
chr1	178065193	178065357	peak461	intron	140168	ENSMUSG00000055214	Pld5	Inactive phospholipase D5 (Inactive PLD 5) (Inactive choline phosphatase 5) (Inactive phosphatidylcholine-hydrolyzing phospholipase D5). [Source:Uniprot/SWISSPROT;Acc:Q3UNN8]
chr1	178870535	178870895	peak462	intron	125924	ENSMUSG00000026504	Sdccag8	Serologically defined colon cancer antigen 8 (Centrosomal colon cancer autoantigen protein) (mCCCAP). [Source:Uniprot/SWISSPROT;Acc:Q80UF4]
chr1	178943884	178944230	peak463	intron	199266	ENSMUSG00000026504	Sdccag8	Serologically defined colon cancer antigen 8 (Centrosomal colon cancer autoantigen protein) (mCCCAP). [Source:Uniprot/SWISSPROT;Acc:Q80UF4]
chr1	179539471	179539703	peak464	distant	-120358	ENSMUSG00000015962	1700016C15Rik	Uncharacterized protein C1orf100 homolog. [Source:Uniprot/SWISSPROT;Acc:Q9DAA7]
chr1	179700286	179700617	peak465	intron	7142	ENSMUSG00000015961	Adss	Adenylosuccinate synthetase isozyme 2 (EC 6.3.4.4) (Adenylosuccinate synthetase, non-muscle isozyme) (Adenylosuccinate synthetase, acidic isozyme) (IMP--aspartate ligase 2) (AdSS 2) (AMPSase 2). [Source:Uniprot/SWISSPROT;Acc:P46664]
chr1	181486862	181487427	peak466	intron	10573	ENSMUSG00000038949	9630058J23Rik	Uncharacterized protein C1orf71 homolog. [Source:Uniprot/SWISSPROT;Acc:Q8CBC4]
chr1	181635304	181635661	peak467	downstreamFar	-18162	ENSMUSG00000038936	Sccpdh	Probable saccharopine dehydrogenase (EC 1.5.1.9). [Source:Uniprot/SWISSPROT;Acc:Q8R127]
chr1	181759311	181759517	peak468	downstreamFar	-24607	ENSMUSG00000073486	ENSMUSG00000073486	Adult male testis cDNA, RIKEN full-length enriched library, clone:4930417B17 product:hypothetical protein, full insert sequence. (Fragment). [Source:Uniprot/SPTREMBL;Acc:Q3V0X8]
chr1	181793792	181793966	peak469	distant	-59072	ENSMUSG00000073486	ENSMUSG00000073486	Adult male testis cDNA, RIKEN full-length enriched library, clone:4930417B17 product:hypothetical protein, full insert sequence. (Fragment). [Source:Uniprot/SPTREMBL;Acc:Q3V0X8]
chr1	182102026	182102363	peak470	intron	5448	ENSMUSG00000026489	Cabc1	Chaperone activity of bc1 complex-like, mitochondrial precursor (Chaperone-ABC1-like) (aarF domain-containing protein kinase 3). [Source:Uniprot/SWISSPROT;Acc:Q60936]
chr1	182120665	182120869	peak471	intron	5325	ENSMUSG00000026489	Cabc1	Chaperone activity of bc1 complex-like, mitochondrial precursor (Chaperone-ABC1-like) (aarF domain-containing protein kinase 3). [Source:Uniprot/SWISSPROT;Acc:Q60936]
chr1	182140136	182140418	peak472	upstreamFar	-14185	ENSMUSG00000026489	Cabc1	Chaperone activity of bc1 complex-like, mitochondrial precursor (Chaperone-ABC1-like) (aarF domain-containing protein kinase 3). [Source:Uniprot/SWISSPROT;Acc:Q60936]
chr1	182194329	182194647	peak473	upstreamFar	-8113	ENSMUSG00000010609	Psen2	Presenilin-2 (EC 3.4.23.-) (PS-2) [Contains: Presenilin-2 NTF subunit; Presenilin-2 CTF subunit]. [Source:Uniprot/SWISSPROT;Acc:Q61144]
chr1	182320599	182320954	peak474	intron	33014	ENSMUSG00000038855	Itpkb	inositol 1,4,5-trisphosphate 3-kinase B [Source:RefSeq_peptide;Acc:NP_001074644]
chr1	183081765	183081956	peak475	intron	798	ENSMUSG00000062169	Cnih4	Protein cornichon homolog 4. [Source:Uniprot/SWISSPROT;Acc:Q9CX13]
chr1	183191024	183191366	peak476	upstreamFar	-18744	ENSMUSG00000066645
chr1	183277633	183277960	peak477	upstreamNear	-4965	ENSMUSG00000026514	Cnih3	Protein cornichon homolog 3. [Source:Uniprot/SWISSPROT;Acc:Q6ZWS4]
chr1	183459535	183459853	peak478	upstreamFar	-18760	ENSMUSG00000050625	Ccdc121	10 days neonate cerebellum cDNA, RIKEN full-length enriched library, clone:6530421E24 product:hypothetical protein, full insert sequence. [Source:Uniprot/SPTREMBL;Acc:Q8C5G9]
chr1	183723769	183724010	peak479	downstreamFar	-19849	ENSMUSG00000064970	U6	U6 spliceosomal RNA [Source: RFAM 8.1]
chr1	183947206	183947359	peak480	intron	2510	ENSMUSG00000022995	Enah	Protein enabled homolog (NPC-derived proline-rich protein 1) (NDPP-1). [Source:Uniprot/SWISSPROT;Acc:Q03173]
chr1	183958538	183958858	peak481	upstreamFar	-8906	ENSMUSG00000022995	Enah	Protein enabled homolog (NPC-derived proline-rich protein 1) (NDPP-1). [Source:Uniprot/SWISSPROT;Acc:Q03173]
chr1	184020086	184020436	peak482	distant	-34607	ENSMUSG00000026511	Srp9	Signal recognition particle 9 kDa protein (SRP9). [Source:Uniprot/SWISSPROT;Acc:P49962]
chr1	184029198	184029503	peak483	distant	-25518	ENSMUSG00000026511	Srp9	Signal recognition particle 9 kDa protein (SRP9). [Source:Uniprot/SWISSPROT;Acc:P49962]
chr1	184370009	184370384	peak484	intron	22370	ENSMUSG00000026510	Trp53bp2	Apoptosis-stimulating of p53 protein 2 (Tumor suppressor p53-binding protein 2) (p53BP2) (53BP2). [Source:Uniprot/SWISSPROT;Acc:Q8CG79]
chr1	184421926	184422216	peak485	intron	24678	ENSMUSG00000026509	Capn2	Calpain-2 catalytic subunit precursor (EC 3.4.22.53) (Calpain-2 large subunit) (Calcium-activated neutral proteinase 2) (CANP 2) (Calpain M- type) (M-calpain) (Millimolar-calpain) (80 kDa M-calpain subunit) (CALP80). [Source:Uniprot/SWISSPROT;Acc:O08529]
chr1	184427109	184427264	peak486	intron	20428	ENSMUSG00000026509	Capn2	Calpain-2 catalytic subunit precursor (EC 3.4.22.53) (Calpain-2 large subunit) (Calcium-activated neutral proteinase 2) (CANP 2) (Calpain M- type) (M-calpain) (Millimolar-calpain) (80 kDa M-calpain subunit) (CALP80). [Source:Uniprot/SWISSPROT;Acc:O08529]
chr1	185714817	185715119	peak487	distant	-142067	ENSMUSG00000044854	1700056E22Rik	Adult male testis cDNA, RIKEN full-length enriched library, clone:1700056E22 product:hypothetical protein, full insert sequence. [Source:Uniprot/SPTREMBL;Acc:Q9D9K1]
chr1	185722005	185722263	peak488	distant	-134901	ENSMUSG00000044854	1700056E22Rik	Adult male testis cDNA, RIKEN full-length enriched library, clone:1700056E22 product:hypothetical protein, full insert sequence. [Source:Uniprot/SPTREMBL;Acc:Q9D9K1]
chr1	185729397	185729636	peak489	distant	-127519	ENSMUSG00000044854	1700056E22Rik	Adult male testis cDNA, RIKEN full-length enriched library, clone:1700056E22 product:hypothetical protein, full insert sequence. [Source:Uniprot/SPTREMBL;Acc:Q9D9K1]
chr1	186115068	186115367	peak490	distant	-215788	ENSMUSG00000039384	Dusp10	Dual specificity protein phosphatase 10 (EC 3.1.3.48) (EC 3.1.3.16) (Mitogen-activated protein kinase phosphatase 5) (MAP kinase phosphatase 5) (MKP-5). [Source:Uniprot/SWISSPROT;Acc:Q9ESS0]
chr1	186270946	186271326	peak491	distant	-169991	ENSMUSG00000059483
chr1	186343432	186343836	peak492	distant	-97493	ENSMUSG00000059483
chr1	186432270	186432511	peak493	upstreamFar	-8737	ENSMUSG00000059483
chr1	186441702	186442070	peak494	downstreamNear	-277	ENSMUSG00000059483
chr1	186469527	186469682	peak495	distant	-27995	ENSMUSG00000059483
chr1	186585971	186586226	peak496	downstreamFar	-24557	ENSMUSG00000026621	Mosc1	MOSC domain-containing protein 1, mitochondrial precursor (EC 1.-.-.-). [Source:Uniprot/SWISSPROT;Acc:Q9CW42]
chr1	186586898	186587186	peak497	downstreamFar	-23613	ENSMUSG00000026621	Mosc1	MOSC domain-containing protein 1, mitochondrial precursor (EC 1.-.-.-). [Source:Uniprot/SWISSPROT;Acc:Q9CW42]
chr1	186648342	186648615	peak498	intron	10905	ENSMUSG00000073481	Mosc2	MOSC domain-containing protein 2, mitochondrial precursor (EC 1.-.-.-). [Source:Uniprot/SWISSPROT;Acc:Q922Q1]
chr1	186719721	186719956	peak499	downstreamNear	-1644	ENSMUSG00000026620	Mark1	Serine/threonine-protein kinase MARK1 (EC 2.7.11.1) (MAP/microtubule affinity-regulating kinase 1) (ELKL motif serine/threonine-protein kinase 3). [Source:Uniprot/SWISSPROT;Acc:Q8VHJ5]
chr1	186727972	186728207	peak500	intron	6607	ENSMUSG00000026620	Mark1	Serine/threonine-protein kinase MARK1 (EC 2.7.11.1) (MAP/microtubule affinity-regulating kinase 1) (ELKL motif serine/threonine-protein kinase 3). [Source:Uniprot/SWISSPROT;Acc:Q8VHJ5]
chr1	186734047	186734278	peak501	intron	12680	ENSMUSG00000026620	Mark1	Serine/threonine-protein kinase MARK1 (EC 2.7.11.1) (MAP/microtubule affinity-regulating kinase 1) (ELKL motif serine/threonine-protein kinase 3). [Source:Uniprot/SWISSPROT;Acc:Q8VHJ5]
chr1	187793321	187793578	peak502	distant	-90685	ENSMUSG00000059147
chr1	187989002	187989190	peak503	distant	-47907	ENSMUSG00000039246	Lyplal1	Lysophospholipase-like protein 1 (EC 3.1.2.-). [Source:Uniprot/SWISSPROT;Acc:Q3UFF7]
chr1	188351383	188351758	peak504	distant	-95959	ENSMUSG00000039239	Tgfb2	Transforming growth factor beta-2 precursor (TGF-beta-2). [Source:Uniprot/SWISSPROT;Acc:P27090]
chr1	188442616	188442819	peak505	downstreamNear	-4812	ENSMUSG00000039239	Tgfb2	Transforming growth factor beta-2 precursor (TGF-beta-2). [Source:Uniprot/SWISSPROT;Acc:P27090]
chr1	189213445	189213769	peak506	distant	-38301	ENSMUSG00000039210	Gpatch2	G patch domain-containing protein 2. [Source:Uniprot/SWISSPROT;Acc:Q7TQC7]
chr1	189775972	189776149	peak507	intron	262703	ENSMUSG00000026610	Esrrg	Estrogen-related receptor gamma (Estrogen receptor-related protein 3) (Nuclear receptor subfamily 3 group B member 3). [Source:Uniprot/SWISSPROT;Acc:P62509]
chr1	189880867	189881265	peak508	intron	157697	ENSMUSG00000026610	Esrrg	Estrogen-related receptor gamma (Estrogen receptor-related protein 3) (Nuclear receptor subfamily 3 group B member 3). [Source:Uniprot/SWISSPROT;Acc:P62509]
chr1	189942020	189942264	peak509	intron	96621	ENSMUSG00000026610	Esrrg	Estrogen-related receptor gamma (Estrogen receptor-related protein 3) (Nuclear receptor subfamily 3 group B member 3). [Source:Uniprot/SWISSPROT;Acc:P62509]
chr1	190045126	190045470	peak510	downstreamFar	-6535	ENSMUSG00000026610	Esrrg	Estrogen-related receptor gamma (Estrogen receptor-related protein 3) (Nuclear receptor subfamily 3 group B member 3). [Source:Uniprot/SWISSPROT;Acc:P62509]
chr1	190931026	190931345	peak511	upstreamFar	-22944	ENSMUSG00000065169	U7	U7 small nuclear RNA [Source: RFAM 8.1]
chr1	191041597	191041990	peak512	intron	9983	ENSMUSG00000037624	Kcnk2	Potassium channel subfamily K member 2 (Outward rectifying potassium channel protein TREK-1) (Two pore potassium channel TPKC1) (TREK-1 K(+) channel subunit). [Source:Uniprot/SWISSPROT;Acc:P97438]
chr1	191605249	191605490	peak513	intron	53222	ENSMUSG00000026604	Ptpn14	Tyrosine-protein phosphatase non-receptor type 14 (EC 3.1.3.48) (Protein-tyrosine phosphatase PTP36). [Source:Uniprot/SWISSPROT;Acc:Q62130]
chr1	192506018	192506316	peak514	distant	-67741	ENSMUSG00000037581	Rps6kc1	Ribosomal protein S6 kinase delta-1 (EC 2.7.11.1) (52 kDa ribosomal protein S6 kinase). [Source:Uniprot/SWISSPROT;Acc:Q8BLK9]
chr1	192592193	192592646	peak515	intron	18511	ENSMUSG00000037581	Rps6kc1	Ribosomal protein S6 kinase delta-1 (EC 2.7.11.1) (52 kDa ribosomal protein S6 kinase). [Source:Uniprot/SWISSPROT;Acc:Q8BLK9]
chr1	193176559	193176803	peak516	exon	821	ENSMUSG00000026626	Ppp2r5a	Serine/threonine-protein phosphatase 2A 56 kDa regulatory subunit alpha isoform (PP2A, B subunit, B' alpha isoform) (PP2A, B subunit, B56 alpha isoform) (PP2A, B subunit, PR61 alpha isoform) (PP2A, B subunit, R5 alpha isoform) (PR61alpha). [Source:Uniprot/SWISSPROT;Acc:Q6PD03]
chr1	193273477	193273801	peak517	distant	-52719	ENSMUSG00000026626	Ppp2r5a	Serine/threonine-protein phosphatase 2A 56 kDa regulatory subunit alpha isoform (PP2A, B subunit, B' alpha isoform) (PP2A, B subunit, B56 alpha isoform) (PP2A, B subunit, PR61 alpha isoform) (PP2A, B subunit, R5 alpha isoform) (PR61alpha). [Source:Uniprot/SWISSPROT;Acc:Q6PD03]
chr1	193452418	193452794	peak518	downstreamFar	-6055	ENSMUSG00000037461	Ints7	Integrator complex subunit 7 (Int7). [Source:Uniprot/SWISSPROT;Acc:Q7TQK1]
chr1	193471449	193471806	peak519	distant	-25076	ENSMUSG00000037461	Ints7	Integrator complex subunit 7 (Int7). [Source:Uniprot/SWISSPROT;Acc:Q7TQK1]
chr1	193473165	193473506	peak520	distant	-26784	ENSMUSG00000037461	Ints7	Integrator complex subunit 7 (Int7). [Source:Uniprot/SWISSPROT;Acc:Q7TQK1]
chr1	193497920	193498294	peak521	distant	-43606	ENSMUSG00000026623	Lpgat1	Acyl-CoA:lysophosphatidylglycerol acyltransferase 1 (EC 2.3.1.-). [Source:Uniprot/SWISSPROT;Acc:Q91YX5]
chr1	193505500	193505821	peak522	distant	-36053	ENSMUSG00000026623	Lpgat1	Acyl-CoA:lysophosphatidylglycerol acyltransferase 1 (EC 2.3.1.-). [Source:Uniprot/SWISSPROT;Acc:Q91YX5]
chr1	194583036	194583206	peak523	intron	14286	ENSMUSG00000037375	Hhat	Protein-cysteine N-palmitoyltransferase HHAT (EC 2.3.1.-) (Hedgehog acyltransferase) (Skinny hedgehog protein). [Source:Uniprot/SWISSPROT;Acc:Q8BMT9]
chr1	194615233	194615451	peak524	upstreamFar	-17935	ENSMUSG00000037375	Hhat	Protein-cysteine N-palmitoyltransferase HHAT (EC 2.3.1.-) (Hedgehog acyltransferase) (Skinny hedgehog protein). [Source:Uniprot/SWISSPROT;Acc:Q8BMT9]
chr1	194912697	194913103	peak525	downstreamFar	-17697	ENSMUSG00000016181	AA408296	Digestive organ expansion factor homolog. [Source:Uniprot/SWISSPROT;Acc:Q8BTT6]
chr1	195058699	195058927	peak526	intron	9738	ENSMUSG00000016194	Hsd11b1	Corticosteroid 11-beta-dehydrogenase isozyme 1 (EC 1.1.1.146) (11-DH) (11-beta-hydroxysteroid dehydrogenase 1) (11-beta-HSD1) (11beta- HSD1A). [Source:Uniprot/SWISSPROT;Acc:P50172]
chr1	195104272	195104678	peak527	upstreamFar	-5172	ENSMUSG00000009633	G0s2	Putative lymphocyte G0/G1 switch protein 2 (G0S2-like protein). [Source:Uniprot/SWISSPROT;Acc:Q61585]
chr1	195136979	195137341	peak528	intron	8940	ENSMUSG00000026639	Lamb3	Laminin subunit beta-3 precursor (Laminin 5 beta 3) (Kalinin B1 chain). [Source:Uniprot/SWISSPROT;Acc:Q61087]
chr1	195137854	195138098	peak529	intron	9756	ENSMUSG00000026639	Lamb3	Laminin subunit beta-3 precursor (Laminin 5 beta 3) (Kalinin B1 chain). [Source:Uniprot/SWISSPROT;Acc:Q61087]
chr1	195142203	195142513	peak530	intron	14138	ENSMUSG00000026639	Lamb3	Laminin subunit beta-3 precursor (Laminin 5 beta 3) (Kalinin B1 chain). [Source:Uniprot/SWISSPROT;Acc:Q61087]
chr1	195149881	195150265	peak531	exon	19998	ENSMUSG00000026639	Lamb3	Laminin subunit beta-3 precursor (Laminin 5 beta 3) (Kalinin B1 chain). [Source:Uniprot/SWISSPROT;Acc:Q61087]
chr1	195365548	195365825	peak532	distant	-31962	ENSMUSG00000065533	mmu-mir-205	mmu-mir-205 [Source:miRBase;Acc:MI0000248]
chr1	195366027	195366215	peak533	distant	-32397	ENSMUSG00000065533	mmu-mir-205	mmu-mir-205 [Source:miRBase;Acc:MI0000248]
chr1	195366260	195366499	peak534	distant	-32655	ENSMUSG00000065533	mmu-mir-205	mmu-mir-205 [Source:miRBase;Acc:MI0000248]
chr1	195396170	195396374	peak535	distant	-62548	ENSMUSG00000065533	mmu-mir-205	mmu-mir-205 [Source:miRBase;Acc:MI0000248]
chr1	195451819	195452136	peak536	distant	-118253	ENSMUSG00000065533	mmu-mir-205	mmu-mir-205 [Source:miRBase;Acc:MI0000248]
chr1	195577974	195578230	peak537	distant	-244378	ENSMUSG00000065533	mmu-mir-205	mmu-mir-205 [Source:miRBase;Acc:MI0000248]
chr1	196328202	196328430	peak538	distant	-117707	ENSMUSG00000026640	Plxna2	Plexin-A2 precursor (Plexin-2) (Plex 2). [Source:Uniprot/SWISSPROT;Acc:P70207]
chr1	196433558	196433903	peak539	upstreamFar	-12293	ENSMUSG00000026640	Plxna2	Plexin-A2 precursor (Plexin-2) (Plex 2). [Source:Uniprot/SWISSPROT;Acc:P70207]
chr1	196478409	196478557	peak540	intron	32460	ENSMUSG00000026640	Plxna2	Plexin-A2 precursor (Plexin-2) (Plex 2). [Source:Uniprot/SWISSPROT;Acc:P70207]
chr1	196648430	196648620	peak541	downstreamFar	-5478	ENSMUSG00000026640	Plxna2	Plexin-A2 precursor (Plexin-2) (Plex 2). [Source:Uniprot/SWISSPROT;Acc:P70207]
chr1	196662960	196663213	peak542	downstreamFar	-20039	ENSMUSG00000026640	Plxna2	Plexin-A2 precursor (Plexin-2) (Plex 2). [Source:Uniprot/SWISSPROT;Acc:P70207]
chr1	196707871	196708347	peak543	distant	-56971	ENSMUSG00000016494	Cd34	Hematopoietic progenitor cell antigen CD34 precursor. [Source:Uniprot/SWISSPROT;Acc:Q64314]
chr1	196712145	196712326	peak544	distant	-52845	ENSMUSG00000016494	Cd34	Hematopoietic progenitor cell antigen CD34 precursor. [Source:Uniprot/SWISSPROT;Acc:Q64314]
chr1	196714404	196714669	peak545	distant	-50544	ENSMUSG00000016494	Cd34	Hematopoietic progenitor cell antigen CD34 precursor. [Source:Uniprot/SWISSPROT;Acc:Q64314]
chr10	3071786	3072032	peak546	distant	-62395	ENSMUSG00000015202	Cnksr3	Connector enhancer of kinase suppressor of ras 3 (CNKSR family member 3) (Membrane-associated guanylate kinase-interacting protein-like 1) (Maguin-like protein). [Source:Uniprot/SWISSPROT;Acc:Q8BMA3]
chr10	3081274	3081650	peak547	distant	-52842	ENSMUSG00000015202	Cnksr3	Connector enhancer of kinase suppressor of ras 3 (CNKSR family member 3) (Membrane-associated guanylate kinase-interacting protein-like 1) (Maguin-like protein). [Source:Uniprot/SWISSPROT;Acc:Q8BMA3]
chr10	5674329	5674595	peak548	intron	60090	ENSMUSG00000019768	Esr1	Estrogen receptor (ER) (Estradiol receptor) (ER-alpha) (Nuclear receptor subfamily 3 group A member 1). [Source:Uniprot/SWISSPROT;Acc:P19785]
chr10	6145077	6145342	peak549	distant	-45221	ENSMUSG00000040675	Mthfd1l	methylenetetrahydrofolate dehydrogenase (NADP+ dependent) 1-like [Source:RefSeq_peptide;Acc:NP_758512]
chr10	6240743	6240859	peak550	intron	50371	ENSMUSG00000040675	Mthfd1l	methylenetetrahydrofolate dehydrogenase (NADP+ dependent) 1-like [Source:RefSeq_peptide;Acc:NP_758512]
chr10	7557640	7557908	peak551	intron	5509	ENSMUSG00000039981	Zc3h12d	zinc finger CCCH type containing 12D [Source:RefSeq_peptide;Acc:NP_766373]
chr10	7561540	7561760	peak552	intron	9385	ENSMUSG00000039981	Zc3h12d	zinc finger CCCH type containing 12D [Source:RefSeq_peptide;Acc:NP_766373]
chr10	7915620	7915802	peak553	downstreamFar	-8840	ENSMUSG00000047712	Ust	Uronyl 2-sulfotransferase (EC 2.8.2.-). [Source:Uniprot/SWISSPROT;Acc:Q8BUB6]
chr10	8028136	8028399	peak554	intron	103716	ENSMUSG00000047712	Ust	Uronyl 2-sulfotransferase (EC 2.8.2.-). [Source:Uniprot/SWISSPROT;Acc:Q8BUB6]
chr10	8185756	8186026	peak555	intron	52732	ENSMUSG00000047712	Ust	Uronyl 2-sulfotransferase (EC 2.8.2.-). [Source:Uniprot/SWISSPROT;Acc:Q8BUB6]
chr10	8378086	8378388	peak556	downstreamFar	-15400	ENSMUSG00000077582	U6	U6 spliceosomal RNA [Source: RFAM 8.1]
chr10	8378428	8378659	peak557	downstreamFar	-15706	ENSMUSG00000077582	U6	U6 spliceosomal RNA [Source: RFAM 8.1]
chr10	8413979	8414146	peak558	distant	-27955	ENSMUSG00000015305	Sash1	SAM and SH3 domain-containing protein 1. [Source:Uniprot/SWISSPROT;Acc:P59808]
chr10	8482608	8482956	peak559	intron	40765	ENSMUSG00000015305	Sash1	SAM and SH3 domain-containing protein 1. [Source:Uniprot/SWISSPROT;Acc:P59808]
chr10	8537825	8538103	peak560	intron	67904	ENSMUSG00000015305	Sash1	SAM and SH3 domain-containing protein 1. [Source:Uniprot/SWISSPROT;Acc:P59808]
chr10	8671010	8671590	peak561	distant	-65432	ENSMUSG00000015305	Sash1	SAM and SH3 domain-containing protein 1. [Source:Uniprot/SWISSPROT;Acc:P59808]
chr10	10450482	10450665	peak562	intron	42172	ENSMUSG00000019828	Grm1	Metabotropic glutamate receptor 1 precursor (mGluR1). [Source:Uniprot/SWISSPROT;Acc:P97772]
chr10	11859082	11859287	peak563	distant	-198319	ENSMUSG00000080519
chr10	12066862	12067132	peak564	upstreamFar	-16211	ENSMUSG00000065096	U1	U1 spliceosomal RNA [Source: RFAM 8.1]
chr10	12227387	12227622	peak565	intron	125518	ENSMUSG00000019820	Utrn	utrophin [Source:RefSeq_peptide;Acc:NP_035812]
chr10	12425640	12425876	peak566	intron	155775	ENSMUSG00000019820	Utrn	utrophin [Source:RefSeq_peptide;Acc:NP_035812]
chr10	12474711	12475049	peak567	intron	106653	ENSMUSG00000019820	Utrn	utrophin [Source:RefSeq_peptide;Acc:NP_035812]
chr10	12642332	12642541	peak568	downstreamFar	-17505	ENSMUSG00000039232	Stx11	Syntaxin-11. [Source:Uniprot/SWISSPROT;Acc:Q9D3G5]
chr10	13555579	13555802	peak569	intron	32946	ENSMUSG00000019806	Aig1	Androgen-induced protein 1 (AIG-1). [Source:Uniprot/SWISSPROT;Acc:Q9D8B1]
chr10	13752359	13752667	peak570	intron	66328	ENSMUSG00000015501	Hivep2	Human immunodeficiency virus type I enhancer-binding protein 2 homolog (Myc intron-binding protein 1) (MIBP-1). [Source:Uniprot/SWISSPROT;Acc:Q3UHF7]
chr10	13929297	13929533	peak571	distant	-58233	ENSMUSG00000015501	Hivep2	Human immunodeficiency virus type I enhancer-binding protein 2 homolog (Myc intron-binding protein 1) (MIBP-1). [Source:Uniprot/SWISSPROT;Acc:Q3UHF7]
chr10	14084907	14085124	peak572	distant	-37376	ENSMUSG00000039116	Gpr126	Probable G-protein coupled receptor 126 precursor (Developmentally regulated G-protein-coupled receptor) (DREG). [Source:Uniprot/SWISSPROT;Acc:Q6F3F9]
chr10	15466649	15466911	peak573	distant	-976391	ENSMUSG00000019865	Nmbr	Neuromedin-B receptor (NMB-R) (Neuromedin-B-preferring bombesin receptor). [Source:Uniprot/SWISSPROT;Acc:O54799]
chr10	15859100	15859273	peak574	distant	-1368797	ENSMUSG00000019865	Nmbr	Neuromedin-B receptor (NMB-R) (Neuromedin-B-preferring bombesin receptor). [Source:Uniprot/SWISSPROT;Acc:O54799]
chr10	15890849	15891099	peak575	distant	-1400585	ENSMUSG00000019865	Nmbr	Neuromedin-B receptor (NMB-R) (Neuromedin-B-preferring bombesin receptor). [Source:Uniprot/SWISSPROT;Acc:O54799]
chr10	15891256	15891450	peak576	distant	-1400964	ENSMUSG00000019865	Nmbr	Neuromedin-B receptor (NMB-R) (Neuromedin-B-preferring bombesin receptor). [Source:Uniprot/SWISSPROT;Acc:O54799]
chr10	16265331	16265562	peak577	distant	-1177586	ENSMUSG00000039910	Cited2	Cbp/p300-interacting transactivator 2 (MSG-related protein 1) (MRG-1). [Source:Uniprot/SWISSPROT;Acc:O35740]
chr10	16523867	16524114	peak578	distant	-919042	ENSMUSG00000039910	Cited2	Cbp/p300-interacting transactivator 2 (MSG-related protein 1) (MRG-1). [Source:Uniprot/SWISSPROT;Acc:O35740]
chr10	16713723	16713979	peak579	distant	-729181	ENSMUSG00000039910	Cited2	Cbp/p300-interacting transactivator 2 (MSG-related protein 1) (MRG-1). [Source:Uniprot/SWISSPROT;Acc:O35740]
chr10	16922429	16922695	peak580	distant	-520470	ENSMUSG00000039910	Cited2	Cbp/p300-interacting transactivator 2 (MSG-related protein 1) (MRG-1). [Source:Uniprot/SWISSPROT;Acc:O35740]
chr10	16966125	16966367	peak581	distant	-476786	ENSMUSG00000039910	Cited2	Cbp/p300-interacting transactivator 2 (MSG-related protein 1) (MRG-1). [Source:Uniprot/SWISSPROT;Acc:O35740]
chr10	17086788	17087203	peak582	distant	-356037	ENSMUSG00000039910	Cited2	Cbp/p300-interacting transactivator 2 (MSG-related protein 1) (MRG-1). [Source:Uniprot/SWISSPROT;Acc:O35740]
chr10	17148173	17148441	peak583	distant	-294725	ENSMUSG00000039910	Cited2	Cbp/p300-interacting transactivator 2 (MSG-related protein 1) (MRG-1). [Source:Uniprot/SWISSPROT;Acc:O35740]
chr10	17200725	17201133	peak584	distant	-242103	ENSMUSG00000039910	Cited2	Cbp/p300-interacting transactivator 2 (MSG-related protein 1) (MRG-1). [Source:Uniprot/SWISSPROT;Acc:O35740]
chr10	17201340	17201532	peak585	distant	-241596	ENSMUSG00000039910	Cited2	Cbp/p300-interacting transactivator 2 (MSG-related protein 1) (MRG-1). [Source:Uniprot/SWISSPROT;Acc:O35740]
chr10	17216619	17216964	peak586	distant	-226241	ENSMUSG00000039910	Cited2	Cbp/p300-interacting transactivator 2 (MSG-related protein 1) (MRG-1). [Source:Uniprot/SWISSPROT;Acc:O35740]
chr10	17379883	17380275	peak587	distant	-62953	ENSMUSG00000039910	Cited2	Cbp/p300-interacting transactivator 2 (MSG-related protein 1) (MRG-1). [Source:Uniprot/SWISSPROT;Acc:O35740]
chr10	17442977	17443229	peak588	exon	71	ENSMUSG00000039910	Cited2	Cbp/p300-interacting transactivator 2 (MSG-related protein 1) (MRG-1). [Source:Uniprot/SWISSPROT;Acc:O35740]
chr10	17447048	17447302	peak589	downstreamNear	-2425	ENSMUSG00000039910	Cited2	Cbp/p300-interacting transactivator 2 (MSG-related protein 1) (MRG-1). [Source:Uniprot/SWISSPROT;Acc:O35740]
chr10	17500713	17500855	peak590	upstreamFar	-15302	ENSMUSG00000039891	Txlnb	Beta-taxilin (Muscle-derived protein 77). [Source:Uniprot/SWISSPROT;Acc:Q8VBT1]
chr10	17650351	17650594	peak591	intron	17401	ENSMUSG00000039879	Heca	headcase homolog [Source:RefSeq_peptide;Acc:NP_001028604]
chr10	18596071	18596246	peak592	downstreamFar	-19282	ENSMUSG00000019851	Perp	p53 apoptosis effector related to PMP-22 (Keratinocytes-associated protein 1) (KCP-1). [Source:Uniprot/SWISSPROT;Acc:Q9JK95]
chr10	18729164	18729357	peak593	intron	5956	ENSMUSG00000019850	Tnfaip3	Tumor necrosis factor, alpha-induced protein 3 (EC 3.-.-.-) (Putative DNA-binding protein A20) (Zinc finger protein A20). [Source:Uniprot/SWISSPROT;Acc:Q60769]
chr10	19283418	19283734	peak594	distant	-28240	ENSMUSG00000020009	Ifngr1	Interferon-gamma receptor alpha chain precursor (IFN-gamma-R1) (CD119 antigen). [Source:Uniprot/SWISSPROT;Acc:P15261]
chr10	19313918	19314456	peak595	intron	2371	ENSMUSG00000020009	Ifngr1	Interferon-gamma receptor alpha chain precursor (IFN-gamma-R1) (CD119 antigen). [Source:Uniprot/SWISSPROT;Acc:P15261]
chr10	19347696	19347993	peak596	intron	6040	ENSMUSG00000039760	Il22ra2	Interleukin-22 receptor alpha-2 chain precursor (IL-22R-alpha-2) (Interleukin-22-binding protein) (IL22BP) (Cytokine receptor family type 2, soluble 1) (CRF2-S1). [Source:Uniprot/SWISSPROT;Acc:Q80XF5]
chr10	19485358	19485602	peak597	downstreamFar	-5621	ENSMUSG00000020007	Il20ra	Interleukin-20 receptor alpha chain precursor (IL-20R-alpha) (IL- 20R1). [Source:Uniprot/SWISSPROT;Acc:Q6PHB0]
chr10	19765973	19766171	peak598	intron	95457	ENSMUSG00000071369	Map3k5	Mitogen-activated protein kinase kinase kinase 5 (EC 2.7.11.25) (MAPK/ERK kinase kinase 5) (MEK kinase 5) (MEKK 5) (Apoptosis signal- regulating kinase 1) (ASK-1). [Source:Uniprot/SWISSPROT;Acc:O35099]
chr10	20033847	20034026	peak599	intron	1661	ENSMUSG00000037608	Bclaf1	Bcl-2-associated transcription factor 1 (Btf). [Source:Uniprot/SWISSPROT;Acc:Q8K019]
chr10	21293588	21293871	peak600	upstreamFar	-19234	ENSMUSG00000050844	1700020N01Rik	Adult male testis cDNA, RIKEN full-length enriched library, clone:1700109B04 product:hypothetical KRAB box containing protein, full insert sequence (RIKEN cDNA 1700020N01 gene). [Source:Uniprot/SPTREMBL;Acc:Q8CF20]
chr10	21308083	21308409	peak601	upstreamNear	-4717	ENSMUSG00000050844	1700020N01Rik	Adult male testis cDNA, RIKEN full-length enriched library, clone:1700109B04 product:hypothetical KRAB box containing protein, full insert sequence (RIKEN cDNA 1700020N01 gene). [Source:Uniprot/SPTREMBL;Acc:Q8CF20]
chr10	21329507	21329924	peak602	intron	12466	ENSMUSG00000050844	1700020N01Rik	Adult male testis cDNA, RIKEN full-length enriched library, clone:1700109B04 product:hypothetical KRAB box containing protein, full insert sequence (RIKEN cDNA 1700020N01 gene). [Source:Uniprot/SPTREMBL;Acc:Q8CF20]
chr10	21348387	21348707	peak603	downstreamFar	-6366	ENSMUSG00000050844	1700020N01Rik	Adult male testis cDNA, RIKEN full-length enriched library, clone:1700109B04 product:hypothetical KRAB box containing protein, full insert sequence (RIKEN cDNA 1700020N01 gene). [Source:Uniprot/SPTREMBL;Acc:Q8CF20]
chr10	21372292	21372500	peak604	distant	-30215	ENSMUSG00000050844	1700020N01Rik	Adult male testis cDNA, RIKEN full-length enriched library, clone:1700109B04 product:hypothetical KRAB box containing protein, full insert sequence (RIKEN cDNA 1700020N01 gene). [Source:Uniprot/SPTREMBL;Acc:Q8CF20]
chr10	21463259	21463488	peak605	distant	-49589	ENSMUSG00000056716	EG432436	Adult male vesicular gland cDNA, RIKEN full-length enriched library, clone:G630019C12 product:hypothetical protein, full insert sequence. [Source:Uniprot/SPTREMBL;Acc:Q8C1V2]
chr10	21505581	21505957	peak606	distant	-91985	ENSMUSG00000056716	EG432436	Adult male vesicular gland cDNA, RIKEN full-length enriched library, clone:G630019C12 product:hypothetical protein, full insert sequence. [Source:Uniprot/SPTREMBL;Acc:Q8C1V2]
chr10	21572058	21572448	peak607	distant	-26337	ENSMUSG00000080607	SNORD23	Small nucleolar RNA SNORD23 [Source: RFAM 8.1]
chr10	21672354	21672655	peak608	intron	47200	ENSMUSG00000019970	Sgk1	Serine/threonine-protein kinase Sgk1 (EC 2.7.11.1) (Serum/glucocorticoid-regulated kinase 1). [Source:Uniprot/SWISSPROT;Acc:Q9WVC6]
chr10	21693542	21693912	peak609	intron	25977	ENSMUSG00000019970	Sgk1	Serine/threonine-protein kinase Sgk1 (EC 2.7.11.1) (Serum/glucocorticoid-regulated kinase 1). [Source:Uniprot/SWISSPROT;Acc:Q9WVC6]
chr10	21713350	21713672	peak610	intron	6193	ENSMUSG00000019970	Sgk1	Serine/threonine-protein kinase Sgk1 (EC 2.7.11.1) (Serum/glucocorticoid-regulated kinase 1). [Source:Uniprot/SWISSPROT;Acc:Q9WVC6]
chr10	22977398	22977565	peak611	intron	92220	ENSMUSG00000010461	Eya4	Eyes absent homolog 4 (EC 3.1.3.48). [Source:Uniprot/SWISSPROT;Acc:Q9Z191]
chr10	23196383	23196561	peak612	distant	-126771	ENSMUSG00000010461	Eya4	Eyes absent homolog 4 (EC 3.1.3.48). [Source:Uniprot/SWISSPROT;Acc:Q9Z191]
chr10	23571356	23571756	peak613	exon	278	ENSMUSG00000020010	Vnn3	Vascular non-inflammatory molecule 3 precursor (Vanin-3). [Source:Uniprot/SWISSPROT;Acc:Q9QZ25]
chr10	24111850	24112146	peak614	distant	-89409	ENSMUSG00000020000	Moxd1	DBH-like monooxygenase protein 1 precursor (EC 1.14.17.-) (Monooxygenase X) (DBH-related protein). [Source:Uniprot/SWISSPROT;Acc:Q9CXI3]
chr10	24116001	24116146	peak615	distant	-93484	ENSMUSG00000020000	Moxd1	DBH-like monooxygenase protein 1 precursor (EC 1.14.17.-) (Monooxygenase X) (DBH-related protein). [Source:Uniprot/SWISSPROT;Acc:Q9CXI3]
chr10	24185092	24185274	peak616	distant	-130130	ENSMUSG00000019997	Ctgf	Connective tissue growth factor precursor (Protein FISP-12) (Hypertrophic chondrocyte-specific protein 24). [Source:Uniprot/SWISSPROT;Acc:P29268]
chr10	24185926	24186146	peak617	distant	-129277	ENSMUSG00000019997	Ctgf	Connective tissue growth factor precursor (Protein FISP-12) (Hypertrophic chondrocyte-specific protein 24). [Source:Uniprot/SWISSPROT;Acc:P29268]
chr10	24438783	24439058	peak618	upstreamFar	-6956	ENSMUSG00000037370	Enpp1	Ectonucleotide pyrophosphatase/phosphodiesterase family member 1 (E- NPP 1) (Phosphodiesterase I/nucleotide pyrophosphatase 1) (Plasma-cell membrane glycoprotein PC-1) (Lymphocyte antigen 41) (Ly-41) [Includes: Alkaline phosphodiesterase I (EC 3.1.4.1); N [Source:Uniprot/SWISSPROT;Acc:P06802]
chr10	24816437	24816680	peak619	distant	-73008	ENSMUSG00000039166	Akap7	A-kinase anchor protein 7 (Protein kinase A-anchoring protein 7) (A- kinase anchor protein 18) (A-kinase anchor protein 9 kDa). [Source:Uniprot/SWISSPROT;Acc:O55074]
chr10	24848273	24848507	peak620	distant	-41176	ENSMUSG00000039166	Akap7	A-kinase anchor protein 7 (Protein kinase A-anchoring protein 7) (A- kinase anchor protein 18) (A-kinase anchor protein 9 kDa). [Source:Uniprot/SWISSPROT;Acc:O55074]
chr10	24916420	24916665	peak621	intron	26976	ENSMUSG00000039166	Akap7	A-kinase anchor protein 7 (Protein kinase A-anchoring protein 7) (A- kinase anchor protein 18) (A-kinase anchor protein 9 kDa). [Source:Uniprot/SWISSPROT;Acc:O55074]
chr10	26350129	26350362	peak622	distant	-142073	ENSMUSG00000039031	Arhgap18	Rho GTPase-activating protein 18. [Source:Uniprot/SWISSPROT;Acc:Q8K0Q5]
chr10	26542514	26542808	peak623	intron	50343	ENSMUSG00000039031	Arhgap18	Rho GTPase-activating protein 18. [Source:Uniprot/SWISSPROT;Acc:Q8K0Q5]
chr10	26783543	26783899	peak624	intron	82627	ENSMUSG00000019899	Lama2	Laminin subunit alpha-2 precursor (Laminin M chain) (Merosin heavy chain). [Source:Uniprot/SWISSPROT;Acc:Q60675]
chr10	26843741	26843936	peak625	intron	142744	ENSMUSG00000019899	Lama2	Laminin subunit alpha-2 precursor (Laminin M chain) (Merosin heavy chain). [Source:Uniprot/SWISSPROT;Acc:Q60675]
chr10	26950223	26950448	peak626	intron	249241	ENSMUSG00000019899	Lama2	Laminin subunit alpha-2 precursor (Laminin M chain) (Merosin heavy chain). [Source:Uniprot/SWISSPROT;Acc:Q60675]
chr10	27104467	27104758	peak627	intron	232136	ENSMUSG00000019899	Lama2	Laminin subunit alpha-2 precursor (Laminin M chain) (Merosin heavy chain). [Source:Uniprot/SWISSPROT;Acc:Q60675]
chr10	27107315	27107705	peak628	intron	229238	ENSMUSG00000019899	Lama2	Laminin subunit alpha-2 precursor (Laminin M chain) (Merosin heavy chain). [Source:Uniprot/SWISSPROT;Acc:Q60675]
chr10	27332819	27333038	peak629	intron	3820	ENSMUSG00000019899	Lama2	Laminin subunit alpha-2 precursor (Laminin M chain) (Merosin heavy chain). [Source:Uniprot/SWISSPROT;Acc:Q60675]
chr10	28457853	28458038	peak630	intron	69744	ENSMUSG00000049109	E430004N04Rik	Uncharacterized protein C6orf190 homolog. [Source:Uniprot/SWISSPROT;Acc:Q8BGW0]
chr10	30469784	30470036	peak631	intron	52834	ENSMUSG00000039697	Ncoa7	Nuclear receptor coactivator 7. [Source:Uniprot/SWISSPROT;Acc:Q6DFV7]
chr10	30686012	30686334	peak632	upstreamFar	-23882	ENSMUSG00000065082	U6	U6 spliceosomal RNA [Source: RFAM 8.1]
chr10	30824433	30824621	peak633	distant	-58805	ENSMUSG00000064947	U6	U6 spliceosomal RNA [Source: RFAM 8.1]
chr10	30973034	30973291	peak634	downstreamNear	-2478	ENSMUSG00000039684
chr10	33874097	33874397	peak635	intron	3050	ENSMUSG00000039497	Dse	Dermatan-sulfate epimerase precursor (EC 5.1.3.19) (DS epimerase) (Chondroitin-glucuronate 5-epimerase) (Squamous cell carcinoma antigen recognized by T-cells 2) (SART-2). [Source:Uniprot/SWISSPROT;Acc:Q8BLI4]
chr10	33910810	33911048	peak636	intron	16592	ENSMUSG00000039497	Dse	Dermatan-sulfate epimerase precursor (EC 5.1.3.19) (DS epimerase) (Chondroitin-glucuronate 5-epimerase) (Squamous cell carcinoma antigen recognized by T-cells 2) (SART-2). [Source:Uniprot/SWISSPROT;Acc:Q8BLI4]
chr10	33965915	33966426	peak637	distant	-35879	ENSMUSG00000047514	Tspyl1	Testis-specific Y-encoded-like protein 1 (TSPY-like protein 1). [Source:Uniprot/SWISSPROT;Acc:O88852]
chr10	33989017	33989297	peak638	upstreamFar	-12892	ENSMUSG00000047514	Tspyl1	Testis-specific Y-encoded-like protein 1 (TSPY-like protein 1). [Source:Uniprot/SWISSPROT;Acc:O88852]
chr10	34890274	34890395	peak639	distant	-58197	ENSMUSG00000077749	SNORA17	Small nucleolar RNA SNORA17 [Source: RFAM 8.1]
chr10	36254541	36254752	peak640	intron	28021	ENSMUSG00000044499	Hs3st5	Heparan sulfate glucosamine 3-O-sulfotransferase 5 (EC 2.8.2.23) (Heparan sulfate D-glucosaminyl 3-O-sulfotransferase 5) (Heparan sulfate 3-O-sulfotransferase 5). [Source:Uniprot/SWISSPROT;Acc:Q8BSL4]
chr10	36693829	36694044	peak641	upstreamNear	-414	ENSMUSG00000019777	Hdac2	Histone deacetylase 2 (HD2) (YY1 transcription factor-binding protein). [Source:Uniprot/SWISSPROT;Acc:P70288]
chr10	37158264	37158431	peak642	distant	-296862	ENSMUSG00000046463	5930403N24Rik	13 days embryo forelimb cDNA, RIKEN full-length enriched library, clone:5930403N24 product:weakly similar to CUTICULAR COLLAGEN. [Source:Uniprot/SPTREMBL;Acc:Q8BMI2]
chr10	37197936	37198349	peak643	distant	-336657	ENSMUSG00000046463	5930403N24Rik	13 days embryo forelimb cDNA, RIKEN full-length enriched library, clone:5930403N24 product:weakly similar to CUTICULAR COLLAGEN. [Source:Uniprot/SPTREMBL;Acc:Q8BMI2]
chr10	37204472	37204639	peak644	distant	-343070	ENSMUSG00000046463	5930403N24Rik	13 days embryo forelimb cDNA, RIKEN full-length enriched library, clone:5930403N24 product:weakly similar to CUTICULAR COLLAGEN. [Source:Uniprot/SPTREMBL;Acc:Q8BMI2]
chr10	37335832	37335996	peak645	distant	-474429	ENSMUSG00000046463	5930403N24Rik	13 days embryo forelimb cDNA, RIKEN full-length enriched library, clone:5930403N24 product:weakly similar to CUTICULAR COLLAGEN. [Source:Uniprot/SPTREMBL;Acc:Q8BMI2]
chr10	38629071	38629249	peak646	distant	-56223	ENSMUSG00000019846	Lama4	Laminin subunit alpha-4 precursor. [Source:Uniprot/SWISSPROT;Acc:P97927]
chr10	38697385	38697681	peak647	intron	12150	ENSMUSG00000019846	Lama4	Laminin subunit alpha-4 precursor. [Source:Uniprot/SWISSPROT;Acc:P97927]
chr10	38711099	38711319	peak648	intron	25826	ENSMUSG00000019846	Lama4	Laminin subunit alpha-4 precursor. [Source:Uniprot/SWISSPROT;Acc:P97927]
chr10	38737941	38738161	peak649	intron	52668	ENSMUSG00000019846	Lama4	Laminin subunit alpha-4 precursor. [Source:Uniprot/SWISSPROT;Acc:P97927]
chr10	39277766	39278022	peak650	intron	7284	ENSMUSG00000019843	Fyn	Proto-oncogene tyrosine-protein kinase Fyn (EC 2.7.10.2) (p59-Fyn). [Source:Uniprot/SWISSPROT;Acc:P39688]
chr10	39358089	39358315	peak651	intron	16427	ENSMUSG00000019842	Traf3ip2	Traf3 interacting protein 2 [Source:RefSeq_peptide;Acc:NP_598761]
chr10	39359661	39359985	peak652	intron	14806	ENSMUSG00000019842	Traf3ip2	Traf3 interacting protein 2 [Source:RefSeq_peptide;Acc:NP_598761]
chr10	39367021	39367270	peak653	intron	7484	ENSMUSG00000019842	Traf3ip2	Traf3 interacting protein 2 [Source:RefSeq_peptide;Acc:NP_598761]
chr10	39797215	39797462	peak654	intron	41061	ENSMUSG00000019838	Slc16a10	Monocarboxylate transporter 10 (MCT 10) (T-type amino acid transporter 1) (Aromatic amino acid transporter 1) (Solute carrier family 16 member 10). [Source:Uniprot/SWISSPROT;Acc:Q3U9N9]
chr10	39797483	39797711	peak655	intron	41320	ENSMUSG00000019838	Slc16a10	Monocarboxylate transporter 10 (MCT 10) (T-type amino acid transporter 1) (Aromatic amino acid transporter 1) (Solute carrier family 16 member 10). [Source:Uniprot/SWISSPROT;Acc:Q3U9N9]
chr10	39817466	39817698	peak656	intron	44480	ENSMUSG00000019838	Slc16a10	Monocarboxylate transporter 10 (MCT 10) (T-type amino acid transporter 1) (Aromatic amino acid transporter 1) (Solute carrier family 16 member 10). [Source:Uniprot/SWISSPROT;Acc:Q3U9N9]
chr10	39827874	39828125	peak657	intron	34063	ENSMUSG00000019838	Slc16a10	Monocarboxylate transporter 10 (MCT 10) (T-type amino acid transporter 1) (Aromatic amino acid transporter 1) (Solute carrier family 16 member 10). [Source:Uniprot/SWISSPROT;Acc:Q3U9N9]
chr10	39833383	39833652	peak658	intron	28545	ENSMUSG00000019838	Slc16a10	Monocarboxylate transporter 10 (MCT 10) (T-type amino acid transporter 1) (Aromatic amino acid transporter 1) (Solute carrier family 16 member 10). [Source:Uniprot/SWISSPROT;Acc:Q3U9N9]
chr10	39978269	39978503	peak659	exon	98	ENSMUSG00000065870	U3	Small nucleolar RNA U3 [Source: RFAM 8.1]
chr10	40022007	40022296	peak660	upstreamNear	-173	ENSMUSG00000075232	Amd1	S-adenosylmethionine decarboxylase proenzyme 1 (EC 4.1.1.50) (AdoMetDC 1) (SamDC 1) [Contains: S-adenosylmethionine decarboxylase 1 alpha chain; S-adenosylmethionine decarboxylase 1 beta chain]. [Source:Uniprot/SWISSPROT;Acc:P31154]
chr10	40047756	40048252	peak661	downstreamFar	-20894	ENSMUSG00000038491	4930520K10Rik	Adult male testis cDNA, RIKEN full-length enriched library, clone:4933409F16 product:hypothetical protein, full insert sequence. (Fragment). [Source:Uniprot/SPTREMBL;Acc:Q9CUD2]
chr10	40052877	40053275	peak662	downstreamFar	-15822	ENSMUSG00000038491	4930520K10Rik	Adult male testis cDNA, RIKEN full-length enriched library, clone:4933409F16 product:hypothetical protein, full insert sequence. (Fragment). [Source:Uniprot/SPTREMBL;Acc:Q9CUD2]
chr10	40239524	40239757	peak663	distant	-36016	ENSMUSG00000038481	Cdc2l6	Cell division cycle 2-like protein kinase 6 (EC 2.7.11.22) (CDC2- related protein kinase 6). [Source:Uniprot/SWISSPROT;Acc:Q8BWD8]
chr10	40250541	40250855	peak664	distant	-39470	ENSMUSG00000019834	Slc22a16	solute carrier family 22 (organic cation transporter), member 16 [Source:RefSeq_peptide;Acc:NP_081848]
chr10	40317029	40317299	peak665	intron	6774	ENSMUSG00000019834	Slc22a16	solute carrier family 22 (organic cation transporter), member 16 [Source:RefSeq_peptide;Acc:NP_081848]
chr10	40829595	40829771	peak666	distant	-37592	ENSMUSG00000046922	Gpr6	Sphingosine 1-phosphate receptor GPR6 (G-protein coupled receptor 6). [Source:Uniprot/SWISSPROT;Acc:Q6YNI2]
chr10	41219902	41220167	peak667	intron	9750	ENSMUSG00000078451	NP_082706.1	peptidylprolyl isomerase (cyclophilin)-like 6 [Source:RefSeq_peptide;Acc:NP_082706]
chr10	41220905	41221085	peak668	intron	10711	ENSMUSG00000078451	NP_082706.1	peptidylprolyl isomerase (cyclophilin)-like 6 [Source:RefSeq_peptide;Acc:NP_082706]
chr10	41273657	41274015	peak669	intron	14797	ENSMUSG00000075225	5033413D22Rik	Coiled-coil domain-containing protein C6orf185 homolog. [Source:Uniprot/SWISSPROT;Acc:Q0VG85]
chr10	41609438	41609709	peak670	intron	18654	ENSMUSG00000038332	Sesn1	Sestrin-1 (p53-regulated protein PA26). [Source:Uniprot/SWISSPROT;Acc:P58006]
chr10	41613441	41613852	peak671	intron	14581	ENSMUSG00000038332	Sesn1	Sestrin-1 (p53-regulated protein PA26). [Source:Uniprot/SWISSPROT;Acc:P58006]
chr10	41613853	41614214	peak672	intron	14194	ENSMUSG00000038332	Sesn1	Sestrin-1 (p53-regulated protein PA26). [Source:Uniprot/SWISSPROT;Acc:P58006]
chr10	41655993	41656335	peak673	intron	21358	ENSMUSG00000071324	Armc2	Armadillo repeat-containing protein 2. [Source:Uniprot/SWISSPROT;Acc:Q3URY6]
chr10	41700718	41700921	peak674	intron	37367	ENSMUSG00000071324	Armc2	Armadillo repeat-containing protein 2. [Source:Uniprot/SWISSPROT;Acc:Q3URY6]
chr10	41711237	41711576	peak675	intron	26780	ENSMUSG00000071324	Armc2	Armadillo repeat-containing protein 2. [Source:Uniprot/SWISSPROT;Acc:Q3URY6]
chr10	41717722	41718044	peak676	intron	20303	ENSMUSG00000071324	Armc2	Armadillo repeat-containing protein 2. [Source:Uniprot/SWISSPROT;Acc:Q3URY6]
chr10	41809556	41809860	peak677	distant	-34548	ENSMUSG00000051559
chr10	41812342	41812645	peak678	distant	-37333	ENSMUSG00000051559
chr10	41924875	41925301	peak679	intron	23441	ENSMUSG00000048756	Foxo3	forkhead box O3a [Source:RefSeq_peptide;Acc:NP_062714]
chr10	41951088	41951345	peak680	intron	45345	ENSMUSG00000048756	Foxo3	forkhead box O3a [Source:RefSeq_peptide;Acc:NP_062714]
chr10	41968086	41968411	peak681	intron	28313	ENSMUSG00000048756	Foxo3	forkhead box O3a [Source:RefSeq_peptide;Acc:NP_062714]
chr10	41970986	41971471	peak682	intron	25333	ENSMUSG00000048756	Foxo3	forkhead box O3a [Source:RefSeq_peptide;Acc:NP_062714]
chr10	42013708	42014031	peak683	upstreamFar	-17308	ENSMUSG00000048756	Foxo3	forkhead box O3a [Source:RefSeq_peptide;Acc:NP_062714]
chr10	42410997	42411282	peak684	intron	11122	ENSMUSG00000038280	Ostm1	Osteopetrosis-associated transmembrane protein 1 precursor (Gray- lethal protein). [Source:Uniprot/SWISSPROT;Acc:Q8BGT0]
chr10	42563353	42563650	peak685	downstreamFar	-11185	ENSMUSG00000019802	Sec63	Translocation protein SEC63 homolog. [Source:Uniprot/SWISSPROT;Acc:Q8VHE0]
chr10	43745968	43746228	peak686	downstreamFar	-21591	ENSMUSG00000075162
chr10	43827912	43828085	peak687	distant	-103491	ENSMUSG00000075162
chr10	44397041	44397247	peak688	distant	-218590	ENSMUSG00000038151	Prdm1	PR domain zinc finger protein 1 (PR domain-containing protein 1) (Beta-interferon gene positive regulatory domain I-binding factor) (BLIMP-1). [Source:Uniprot/SWISSPROT;Acc:Q60636]
chr10	44417436	44417592	peak689	distant	-224359	ENSMUSG00000076282
chr10	44420336	44420519	peak690	distant	-221446	ENSMUSG00000076282
chr10	44421999	44422258	peak691	distant	-219745	ENSMUSG00000076282
chr10	48269645	48269913	peak692	distant	-69304	ENSMUSG00000065630	U4	U4 spliceosomal RNA [Source: RFAM 8.1]
chr10	52079273	52079484	peak693	intron	22487	ENSMUSG00000019861	Gopc	Golgi-associated PDZ and coiled-coil motif-containing protein (PDZ protein interacting specifically with TC10) (PIST). [Source:Uniprot/SWISSPROT;Acc:Q8BH60]
chr10	52103382	52103569	peak694	upstreamNear	-1594	ENSMUSG00000019861	Gopc	Golgi-associated PDZ and coiled-coil motif-containing protein (PDZ protein interacting specifically with TC10) (PIST). [Source:Uniprot/SWISSPROT;Acc:Q8BH60]
chr10	53102849	53103151	peak695	distant	-34064	ENSMUSG00000038594	ENSMUSG00000038594	Adult male spinal cord cDNA, RIKEN full-length enriched library, clone:A330099J10 product:similar to Serologically defined breast cancer antigen NY-BR-15-like protein (Fragment). [Source:Uniprot/SPTREMBL;Acc:Q3V3K0]
chr10	56780543	56780781	peak696	distant	-312602	ENSMUSG00000054758	ENSMUSG00000054758	16 days neonate heart cDNA, RIKEN full-length enriched library, clone:D830019K05 product:hypothetical protein, full insert sequence. [Source:Uniprot/SPTREMBL;Acc:Q8C3H7]
chr10	57800635	57800927	peak697	intron	14486	ENSMUSG00000019920	Lims1	LIM and senescent cell antigen-like-containing domain protein 1 (Particularly interesting new Cys-His protein 1) (PINCH-1). [Source:Uniprot/SWISSPROT;Acc:Q99JW4]
chr10	57879522	57879720	peak698	intron	7816	ENSMUSG00000019920	Lims1	LIM and senescent cell antigen-like-containing domain protein 1 (Particularly interesting new Cys-His protein 1) (PINCH-1). [Source:Uniprot/SWISSPROT;Acc:Q99JW4]
chr10	57881171	57881624	peak699	exon	6040	ENSMUSG00000019920	Lims1	LIM and senescent cell antigen-like-containing domain protein 1 (Particularly interesting new Cys-His protein 1) (PINCH-1). [Source:Uniprot/SWISSPROT;Acc:Q99JW4]
chr10	58057669	58057809	peak700	downstreamFar	-5798	ENSMUSG00000003227	Edar	Tumor necrosis factor receptor superfamily member EDAR precursor (Anhidrotic ectodysplasin receptor 1) (Ectodysplasin-A receptor) (Ectodermal dysplasia receptor) (Downless). [Source:Uniprot/SWISSPROT;Acc:Q9R187]
chr10	58067509	58067897	peak701	intron	4166	ENSMUSG00000003227	Edar	Tumor necrosis factor receptor superfamily member EDAR precursor (Anhidrotic ectodysplasin receptor 1) (Ectodysplasin-A receptor) (Ectodermal dysplasia receptor) (Downless). [Source:Uniprot/SWISSPROT;Acc:Q9R187]
chr10	58073684	58074187	peak702	intron	10398	ENSMUSG00000003227	Edar	Tumor necrosis factor receptor superfamily member EDAR precursor (Anhidrotic ectodysplasin receptor 1) (Ectodysplasin-A receptor) (Ectodermal dysplasia receptor) (Downless). [Source:Uniprot/SWISSPROT;Acc:Q9R187]
chr10	58079720	58080000	peak703	intron	16323	ENSMUSG00000003227	Edar	Tumor necrosis factor receptor superfamily member EDAR precursor (Anhidrotic ectodysplasin receptor 1) (Ectodysplasin-A receptor) (Ectodermal dysplasia receptor) (Downless). [Source:Uniprot/SWISSPROT;Acc:Q9R187]
chr10	58697094	58697262	peak704	downstreamFar	-7999	ENSMUSG00000071286	Ankrd57	Ankyrin repeat domain-containing protein 57. [Source:Uniprot/SWISSPROT;Acc:Q8C0J6]
chr10	58699173	58699592	peak705	downstreamFar	-10203	ENSMUSG00000071286	Ankrd57	Ankyrin repeat domain-containing protein 57. [Source:Uniprot/SWISSPROT;Acc:Q8C0J6]
chr10	58704069	58704305	peak706	downstreamFar	-15008	ENSMUSG00000071286	Ankrd57	Ankyrin repeat domain-containing protein 57. [Source:Uniprot/SWISSPROT;Acc:Q8C0J6]
chr10	58740553	58740793	peak707	distant	-45443	ENSMUSG00000019916	P4ha1	Prolyl 4-hydroxylase subunit alpha-1 precursor (EC 1.14.11.2) (4-PH alpha-1) (Procollagen-proline,2-oxoglutarate-4-dioxygenase alpha-1 subunit). [Source:Uniprot/SWISSPROT;Acc:Q60715]
chr10	58894840	58895117	peak708	intron	8784	ENSMUSG00000009654	Oit3	Oncoprotein-induced transcript 3 protein precursor (Liver-specific zona pellucida domain-containing protein). [Source:Uniprot/SWISSPROT;Acc:Q8R4V5]
chr10	59100650	59100779	peak709	upstreamFar	-21296	ENSMUSG00000009647	Ccdc109a	Coiled-coil domain-containing protein 109A. [Source:Uniprot/SWISSPROT;Acc:Q3UMR5]
chr10	59414872	59415584	peak710	upstreamNear	-710	ENSMUSG00000020108	Ddit4	DNA-damage-inducible transcript 4 protein (Protein regulated in development and DNA damage response 1) (REDD-1) (HIF-1 responsive protein RTP801) (Dexamethasone-induced gene 2 protein). [Source:Uniprot/SWISSPROT;Acc:Q9D3F7]
chr10	59432515	59432821	peak711	downstreamFar	-17989	ENSMUSG00000020107	D10Ertd641e	UPF0448 protein C10orf104 homolog. [Source:Uniprot/SWISSPROT;Acc:Q9CPV2]
chr10	59436839	59437112	peak712	downstreamFar	-13682	ENSMUSG00000020107	D10Ertd641e	UPF0448 protein C10orf104 homolog. [Source:Uniprot/SWISSPROT;Acc:Q9CPV2]
chr10	59441755	59442336	peak713	downstreamFar	-8612	ENSMUSG00000020107	D10Ertd641e	UPF0448 protein C10orf104 homolog. [Source:Uniprot/SWISSPROT;Acc:Q9CPV2]
chr10	59460214	59460594	peak714	intron	9747	ENSMUSG00000020107	D10Ertd641e	UPF0448 protein C10orf104 homolog. [Source:Uniprot/SWISSPROT;Acc:Q9CPV2]
chr10	59544590	59545015	peak715	intron	17932	ENSMUSG00000044475	Ascc1	Activating signal cointegrator 1 complex subunit 1 (ASC-1 complex subunit p50) (Trip4 complex subunit p50). [Source:Uniprot/SWISSPROT;Acc:Q9D8Z1]
chr10	59715379	59715625	peak716	downstreamFar	-10955	ENSMUSG00000077843
chr10	59725141	59725757	peak717	upstreamFar	-14926	ENSMUSG00000004207	Psap	Sulfated glycoprotein 1 precursor (SGP-1) (Prosaposin). [Source:Uniprot/SWISSPROT;Acc:Q61207]
chr10	60192354	60192624	peak718	intron	17669	ENSMUSG00000020100	Slc29a3	Equilibrative nucleoside transporter 3 (Solute carrier family 29 member 3). [Source:Uniprot/SWISSPROT;Acc:Q99P65]
chr10	60195106	60195543	peak719	intron	20210	ENSMUSG00000020100	Slc29a3	Equilibrative nucleoside transporter 3 (Solute carrier family 29 member 3). [Source:Uniprot/SWISSPROT;Acc:Q99P65]
chr10	60620965	60621179	peak720	upstreamFar	-10691	ENSMUSG00000020097	Sgpl1	Sphingosine-1-phosphate lyase 1 (EC 4.1.2.27) (SP-lyase) (mSPL) (Sphingosine-1-phosphate aldolase). [Source:Uniprot/SWISSPROT;Acc:Q8R0X7]
chr10	60657476	60657653	peak721	downstreamNear	-2296	ENSMUSG00000059901	Adamts14	a disintegrin-like and metallopeptidase (reprolysin type) with thrombospondin type 1 motif, 14 [Source:RefSeq_peptide;Acc:NP_001074596]
chr10	60678996	60679279	peak722	intron	19277	ENSMUSG00000059901	Adamts14	a disintegrin-like and metallopeptidase (reprolysin type) with thrombospondin type 1 motif, 14 [Source:RefSeq_peptide;Acc:NP_001074596]
chr10	60736558	60736997	peak723	upstreamNear	-591	ENSMUSG00000059901	Adamts14	a disintegrin-like and metallopeptidase (reprolysin type) with thrombospondin type 1 motif, 14 [Source:RefSeq_peptide;Acc:NP_001074596]
chr10	60740550	60741099	peak724	upstreamNear	-4638	ENSMUSG00000059901	Adamts14	a disintegrin-like and metallopeptidase (reprolysin type) with thrombospondin type 1 motif, 14 [Source:RefSeq_peptide;Acc:NP_001074596]
chr10	60787587	60787794	peak725	intron	5280	ENSMUSG00000020092	X99384	Paladin. [Source:Uniprot/SWISSPROT;Acc:P70261]
chr10	60888983	60889380	peak726	downstreamNear	-1096	ENSMUSG00000037171	Nodal	Nodal precursor. [Source:Uniprot/SWISSPROT;Acc:P43021]
chr10	60997155	60997506	peak727	intron	48208	ENSMUSG00000037151	Lrrc20	Leucine-rich repeat-containing protein 20. [Source:Uniprot/SWISSPROT;Acc:Q8CI70]
chr10	61007278	61007524	peak728	intron	38137	ENSMUSG00000037151	Lrrc20	Leucine-rich repeat-containing protein 20. [Source:Uniprot/SWISSPROT;Acc:Q8CI70]
chr10	61102368	61102624	peak729	upstreamFar	-8873	ENSMUSG00000020089	Ppa1	Inorganic pyrophosphatase (EC 3.6.1.1) (Pyrophosphate phospho- hydrolase) (PPase). [Source:Uniprot/SWISSPROT;Acc:Q9D819]
chr10	61103160	61103489	peak730	upstreamFar	-8045	ENSMUSG00000020089	Ppa1	Inorganic pyrophosphatase (EC 3.6.1.1) (Pyrophosphate phospho- hydrolase) (PPase). [Source:Uniprot/SWISSPROT;Acc:Q9D819]
chr10	61178837	61179112	peak731	intron	961	ENSMUSG00000020085	Aifm2	Apoptosis-inducing factor 2 (EC 1.-.-.-) (Apoptosis-inducing factor- like mitochondrion-associated inducer of death) (Apoptosis-inducing factor homologous mitochondrion-associated inducer of death). [Source:Uniprot/SWISSPROT;Acc:Q8BUE4]
chr10	61183249	61183460	peak732	intron	5341	ENSMUSG00000020085	Aifm2	Apoptosis-inducing factor 2 (EC 1.-.-.-) (Apoptosis-inducing factor- like mitochondrion-associated inducer of death) (Apoptosis-inducing factor homologous mitochondrion-associated inducer of death). [Source:Uniprot/SWISSPROT;Acc:Q8BUE4]
chr10	63004494	63004845	peak733	intron	111823	ENSMUSG00000060843	Ctnna3	Catenin alpha-3 (Alpha T-catenin) (Cadherin-associated protein). [Source:Uniprot/SWISSPROT;Acc:Q65CL1]
chr10	66314485	66314694	peak734	distant	-161843	ENSMUSG00000019873	Reep3	Receptor expression-enhancing protein 3. [Source:Uniprot/SWISSPROT;Acc:Q99KK1]
chr10	66383160	66383419	peak735	distant	-93143	ENSMUSG00000019873	Reep3	Receptor expression-enhancing protein 3. [Source:Uniprot/SWISSPROT;Acc:Q99KK1]
chr10	66383821	66384105	peak736	distant	-92469	ENSMUSG00000019873	Reep3	Receptor expression-enhancing protein 3. [Source:Uniprot/SWISSPROT;Acc:Q99KK1]
chr10	66510471	66510893	peak737	intron	34250	ENSMUSG00000019873	Reep3	Receptor expression-enhancing protein 3. [Source:Uniprot/SWISSPROT;Acc:Q99KK1]
chr10	66550227	66550518	peak738	intron	9283	ENSMUSG00000019873	Reep3	Receptor expression-enhancing protein 3. [Source:Uniprot/SWISSPROT;Acc:Q99KK1]
chr10	66589212	66589464	peak739	distant	-29683	ENSMUSG00000019873	Reep3	Receptor expression-enhancing protein 3. [Source:Uniprot/SWISSPROT;Acc:Q99KK1]
chr10	66729225	66729449	peak740	downstreamNear	-103	ENSMUSG00000075000	Nrbf2	Nuclear receptor-binding factor 2 (NRBF-2). [Source:Uniprot/SWISSPROT;Acc:Q8VCQ3]
chr10	66750764	66751055	peak741	upstreamNear	-2878	ENSMUSG00000075000	Nrbf2	Nuclear receptor-binding factor 2 (NRBF-2). [Source:Uniprot/SWISSPROT;Acc:Q8VCQ3]
chr10	66753886	66754165	peak742	upstreamFar	-5994	ENSMUSG00000075000	Nrbf2	Nuclear receptor-binding factor 2 (NRBF-2). [Source:Uniprot/SWISSPROT;Acc:Q8VCQ3]
chr10	67248234	67248698	peak743	downstreamFar	-18584	ENSMUSG00000080579
chr10	67292100	67292338	peak744	distant	-25092	ENSMUSG00000080579
chr10	67319629	67319912	peak745	distant	-29085	ENSMUSG00000037855	Zfp365	Protein ZNF365 (Su48). [Source:Uniprot/SWISSPROT;Acc:Q8BG89]
chr10	67320157	67320705	peak746	distant	-28424	ENSMUSG00000037855	Zfp365	Protein ZNF365 (Su48). [Source:Uniprot/SWISSPROT;Acc:Q8BG89]
chr10	67361804	67362114	peak747	intron	13104	ENSMUSG00000037855	Zfp365	Protein ZNF365 (Su48). [Source:Uniprot/SWISSPROT;Acc:Q8BG89]
chr10	67520644	67521162	peak748	exon	1000	ENSMUSG00000037846	Rtkn2	Rhotekin-2 (Pleckstrin homology domain-containing family K member 1). [Source:Uniprot/SWISSPROT;Acc:Q14B46]
chr10	67552875	67553096	peak749	downstreamFar	-5356	ENSMUSG00000019947	Arid5b	AT-rich interactive domain-containing protein 5B (ARID domain- containing protein 5B) (MRF1-like) (Modulator recognition factor protein 2) (MRF-2) (Developmentally and sexually retarded with transient immune abnormalities protein). [Source:Uniprot/SWISSPROT;Acc:Q8BM75]
chr10	67563949	67564377	peak750	intron	5822	ENSMUSG00000019947	Arid5b	AT-rich interactive domain-containing protein 5B (ARID domain- containing protein 5B) (MRF1-like) (Modulator recognition factor protein 2) (MRF-2) (Developmentally and sexually retarded with transient immune abnormalities protein). [Source:Uniprot/SWISSPROT;Acc:Q8BM75]
chr10	67572442	67572786	peak751	intron	14273	ENSMUSG00000019947	Arid5b	AT-rich interactive domain-containing protein 5B (ARID domain- containing protein 5B) (MRF1-like) (Modulator recognition factor protein 2) (MRF-2) (Developmentally and sexually retarded with transient immune abnormalities protein). [Source:Uniprot/SWISSPROT;Acc:Q8BM75]
chr10	67654584	67654963	peak752	intron	86701	ENSMUSG00000019947	Arid5b	AT-rich interactive domain-containing protein 5B (ARID domain- containing protein 5B) (MRF1-like) (Modulator recognition factor protein 2) (MRF-2) (Developmentally and sexually retarded with transient immune abnormalities protein). [Source:Uniprot/SWISSPROT;Acc:Q8BM75]
chr10	67724923	67725138	peak753	intron	16444	ENSMUSG00000019947	Arid5b	AT-rich interactive domain-containing protein 5B (ARID domain- containing protein 5B) (MRF1-like) (Modulator recognition factor protein 2) (MRF-2) (Developmentally and sexually retarded with transient immune abnormalities protein). [Source:Uniprot/SWISSPROT;Acc:Q8BM75]
chr10	67907103	67907486	peak754	intron	13593	ENSMUSG00000019945	1700040L02Rik	Uncharacterized protein C10orf107 homolog. [Source:Uniprot/SWISSPROT;Acc:Q8CDT7]
chr10	68049087	68049288	peak755	distant	-44564	ENSMUSG00000019945	1700040L02Rik	Uncharacterized protein C10orf107 homolog. [Source:Uniprot/SWISSPROT;Acc:Q8CDT7]
chr10	68155230	68155433	peak756	distant	-31185	ENSMUSG00000060044	Tmem26	Transmembrane protein 26. [Source:Uniprot/SWISSPROT;Acc:Q3UP23]
chr10	68362966	68363153	peak757	distant	-119697	ENSMUSG00000060044	Tmem26	Transmembrane protein 26. [Source:Uniprot/SWISSPROT;Acc:Q3UP23]
chr10	68681716	68682176	peak758	intron	6541	ENSMUSG00000019944	Rhobtb1	Rho-related BTB domain-containing protein 1. [Source:Uniprot/SWISSPROT;Acc:Q9DAK3]
chr10	68703340	68703592	peak759	intron	28061	ENSMUSG00000019944	Rhobtb1	Rho-related BTB domain-containing protein 1. [Source:Uniprot/SWISSPROT;Acc:Q9DAK3]
chr10	69295590	69295815	peak760	intron	194482	ENSMUSG00000069601	Ank3	ankyrin 3, epithelial isoform i [Source:RefSeq_peptide;Acc:NP_733926]
chr10	69358720	69358992	peak761	intron	131328	ENSMUSG00000069601	Ank3	ankyrin 3, epithelial isoform i [Source:RefSeq_peptide;Acc:NP_733926]
chr10	69488101	69488293	peak762	exon	1987	ENSMUSG00000069601	Ank3	ankyrin 3, epithelial isoform i [Source:RefSeq_peptide;Acc:NP_733926]
chr10	69590545	69590761	peak763	intron	30605	ENSMUSG00000048701	NP_001104591.1	coiled-coil domain containing 6 [Source:RefSeq_peptide;Acc:NP_001104591]
chr10	69646323	69646535	peak764	intron	5758	ENSMUSG00000048701	NP_001104591.1	coiled-coil domain containing 6 [Source:RefSeq_peptide;Acc:NP_001104591]
chr10	69647142	69647545	peak765	intron	4844	ENSMUSG00000048701	NP_001104591.1	coiled-coil domain containing 6 [Source:RefSeq_peptide;Acc:NP_001104591]
chr10	69778408	69778693	peak766	distant	-29525	ENSMUSG00000052426
chr10	70287227	70287543	peak767	distant	-44032	ENSMUSG00000047692	4930533K18Rik	Adult male testis cDNA, RIKEN full-length enriched library, clone:4930533K18 product:hypothetical protein, full insert sequence. [Source:Uniprot/SPTREMBL;Acc:Q9D501]
chr10	70338697	70339011	peak768	intron	7437	ENSMUSG00000047692	4930533K18Rik	Adult male testis cDNA, RIKEN full-length enriched library, clone:4930533K18 product:hypothetical protein, full insert sequence. [Source:Uniprot/SPTREMBL;Acc:Q9D501]
chr10	70545832	70546075	peak769	intron	76485	ENSMUSG00000014329	Bicc1	Protein bicaudal C homolog 1 (Bic-C). [Source:Uniprot/SWISSPROT;Acc:Q99MQ1]
chr10	74449193	74449371	peak770	intron	29060	ENSMUSG00000009070	Rtdr1	Adult male testis cDNA, RIKEN full-length enriched library, clone:4933431K05 product:hypothetical ARM repeat structure containing protein, full insert sequence. [Source:Uniprot/SPTREMBL;Acc:Q9D3W1]
chr10	74757155	74757395	peak771	intron	17862	ENSMUSG00000033444	Specc1l	Cytospin-A (SPECC1-like protein). [Source:Uniprot/SWISSPROT;Acc:Q2KN98]
chr10	74914308	74914795	peak772	downstreamFar	-10127	ENSMUSG00000033427	Upb1	Beta-ureidopropionase (EC 3.5.1.6) (Beta-alanine synthase) (N- carbamoyl-beta-alanine amidohydrolase). [Source:Uniprot/SWISSPROT;Acc:Q8VC97]
chr10	75051212	75051448	peak773	upstreamNear	-796	ENSMUSG00000006344	Ggtla1	Gamma-glutamyltransferase 5 precursor (EC 2.3.2.2) (Gamma- glutamyltranspeptidase 5) (GGT 5) (Gamma-glutamyltransferase-like activity 1) (Gamma-glutamyl leukotrienase) (GGL) [Contains: Gamma- glutamyltransferase 5 heavy chain; Gamma-glutamyltransferase 5 [Source:Uniprot/SWISSPROT;Acc:Q9Z2A9]
chr10	75095438	75095661	peak774	downstreamNear	-3824	ENSMUSG00000006342	Susd2	Sushi domain-containing protein 2 precursor. [Source:Uniprot/SWISSPROT;Acc:Q9DBX3]
chr10	75137514	75137780	peak775	intron	28792	ENSMUSG00000020196	Cabin1	calcineurin binding protein 1 [Source:RefSeq_peptide;Acc:NP_766137]
chr10	75139663	75139911	peak776	intron	30932	ENSMUSG00000020196	Cabin1	calcineurin binding protein 1 [Source:RefSeq_peptide;Acc:NP_766137]
chr10	75291158	75291583	peak777	downstreamNear	-3224	ENSMUSG00000033318	Gstt2	Glutathione S-transferase theta-2 (EC 2.5.1.18) (GST class-theta-2). [Source:Uniprot/SWISSPROT;Acc:Q61133]
chr10	75925084	75925314	peak778	exon	13328	ENSMUSG00000009114	2610028H24Rik	RIKEN cDNA 2610028H24 gene (2610028H24Rik), mRNA [Source:RefSeq_dna;Acc:NM_029816]
chr10	76098646	76099254	peak779	upstreamFar	-12878	ENSMUSG00000020241	Col6a2	Collagen alpha-2(VI) chain precursor. [Source:Uniprot/SWISSPROT;Acc:Q02788]
chr10	76127424	76127750	peak780	distant	-41515	ENSMUSG00000020241	Col6a2	Collagen alpha-2(VI) chain precursor. [Source:Uniprot/SWISSPROT;Acc:Q02788]
chr10	76196191	76196569	peak781	upstreamFar	-7591	ENSMUSG00000001119	Col6a1	Collagen alpha-1(VI) chain precursor. [Source:Uniprot/SWISSPROT;Acc:Q04857]
chr10	76365387	76365679	peak782	intron	59099	ENSMUSG00000001120	Pcbp3	Poly(rC)-binding protein 3 (Alpha-CP3). [Source:Uniprot/SWISSPROT;Acc:P57722]
chr10	76365860	76366139	peak783	intron	58633	ENSMUSG00000001120	Pcbp3	Poly(rC)-binding protein 3 (Alpha-CP3). [Source:Uniprot/SWISSPROT;Acc:P57722]
chr10	76485111	76485533	peak784	downstreamNear	-363	ENSMUSG00000074919	ENSMUSG00000074919	6 days neonate spleen cDNA, RIKEN full-length enriched library, clone:F430112G03 product:hypothetical protein, full insert sequence. [Source:Uniprot/SPTREMBL;Acc:Q3UP50]
chr10	76838821	76839029	peak785	intron	42093	ENSMUSG00000020262	Adarb1	Double-stranded RNA-specific editase 1 (EC 3.5.-.-) (dsRNA adenosine deaminase) (RNA-editing deaminase 1) (RNA-editing enzyme 1). [Source:Uniprot/SWISSPROT;Acc:Q91ZS8]
chr10	76903542	76903928	peak786	upstreamFar	-22717	ENSMUSG00000020262	Adarb1	Double-stranded RNA-specific editase 1 (EC 3.5.-.-) (dsRNA adenosine deaminase) (RNA-editing deaminase 1) (RNA-editing enzyme 1). [Source:Uniprot/SWISSPROT;Acc:Q91ZS8]
chr10	76903973	76904141	peak787	upstreamFar	-23039	ENSMUSG00000020262	Adarb1	Double-stranded RNA-specific editase 1 (EC 3.5.-.-) (dsRNA adenosine deaminase) (RNA-editing deaminase 1) (RNA-editing enzyme 1). [Source:Uniprot/SWISSPROT;Acc:Q91ZS8]
chr10	77087227	77087633	peak788	intron	2311	ENSMUSG00000009293	Ube2g2	Ubiquitin-conjugating enzyme E2 G2 (EC 6.3.2.19) (Ubiquitin-protein ligase G2) (Ubiquitin carrier protein G2). [Source:Uniprot/SWISSPROT;Acc:P60605]
chr10	77088805	77089130	peak789	intron	3848	ENSMUSG00000009293	Ube2g2	Ubiquitin-conjugating enzyme E2 G2 (EC 6.3.2.19) (Ubiquitin-protein ligase G2) (Ubiquitin carrier protein G2). [Source:Uniprot/SWISSPROT;Acc:P60605]
chr10	77089346	77089711	peak790	intron	4409	ENSMUSG00000009293	Ube2g2	Ubiquitin-conjugating enzyme E2 G2 (EC 6.3.2.19) (Ubiquitin-protein ligase G2) (Ubiquitin carrier protein G2). [Source:Uniprot/SWISSPROT;Acc:P60605]
chr10	77478272	77478683	peak791	upstreamFar	-5982	ENSMUSG00000020277	Pfkl	6-phosphofructokinase, liver type (EC 2.7.1.11) (Phosphofructokinase 1) (Phosphohexokinase) (Phosphofructo-1-kinase isozyme B) (PFK-B). [Source:Uniprot/SWISSPROT;Acc:P12382]
chr10	77606768	77607056	peak792	downstreamFar	-17915	ENSMUSG00000053329	D10Jhu81e	ES1 protein homolog, mitochondrial precursor. [Source:Uniprot/SWISSPROT;Acc:Q9D172]
chr10	77706827	77707160	peak793	intron	394	ENSMUSG00000000374	Tmem1	transmembrane protein 1 [Source:RefSeq_peptide;Acc:NP_001074524]
chr10	77724170	77724337	peak794	downstreamFar	-10055	ENSMUSG00000001211	Agpat3	1-acyl-sn-glycerol-3-phosphate acyltransferase gamma (EC 2.3.1.51) (1- AGP acyltransferase 3) (1-AGPAT 3) (Lysophosphatidic acid acyltransferase gamma) (LPAAT-gamma) (1-acylglycerol-3-phosphate O- acyltransferase 3). [Source:Uniprot/SWISSPROT;Acc:Q9D517]
chr10	77822982	77823269	peak795	upstreamFar	-7936	ENSMUSG00000001211	Agpat3	1-acyl-sn-glycerol-3-phosphate acyltransferase gamma (EC 2.3.1.51) (1- AGP acyltransferase 3) (1-AGPAT 3) (Lysophosphatidic acid acyltransferase gamma) (LPAAT-gamma) (1-acylglycerol-3-phosphate O- acyltransferase 3). [Source:Uniprot/SWISSPROT;Acc:Q9D517]
chr10	77854862	77855202	peak796	upstreamNear	-1027	ENSMUSG00000064317	Lsm7	U6 snRNA-associated Sm-like protein LSm7. [Source:Uniprot/SWISSPROT;Acc:Q9CQQ8]
chr10	77915429	77915814	peak797	intron	12047	ENSMUSG00000032788	Pdxk	Pyridoxal kinase (EC 2.7.1.35) (Pyridoxine kinase). [Source:Uniprot/SWISSPROT;Acc:Q8K183]
chr10	77920668	77920829	peak798	intron	6920	ENSMUSG00000032788	Pdxk	Pyridoxal kinase (EC 2.7.1.35) (Pyridoxine kinase). [Source:Uniprot/SWISSPROT;Acc:Q8K183]
chr10	77927826	77928153	peak799	upstreamNear	-321	ENSMUSG00000032788	Pdxk	Pyridoxal kinase (EC 2.7.1.35) (Pyridoxine kinase). [Source:Uniprot/SWISSPROT;Acc:Q8K183]
chr10	78038598	78038791	peak800	intron	902	ENSMUSG00000032763	Ilvbl	Acetolactate synthase-like protein (EC 2.2.1.-) (IlvB-like protein). [Source:Uniprot/SWISSPROT;Acc:Q8BU33]
chr10	79539350	79539542	peak801	intron	19681	ENSMUSG00000035673	Sbno2	Protein strawberry notch homolog 2. [Source:Uniprot/SWISSPROT;Acc:Q7TNB8]
chr10	79609443	79609744	peak802	downstreamNear	-1035	ENSMUSG00000003072	Atp5d	ATP synthase subunit delta, mitochondrial precursor. [Source:Uniprot/SWISSPROT;Acc:Q9D3D9]
chr10	79744531	79745197	peak803	intron	6289	ENSMUSG00000069565	Dazap1	DAZ-associated protein 1 (Deleted in azoospermia-associated protein 1). [Source:Uniprot/SWISSPROT;Acc:Q9JII5]
chr10	79749873	79750201	peak804	intron	1116	ENSMUSG00000069565	Dazap1	DAZ-associated protein 1 (Deleted in azoospermia-associated protein 1). [Source:Uniprot/SWISSPROT;Acc:Q9JII5]
chr10	79900827	79900954	peak805	upstreamNear	-4498	ENSMUSG00000020167	Tcfe2a	Transcription factor E2-alpha (Immunoglobulin enhancer-binding factor E12/E47) (Transcription factor 3) (TCF-3) (Transcription factor A1). [Source:Uniprot/SWISSPROT;Acc:P15806]
chr10	80127309	80127726	peak806	downstreamNear	-560	ENSMUSG00000020190	Mknk2	MAP kinase-interacting serine/threonine-protein kinase 2 (EC 2.7.11.1) (MAP kinase signal-integrating kinase 2) (Mnk2). [Source:Uniprot/SWISSPROT;Acc:Q8CDB0]
chr10	80142140	80142722	peak807	upstreamNear	-3393	ENSMUSG00000020190	Mknk2	MAP kinase-interacting serine/threonine-protein kinase 2 (EC 2.7.11.1) (MAP kinase signal-integrating kinase 2) (Mnk2). [Source:Uniprot/SWISSPROT;Acc:Q8CDB0]
chr10	80219653	80219914	peak808	intron	1832	ENSMUSG00000061589	Dot1l	DOT1-like, histone H3 methyltransferase [Source:RefSeq_peptide;Acc:NP_955354]
chr10	80443796	80444026	peak809	intron	32542	ENSMUSG00000048240	Gng7	Guanine nucleotide-binding protein G(I)/G(S)/G(O) subunit gamma-7 precursor. [Source:Uniprot/SWISSPROT;Acc:Q61016]
chr10	80635865	80636169	peak810	upstreamNear	-3374	ENSMUSG00000034994	Eef2	Elongation factor 2 (EF-2). [Source:Uniprot/SWISSPROT;Acc:P58252]
chr10	80781312	80781713	peak811	downstreamNear	-622	ENSMUSG00000034902	Pip5k1c	Phosphatidylinositol-4-phosphate 5-kinase type-1 gamma (EC 2.7.1.68) (Phosphatidylinositol-4-phosphate 5-kinase type I gamma) (PtdIns(4)P- 5-kinase gamma) (PtdInsPKIgamma) (PIP5KIgamma). [Source:Uniprot/SWISSPROT;Acc:O70161]
chr10	80897479	80897792	peak812	upstreamFar	-7733	ENSMUSG00000055053	Nfic	Nuclear factor 1 C-type (Nuclear factor 1/C) (NF1-C) (NFI-C) (NF-I/C) (CCAAT-box-binding transcription factor) (CTF) (TGGCA-binding protein). [Source:Uniprot/SWISSPROT;Acc:P70255]
chr10	82151598	82151975	peak813	intron	1609	ENSMUSG00000020251	Glt8d2	Glycosyltransferase 8 domain-containing protein 2 (EC 2.4.1.-). [Source:Uniprot/SWISSPROT;Acc:Q640P4]
chr10	82486795	82487243	peak814	intron	38777	ENSMUSG00000034612	Chst11	Carbohydrate sulfotransferase 11 (EC 2.8.2.5) (Chondroitin 4-O- sulfotransferase 1) (Chondroitin 4-sulfotransferase 1) (C4ST) (C4ST-1) (C4S-1). [Source:Uniprot/SWISSPROT;Acc:Q9JME2]
chr10	82559136	82559435	peak815	intron	99343	ENSMUSG00000034612	Chst11	Carbohydrate sulfotransferase 11 (EC 2.8.2.5) (Chondroitin 4-O- sulfotransferase 1) (Chondroitin 4-sulfotransferase 1) (C4ST) (C4ST-1) (C4S-1). [Source:Uniprot/SWISSPROT;Acc:Q9JME2]
chr10	82603412	82603967	peak816	intron	54939	ENSMUSG00000034612	Chst11	Carbohydrate sulfotransferase 11 (EC 2.8.2.5) (Chondroitin 4-O- sulfotransferase 1) (Chondroitin 4-sulfotransferase 1) (C4ST) (C4ST-1) (C4S-1). [Source:Uniprot/SWISSPROT;Acc:Q9JME2]
chr10	82624934	82625243	peak817	intron	33540	ENSMUSG00000034612	Chst11	Carbohydrate sulfotransferase 11 (EC 2.8.2.5) (Chondroitin 4-O- sulfotransferase 1) (Chondroitin 4-sulfotransferase 1) (C4ST) (C4ST-1) (C4S-1). [Source:Uniprot/SWISSPROT;Acc:Q9JME2]
chr10	82626993	82627265	peak818	intron	31499	ENSMUSG00000034612	Chst11	Carbohydrate sulfotransferase 11 (EC 2.8.2.5) (Chondroitin 4-O- sulfotransferase 1) (Chondroitin 4-sulfotransferase 1) (C4ST) (C4ST-1) (C4S-1). [Source:Uniprot/SWISSPROT;Acc:Q9JME2]
chr10	82644610	82644958	peak819	intron	13844	ENSMUSG00000034612	Chst11	Carbohydrate sulfotransferase 11 (EC 2.8.2.5) (Chondroitin 4-O- sulfotransferase 1) (Chondroitin 4-sulfotransferase 1) (C4ST) (C4ST-1) (C4S-1). [Source:Uniprot/SWISSPROT;Acc:Q9JME2]
chr10	82645520	82645816	peak820	intron	12960	ENSMUSG00000034612	Chst11	Carbohydrate sulfotransferase 11 (EC 2.8.2.5) (Chondroitin 4-O- sulfotransferase 1) (Chondroitin 4-sulfotransferase 1) (C4ST) (C4ST-1) (C4S-1). [Source:Uniprot/SWISSPROT;Acc:Q9JME2]
chr10	82661764	82661963	peak821	downstreamNear	-3235	ENSMUSG00000034612	Chst11	Carbohydrate sulfotransferase 11 (EC 2.8.2.5) (Chondroitin 4-O- sulfotransferase 1) (Chondroitin 4-sulfotransferase 1) (C4ST) (C4ST-1) (C4S-1). [Source:Uniprot/SWISSPROT;Acc:Q9JME2]
chr10	82764764	82765009	peak822	intron	35676	ENSMUSG00000034591	Slc41a2	Solute carrier family 41 member 2. [Source:Uniprot/SWISSPROT;Acc:Q8BYR8]
chr10	83114263	83114628	peak823	upstreamNear	-3036	ENSMUSG00000020263	Appl2	DCC-interacting protein 13-beta (Dip13-beta) (Adapter protein containing PH domain, PTB domain and leucine zipper motif 2). [Source:Uniprot/SWISSPROT;Acc:Q8K3G9]
chr10	83152805	83153113	peak824	distant	-41550	ENSMUSG00000020263	Appl2	DCC-interacting protein 13-beta (Dip13-beta) (Adapter protein containing PH domain, PTB domain and leucine zipper motif 2). [Source:Uniprot/SWISSPROT;Acc:Q8K3G9]
chr10	83324359	83325003	peak825	distant	-213272	ENSMUSG00000020263	Appl2	DCC-interacting protein 13-beta (Dip13-beta) (Adapter protein containing PH domain, PTB domain and leucine zipper motif 2). [Source:Uniprot/SWISSPROT;Acc:Q8K3G9]
chr10	84298478	84298776	peak826	intron	70654	ENSMUSG00000020037	Rfx4	Transcription factor RFX4 (Regulatory factor X 4). [Source:Uniprot/SWISSPROT;Acc:Q7TNK1]
chr10	85514641	85514870	peak827	downstreamNear	-3522	ENSMUSG00000059602	Syn3	Synapsin-3 (Synapsin III). [Source:Uniprot/SWISSPROT;Acc:Q8JZP2]
chr10	85721699	85722101	peak828	intron	203623	ENSMUSG00000059602	Syn3	Synapsin-3 (Synapsin III). [Source:Uniprot/SWISSPROT;Acc:Q8JZP2]
chr10	85804374	85804689	peak829	intron	157110	ENSMUSG00000059602	Syn3	Synapsin-3 (Synapsin III). [Source:Uniprot/SWISSPROT;Acc:Q8JZP2]
chr10	86193467	86193682	peak830	intron	24957	ENSMUSG00000044937	BC030307	Grp94 neighboring nucleotidase isoform 3 [Source:RefSeq_peptide;Acc:NP_001003910]
chr10	86386322	86386746	peak831	intron	82581	ENSMUSG00000035459	Stab2	Stabilin-2 precursor (Fasciclin, EGF-like, laminin-type EGF-like and link domain-containing scavenger receptor 2) (FEEL-2) [Contains: Short form stabilin-2]. [Source:Uniprot/SWISSPROT;Acc:Q8R4U0]
chr10	87028563	87028723	peak832	intron	18231	ENSMUSG00000020051	Pah	Phenylalanine-4-hydroxylase (EC 1.14.16.1) (PAH) (Phe-4- monooxygenase). [Source:Uniprot/SWISSPROT;Acc:P16331]
chr10	87429258	87429519	peak833	distant	-33376	ENSMUSG00000020053	Igf1	Insulin-like growth factor I precursor (IGF-I) (Somatomedin). [Source:Uniprot/SWISSPROT;Acc:P05017]
chr10	87541124	87541323	peak834	upstreamFar	-12594	ENSMUSG00000035383	Pmch	Pro-MCH precursor [Contains: Neuropeptide-glycine-glutamic acid (NGE) (Neuropeptide G-E); Neuropeptide-glutamic acid-isoleucine (NEI) (Neuropeptide E-I); Melanin-concentrating hormone (MCH)]. [Source:Uniprot/SWISSPROT;Acc:P56942]
chr10	87702645	87702828	peak835	intron	6016	ENSMUSG00000020056	Ccdc53	Coiled-coil domain-containing protein 53. [Source:Uniprot/SWISSPROT;Acc:Q9CR27]
chr10	87723041	87723369	peak836	downstreamFar	-14453	ENSMUSG00000020056	Ccdc53	Coiled-coil domain-containing protein 53. [Source:Uniprot/SWISSPROT;Acc:Q9CR27]
chr10	88053949	88054209	peak837	intron	13680	ENSMUSG00000020061	Mybpc1	myosin binding protein C, slow type [Source:RefSeq_peptide;Acc:NP_780627]
chr10	88994764	88994993	peak838	intron	1452	ENSMUSG00000047638	Nr1h4	Bile acid receptor (Farnesoid X-activated receptor) (Farnesol receptor HRR-1) (Nuclear receptor subfamily 1 group H member 4) (Retinoid X receptor-interacting protein 14) (RXR-interacting protein 14). [Source:Uniprot/SWISSPROT;Acc:Q60641]
chr10	89183651	89183873	peak839	intron	9044	ENSMUSG00000019948	Actr6	Actin-related protein 6 (mArp6). [Source:Uniprot/SWISSPROT;Acc:Q9D864]
chr10	90621245	90621453	peak840	intron	9487	ENSMUSG00000019961	Tmpo	Lamina-associated polypeptide 2 isoforms beta/delta/epsilon/gamma (Thymopoietin isoforms beta/delta/epsilon/gamma) (TP beta/delta/epsilon/gamma). [Source:Uniprot/SWISSPROT;Acc:Q61029]
chr10	90627318	90627601	peak841	intron	6868	ENSMUSG00000019961	Tmpo	Lamina-associated polypeptide 2 isoforms beta/delta/epsilon/gamma (Thymopoietin isoforms beta/delta/epsilon/gamma) (TP beta/delta/epsilon/gamma). [Source:Uniprot/SWISSPROT;Acc:Q61029]
chr10	90703929	90704328	peak842	downstreamFar	-12871	ENSMUSG00000079929
chr10	90730683	90731056	peak843	distant	-39612	ENSMUSG00000079929
chr10	91799782	91800016	peak844	distant	-149676	ENSMUSG00000065877	U7	U7 small nuclear RNA [Source: RFAM 8.1]
chr10	92798514	92798691	peak845	upstreamFar	-24818	ENSMUSG00000008398	Elk3	ETS domain-containing protein Elk-3 (ETS-related protein NET) (ETS- related protein ERP). [Source:Uniprot/SWISSPROT;Acc:P41971]
chr10	92951325	92951564	peak846	upstreamNear	-378	ENSMUSG00000020017	Hal	Histidine ammonia-lyase (EC 4.3.1.3) (Histidase). [Source:Uniprot/SWISSPROT;Acc:P35492]
chr10	93229034	93229274	peak847	downstreamFar	-20523	ENSMUSG00000020019	Ntn4	Netrin-4 precursor (Beta-netrin). [Source:Uniprot/SWISSPROT;Acc:Q9JI33]
chr10	93957055	93957278	peak848	upstreamFar	-20458	ENSMUSG00000020023	Tmcc3	Transmembrane and coiled-coil domains protein 3. [Source:Uniprot/SWISSPROT;Acc:Q8R310]
chr10	93986476	93986762	peak849	intron	8995	ENSMUSG00000020023	Tmcc3	Transmembrane and coiled-coil domains protein 3. [Source:Uniprot/SWISSPROT;Acc:Q8R310]
chr10	94613701	94614045	peak850	downstreamFar	-24026	ENSMUSG00000045867	Cradd	Death domain-containing protein CRADD (Caspase and RIP adapter with death domain) (RIP-associated protein with a death domain). [Source:Uniprot/SWISSPROT;Acc:O88843]
chr10	94615177	94615665	peak851	downstreamFar	-22478	ENSMUSG00000045867	Cradd	Death domain-containing protein CRADD (Caspase and RIP adapter with death domain) (RIP-associated protein with a death domain). [Source:Uniprot/SWISSPROT;Acc:O88843]
chr10	94645664	94646100	peak852	intron	7983	ENSMUSG00000045867	Cradd	Death domain-containing protein CRADD (Caspase and RIP adapter with death domain) (RIP-associated protein with a death domain). [Source:Uniprot/SWISSPROT;Acc:O88843]
chr10	94662823	94663295	peak853	intron	25160	ENSMUSG00000045867	Cradd	Death domain-containing protein CRADD (Caspase and RIP adapter with death domain) (RIP-associated protein with a death domain). [Source:Uniprot/SWISSPROT;Acc:O88843]
chr10	94672879	94673175	peak854	intron	35128	ENSMUSG00000045867	Cradd	Death domain-containing protein CRADD (Caspase and RIP adapter with death domain) (RIP-associated protein with a death domain). [Source:Uniprot/SWISSPROT;Acc:O88843]
chr10	94824033	94824396	peak855	downstreamFar	-23782	ENSMUSG00000020027	Socs2	Suppressor of cytokine signaling 2 (SOCS-2) (Cytokine-inducible SH2 protein 2) (CIS-2). [Source:Uniprot/SWISSPROT;Acc:O35717]
chr10	95158605	95158942	peak856	upstreamFar	-22688	ENSMUSG00000074780
chr10	95222817	95223092	peak857	downstreamFar	-5592	ENSMUSG00000074779
chr10	95236380	95236629	peak858	upstreamFar	-7634	ENSMUSG00000074779
chr10	95513118	95513325	peak859	downstreamFar	-5069	ENSMUSG00000036499	Eea1	Early endosome antigen 1. [Source:Uniprot/SWISSPROT;Acc:Q8BL66]
chr10	95625667	95626035	peak860	distant	-26205	ENSMUSG00000062918
chr10	95635407	95635966	peak861	distant	-36040	ENSMUSG00000062918
chr10	95644335	95644575	peak862	distant	-44809	ENSMUSG00000062918
chr10	95650758	95651200	peak863	distant	-51333	ENSMUSG00000062918
chr10	95665577	95665936	peak864	distant	-66110	ENSMUSG00000062918
chr10	95671904	95672199	peak865	distant	-72405	ENSMUSG00000062918
chr10	95690462	95690608	peak866	distant	-90889	ENSMUSG00000062918
chr10	95695602	95695763	peak867	distant	-96036	ENSMUSG00000062918
chr10	95761376	95761568	peak868	distant	-110009	ENSMUSG00000057580
chr10	95847986	95848174	peak869	downstreamFar	-23401	ENSMUSG00000057580
chr10	96033691	96034193	peak870	distant	-45698	ENSMUSG00000036478	Btg1	Protein BTG1 (B-cell translocation gene 1 protein). [Source:Uniprot/SWISSPROT;Acc:P62325]
chr10	96041512	96041797	peak871	distant	-37986	ENSMUSG00000036478	Btg1	Protein BTG1 (B-cell translocation gene 1 protein). [Source:Uniprot/SWISSPROT;Acc:P62325]
chr10	96387564	96387699	peak872	distant	-69327	ENSMUSG00000080347
chr10	96436532	96436725	peak873	distant	-118324	ENSMUSG00000080347
chr10	96826506	96826900	peak874	distant	-115542	ENSMUSG00000019929	Dcn	Decorin precursor (Bone proteoglycan II) (PG-S2) (PG40). [Source:Uniprot/SWISSPROT;Acc:P28654]
chr10	96930641	96930930	peak875	upstreamFar	-11460	ENSMUSG00000019929	Dcn	Decorin precursor (Bone proteoglycan II) (PG-S2) (PG40). [Source:Uniprot/SWISSPROT;Acc:P28654]
chr10	96932524	96932726	peak876	upstreamFar	-9620	ENSMUSG00000019929	Dcn	Decorin precursor (Bone proteoglycan II) (PG-S2) (PG40). [Source:Uniprot/SWISSPROT;Acc:P28654]
chr10	97016837	97017080	peak877	upstreamFar	-11479	ENSMUSG00000036446	Lum	Lumican precursor (Keratan sulfate proteoglycan lumican) (KSPG lumican). [Source:Uniprot/SWISSPROT;Acc:P51885]
chr10	97049641	97049797	peak878	downstreamFar	-14382	ENSMUSG00000036446	Lum	Lumican precursor (Keratan sulfate proteoglycan lumican) (KSPG lumican). [Source:Uniprot/SWISSPROT;Acc:P51885]
chr10	97145717	97145969	peak879	intron	39141	ENSMUSG00000019936	Epyc	Epiphycan precursor (Dermatan sulfate proteoglycan 3) (Small chondroitin/dermatan sulfate proteoglycan) (Proteoglycan-Lb) (PG-Lb). [Source:Uniprot/SWISSPROT;Acc:P70186]
chr10	97149813	97150301	peak880	intron	43355	ENSMUSG00000019936	Epyc	Epiphycan precursor (Dermatan sulfate proteoglycan 3) (Small chondroitin/dermatan sulfate proteoglycan) (Proteoglycan-Lb) (PG-Lb). [Source:Uniprot/SWISSPROT;Acc:P70186]
chr10	97157170	97157409	peak881	exon	50587	ENSMUSG00000019936	Epyc	Epiphycan precursor (Dermatan sulfate proteoglycan 3) (Small chondroitin/dermatan sulfate proteoglycan) (Proteoglycan-Lb) (PG-Lb). [Source:Uniprot/SWISSPROT;Acc:P70186]
chr10	97340087	97340273	peak882	intron	89544	ENSMUSG00000074776	ENSMUSG00000074776	Adult male olfactory brain cDNA, RIKEN full-length enriched library, clone:6430503L11 product:hypothetical protein, full insert sequence. [Source:Uniprot/SPTREMBL;Acc:Q3UY85]
chr10	97814727	97815033	peak883	distant	-385156	ENSMUSG00000074776	ENSMUSG00000074776	Adult male olfactory brain cDNA, RIKEN full-length enriched library, clone:6430503L11 product:hypothetical protein, full insert sequence. [Source:Uniprot/SPTREMBL;Acc:Q3UY85]
chr10	98004338	98004637	peak884	distant	-373317	ENSMUSG00000019943	Atp2b1	plasma membrane calcium ATPase 1 [Source:RefSeq_peptide;Acc:NP_080758]
chr10	98512720	98512958	peak885	distant	-26419	ENSMUSG00000019943	Atp2b1	plasma membrane calcium ATPase 1 [Source:RefSeq_peptide;Acc:NP_080758]
chr10	98525186	98525585	peak886	distant	-38965	ENSMUSG00000019943	Atp2b1	plasma membrane calcium ATPase 1 [Source:RefSeq_peptide;Acc:NP_080758]
chr10	98632407	98632809	peak887	intron	27714	ENSMUSG00000019952	Wdr51b	WD repeat-containing protein 51B. [Source:Uniprot/SWISSPROT;Acc:Q8BHD1]
chr10	98635637	98635850	peak888	intron	24579	ENSMUSG00000019952	Wdr51b	WD repeat-containing protein 51B. [Source:Uniprot/SWISSPROT;Acc:Q8BHD1]
chr10	99451761	99452000	peak889	distant	-26384	ENSMUSG00000019966	Kitl	Kit ligand precursor (C-kit ligand) (Stem cell factor) (SCF) (Mast cell growth factor) (MGF) (Hematopoietic growth factor KL) (Steel factor). [Source:Uniprot/SWISSPROT;Acc:P20826]
chr10	99515167	99515356	peak890	intron	36997	ENSMUSG00000019966	Kitl	Kit ligand precursor (C-kit ligand) (Stem cell factor) (SCF) (Mast cell growth factor) (MGF) (Hematopoietic growth factor KL) (Steel factor). [Source:Uniprot/SWISSPROT;Acc:P20826]
chr10	99515593	99515813	peak891	intron	37439	ENSMUSG00000019966	Kitl	Kit ligand precursor (C-kit ligand) (Stem cell factor) (SCF) (Mast cell growth factor) (MGF) (Hematopoietic growth factor KL) (Steel factor). [Source:Uniprot/SWISSPROT;Acc:P20826]
chr10	99516565	99517187	peak892	intron	38612	ENSMUSG00000019966	Kitl	Kit ligand precursor (C-kit ligand) (Stem cell factor) (SCF) (Mast cell growth factor) (MGF) (Hematopoietic growth factor KL) (Steel factor). [Source:Uniprot/SWISSPROT;Acc:P20826]
chr10	99519813	99520268	peak893	intron	41776	ENSMUSG00000019966	Kitl	Kit ligand precursor (C-kit ligand) (Stem cell factor) (SCF) (Mast cell growth factor) (MGF) (Hematopoietic growth factor KL) (Steel factor). [Source:Uniprot/SWISSPROT;Acc:P20826]
chr10	106553699	106554109	peak894	intron	6820	ENSMUSG00000035948	Acss3	acyl-CoA synthetase short-chain family member 3 [Source:RefSeq_peptide;Acc:NP_941038]
chr10	107391619	107391824	peak895	distant	-175413	ENSMUSG00000080117
chr10	107552559	107552739	peak896	distant	-46600	ENSMUSG00000019907	Ppp1r12a	Protein phosphatase 1 regulatory subunit 12A (Myosin phosphatase- targeting subunit 1) (Myosin phosphatase target subunit 1). [Source:Uniprot/SWISSPROT;Acc:Q9DBR7]
chr10	108333718	108333889	peak897	intron	114228	ENSMUSG00000035864	Syt1	Synaptotagmin-1 (Synaptotagmin I) (SytI) (p65). [Source:Uniprot/SWISSPROT;Acc:P46096]
chr10	110316884	110317112	peak898	distant	-40237	ENSMUSG00000020186	Csrp2	Cysteine and glycine-rich protein 2 (Cysteine-rich protein 2) (CRP2) (Double LIM protein 1) (DLP-1). [Source:Uniprot/SWISSPROT;Acc:P97314]
chr10	110609298	110609519	peak899	intron	7550	ENSMUSG00000020189	Osbpl8	oxysterol-binding protein-like protein 8 isoform b [Source:RefSeq_peptide;Acc:NP_001003717]
chr10	110826925	110827147	peak900	distant	-83322	ENSMUSG00000058799	Nap1l1	Nucleosome assembly protein 1-like 1 (NAP-1-related protein) (Brain protein DN38). [Source:Uniprot/SWISSPROT;Acc:P28656]
chr10	110987127	110987336	peak901	distant	-41747	ENSMUSG00000020205	Phlda1	Pleckstrin homology-like domain family A member 1 (T-cell death- associated gene 51 protein) (Proline- and glutamine-rich protein) (PQR protein). [Source:Uniprot/SWISSPROT;Acc:Q62392]
chr10	111256756	111257204	peak902	distant	-152860	ENSMUSG00000063334	Krr1	KRR1 small subunit processome component homolog (HIV-1 Rev-binding protein 2 homolog). [Source:Uniprot/SWISSPROT;Acc:Q8BGA5]
chr10	112338256	112338398	peak903	distant	-27158	ENSMUSG00000074748	4921506J03Rik	RIKEN cDNA 4921506J03 gene (4921506J03Rik), mRNA [Source:RefSeq_dna;Acc:NM_001033474]
chr10	112604348	112604578	peak904	distant	-235824	ENSMUSG00000064707	U1	U1 spliceosomal RNA [Source: RFAM 8.1]
chr10	114765655	114766026	peak905	downstreamFar	-11958	ENSMUSG00000069520	Tmem19	Transmembrane protein 19. [Source:Uniprot/SWISSPROT;Acc:Q91W52]
chr10	114770613	114771026	peak906	downstreamFar	-6979	ENSMUSG00000069520	Tmem19	Transmembrane protein 19. [Source:Uniprot/SWISSPROT;Acc:Q91W52]
chr10	116430165	116430409	peak907	exon	6917	ENSMUSG00000020169	Best3	Bestrophin-3 (Vitelliform macular dystrophy 2-like protein 3). [Source:Uniprot/SWISSPROT;Acc:Q6H1V1]
chr10	117105641	117110506	peak908	intron	14286	ENSMUSG00000020183	Cpm	Carboxypeptidase M precursor (EC 3.4.17.12) (CPM). [Source:Uniprot/SWISSPROT;Acc:Q80V42]
chr10	117146428	117151003	peak909	upstreamNear	-901	ENSMUSG00000020184	Mdm2	E3 ubiquitin-protein ligase Mdm2 (EC 6.3.2.-) (p53-binding protein Mdm2) (Oncoprotein Mdm2) (Double minute 2 protein). [Source:Uniprot/SWISSPROT;Acc:P23804]
chr10	117289363	117289608	peak910	upstreamFar	-6473	ENSMUSG00000052681	Rap1b	Ras-related protein Rap-1b precursor (GTP-binding protein smg p21B). [Source:Uniprot/SWISSPROT;Acc:Q99JI6]
chr10	117374883	117375137	peak911	distant	-91998	ENSMUSG00000052681	Rap1b	Ras-related protein Rap-1b precursor (GTP-binding protein smg p21B). [Source:Uniprot/SWISSPROT;Acc:Q99JI6]
chr10	117540418	117540841	peak912	distant	-38259	ENSMUSG00000020212	Mdm1	Nuclear protein MDM1 (Mdm4 transformed 3T3 cell double minute 1 protein). [Source:Uniprot/SWISSPROT;Acc:Q9D067]
chr10	117541020	117541338	peak913	distant	-37709	ENSMUSG00000020212	Mdm1	Nuclear protein MDM1 (Mdm4 transformed 3T3 cell double minute 1 protein). [Source:Uniprot/SWISSPROT;Acc:Q9D067]
chr10	118186334	118186658	peak914	distant	-110112	ENSMUSG00000028630	Dyrk2	Dual specificity tyrosine-phosphorylation-regulated kinase 2 (EC 2.7.12.1). [Source:Uniprot/SWISSPROT;Acc:Q5U4C9]
chr10	118186841	118187200	peak915	distant	-109588	ENSMUSG00000028630	Dyrk2	Dual specificity tyrosine-phosphorylation-regulated kinase 2 (EC 2.7.12.1). [Source:Uniprot/SWISSPROT;Acc:Q5U4C9]
chr10	120061424	120061722	peak916	distant	-123040	ENSMUSG00000074675	ENSMUSG00000074675	Activated spleen cDNA, RIKEN full-length enriched library, clone:F830103F16 product:hypothetical protein, full insert sequence. [Source:Uniprot/SPTREMBL;Acc:Q3U0H7]
chr10	120073108	120073626	peak917	distant	-111246	ENSMUSG00000074675	ENSMUSG00000074675	Activated spleen cDNA, RIKEN full-length enriched library, clone:F830103F16 product:hypothetical protein, full insert sequence. [Source:Uniprot/SPTREMBL;Acc:Q3U0H7]
chr10	120821949	120822097	peak918	intron	12284	ENSMUSG00000034707	Gns	N-acetylglucosamine-6-sulfatase precursor (EC 3.1.6.14) (G6S) (Glucosamine-6-sulfatase). [Source:Uniprot/SWISSPROT;Acc:Q8BFR4]
chr10	120925755	120925977	peak919	upstreamFar	-12533	ENSMUSG00000025795	Rassf3	Ras association domain-containing protein 3. [Source:Uniprot/SWISSPROT;Acc:Q99P51]
chr10	121959162	121959393	peak920	distant	-68768	ENSMUSG00000020123	Avpr1a	Vasopressin V1a receptor (V1aR) (Vascular/hepatic-type arginine vasopressin receptor) (Antidiuretic hormone receptor 1a) (AVPR V1a). [Source:Uniprot/SWISSPROT;Acc:Q62463]
chr10	122337663	122337882	peak921	intron	41823	ENSMUSG00000034613	Ppm1h	Protein phosphatase 1H (EC 3.1.3.16). [Source:Uniprot/SWISSPROT;Acc:Q3UYC0]
chr10	122524622	122524825	peak922	upstreamFar	-11162	ENSMUSG00000034602	Mon2	Protein MON2 homolog (Protein SF21). [Source:Uniprot/SWISSPROT;Acc:Q80TL7]
chr10	124812668	124812911	peak923	distant	-46770	ENSMUSG00000020102	Slc16a7	Monocarboxylate transporter 2 (MCT 2) (Solute carrier family 16 member 7). [Source:Uniprot/SWISSPROT;Acc:O70451]
chr10	125505191	125505363	peak924	distant	-52987	ENSMUSG00000020105	Lrig3	Leucine-rich repeats and immunoglobulin-like domains protein 3 precursor. [Source:Uniprot/SWISSPROT;Acc:Q6P1C6]
chr10	125572888	125573159	peak925	distant	-120733	ENSMUSG00000020105	Lrig3	Leucine-rich repeats and immunoglobulin-like domains protein 3 precursor. [Source:Uniprot/SWISSPROT;Acc:Q6P1C6]
chr10	125887829	125888071	peak926	distant	-417536	ENSMUSG00000025436	Xrcc6bp1	XRCC6 binding protein 1 [Source:RefSeq_peptide;Acc:NP_081134]
chr10	126604801	126605134	peak927	intron	2835	ENSMUSG00000049883
chr10	126748804	126748949	peak928	upstreamNear	-181	ENSMUSG00000040354	Mars	Methionyl-tRNA synthetase, cytoplasmic (EC 6.1.1.10) (Methionine--tRNA ligase) (MetRS). [Source:Uniprot/SWISSPROT;Acc:Q68FL6]
chr10	127037229	127037754	peak929	intron	20713	ENSMUSG00000040249	Lrp1	Prolow-density lipoprotein receptor-related protein 1 precursor (LRP) (Alpha-2-macroglobulin receptor) (A2MR) (CD91 antigen) [Contains: Low- density lipoprotein receptor-related protein 1 85 kDa subunit (LRP- 85); Low-density lipoprotein receptor-related [Source:Uniprot/SWISSPROT;Acc:Q91ZX7]
chr10	127039704	127040024	peak930	intron	18340	ENSMUSG00000040249	Lrp1	Prolow-density lipoprotein receptor-related protein 1 precursor (LRP) (Alpha-2-macroglobulin receptor) (A2MR) (CD91 antigen) [Contains: Low- density lipoprotein receptor-related protein 1 85 kDa subunit (LRP- 85); Low-density lipoprotein receptor-related [Source:Uniprot/SWISSPROT;Acc:Q91ZX7]
chr10	127564715	127564882	peak931	exon	1561	ENSMUSG00000040054	Baz2a	Bromodomain adjacent to zinc finger domain protein 2A (Transcription termination factor I-interacting protein 5) (TTF-I-interacting protein 5) (Tip5). [Source:Uniprot/SWISSPROT;Acc:Q91YE5]
chr10	127581976	127582706	peak932	intron	15815	ENSMUSG00000040043	Rbms2	RNA-binding motif, single-stranded-interacting protein 2. [Source:Uniprot/SWISSPROT;Acc:Q8VC70]
chr10	127591601	127591788	peak933	intron	25168	ENSMUSG00000040043	Rbms2	RNA-binding motif, single-stranded-interacting protein 2. [Source:Uniprot/SWISSPROT;Acc:Q8VC70]
chr10	128216058	128216847	peak934	upstreamNear	-2145	ENSMUSG00000045055
chr10	128376327	128376558	peak935	intron	5573	ENSMUSG00000025348	Itga7	Integrin alpha-7 precursor [Contains: Integrin alpha-7 heavy chain; Integrin alpha-7 light chain]. [Source:Uniprot/SWISSPROT;Acc:Q61738]
chr11	3028857	3029610	peak936	intron	194	ENSMUSG00000058140	4933439C20Rik	RIKEN cDNA 4933439C20 gene (4933439C20Rik protein). [Source:Uniprot/SPTREMBL;Acc:Q6PB35]
chr11	3040663	3047340	peak937	intron	12148	ENSMUSG00000023764	Sfi1	Sfi1 homolog, spindle assembly associated [Source:RefSeq_peptide;Acc:NP_084483]
chr11	3303205	3303427	peak938	intron	5922	ENSMUSG00000020451	Limk2	LIM domain kinase 2 (EC 2.7.11.1) (LIMK-2). [Source:Uniprot/SWISSPROT;Acc:O54785]
chr11	3304434	3304998	peak939	intron	4522	ENSMUSG00000020451	Limk2	LIM domain kinase 2 (EC 2.7.11.1) (LIMK-2). [Source:Uniprot/SWISSPROT;Acc:O54785]
chr11	3352435	3352647	peak940	exon	66	ENSMUSG00000034587	Rnf185	0 day neonate lung cDNA, RIKEN full-length enriched library, clone:E030015I05 product:hypothetical protein, full insert sequence. [Source:Uniprot/SPTREMBL;Acc:Q8C347]
chr11	3384308	3384632	peak941	upstreamNear	-3832	ENSMUSG00000034579	Pla2g3	phospholipase A2, group III [Source:RefSeq_peptide;Acc:NP_766379]
chr11	3522780	3523074	peak942	downstreamNear	-2553	ENSMUSG00000066916
chr11	3524414	3524649	peak943	downstreamNear	-949	ENSMUSG00000066916
chr11	3577401	3577663	peak944	intron	12948	ENSMUSG00000034543	Morc2a	MORC family CW-type zinc finger protein 2A (Zinc finger CW-type coiled-coil domain protein 1). [Source:Uniprot/SWISSPROT;Acc:Q69ZX6]
chr11	3803112	3803718	peak945	downstreamNear	-2116	ENSMUSG00000047205	Dusp18	Dual specificity protein phosphatase 18 (EC 3.1.3.48) (EC 3.1.3.16). [Source:Uniprot/SWISSPROT;Acc:Q8VE01]
chr11	3821178	3821497	peak946	intron	4142	ENSMUSG00000020432	Tcn2	Transcobalamin-2 precursor (Transcobalamin II) (TCII) (TC II). [Source:Uniprot/SWISSPROT;Acc:O88968]
chr11	4571891	4572209	peak947	intron	13257	ENSMUSG00000020412	Ascc2	Activating signal cointegrator 1 complex subunit 2 (ASC-1 complex subunit p100) (Trip4 complex subunit p100). [Source:Uniprot/SWISSPROT;Acc:Q91WR3]
chr11	4726305	4726739	peak948	intron	23008	ENSMUSG00000009073	Nf2	Merlin (Moesin-ezrin-radixin-like protein) (Neurofibromin-2) (Schwannomin). [Source:Uniprot/SWISSPROT;Acc:P46662]
chr11	4727963	4728382	peak949	intron	21358	ENSMUSG00000009073	Nf2	Merlin (Moesin-ezrin-radixin-like protein) (Neurofibromin-2) (Schwannomin). [Source:Uniprot/SWISSPROT;Acc:P46662]
chr11	4787167	4787352	peak950	intron	6944	ENSMUSG00000034285	Nipsnap1	Protein NipSnap1. [Source:Uniprot/SWISSPROT;Acc:O55125]
chr11	4908592	4908824	peak951	intron	21881	ENSMUSG00000009090	Ap1b1	AP-1 complex subunit beta-1 (Adapter-related protein complex 1 subunit beta-1) (Beta1-adaptin) (Beta-adaptin 1) (Adaptor protein complex AP-1 subunit beta-1) (Golgi adaptor HA1/AP1 adaptin beta subunit) (Clathrin assembly protein complex 1 beta large chai [Source:Uniprot/SWISSPROT;Acc:O35643]
chr11	4939806	4940041	peak952	intron	2809	ENSMUSG00000009090	Ap1b1	AP-1 complex subunit beta-1 (Adapter-related protein complex 1 subunit beta-1) (Beta1-adaptin) (Beta-adaptin 1) (Adaptor protein complex AP-1 subunit beta-1) (Golgi adaptor HA1/AP1 adaptin beta subunit) (Clathrin assembly protein complex 1 beta large chai [Source:Uniprot/SWISSPROT;Acc:O35643]
chr11	4970816	4971030	peak953	intron	1232	ENSMUSG00000009079	Ewsr1	RNA-binding protein EWS. [Source:Uniprot/SWISSPROT;Acc:Q61545]
chr11	5144328	5144554	peak954	intron	17183	ENSMUSG00000020393	Kremen1	Kremen protein 1 precursor (Kringle-containing protein marking the eye and the nose) (Kringle domain-containing transmembrane protein 1) (Dickkopf receptor). [Source:Uniprot/SWISSPROT;Acc:Q99N43]
chr11	5253046	5253312	peak955	intron	76852	ENSMUSG00000041961	Znrf3	Zinc/RING finger protein 3 precursor. [Source:Uniprot/SWISSPROT;Acc:Q5SSZ7]
chr11	5434655	5434925	peak956	exon	5897	ENSMUSG00000020482	Ccdc117	Coiled-coil domain-containing protein 117. [Source:Uniprot/SWISSPROT;Acc:Q6PB51]
chr11	5815767	5816139	peak957	intron	15130	ENSMUSG00000041798	Gck	Glucokinase (EC 2.7.1.2) (Hexokinase-4) (Hexokinase type IV) (HK IV) (HK4) (Hexokinase-D). [Source:Uniprot/SWISSPROT;Acc:P52792]
chr11	5852542	5852787	peak958	upstreamNear	-3062	ENSMUSG00000041798	Gck	Glucokinase (EC 2.7.1.2) (Hexokinase-4) (Hexokinase type IV) (HK IV) (HK4) (Hexokinase-D). [Source:Uniprot/SWISSPROT;Acc:P52792]
chr11	6074943	6075140	peak959	intron	25144	ENSMUSG00000053838	Nudcd3	NudC domain-containing protein 3. [Source:Uniprot/SWISSPROT;Acc:Q8R1N4]
chr11	7605647	7605891	peak960	distant	-180678	ENSMUSG00000065186	U7	U7 small nuclear RNA [Source: RFAM 8.1]
chr11	7715738	7716157	peak961	distant	-70500	ENSMUSG00000065186	U7	U7 small nuclear RNA [Source: RFAM 8.1]
chr11	7738350	7738577	peak962	distant	-47984	ENSMUSG00000065186	U7	U7 small nuclear RNA [Source: RFAM 8.1]
chr11	7845179	7845480	peak963	distant	-58833	ENSMUSG00000065186	U7	U7 small nuclear RNA [Source: RFAM 8.1]
chr11	8109176	8109419	peak964	distant	-225200	ENSMUSG00000020422	Tns3	Tensin-3 (Tensin-like SH2 domain-containing protein 1). [Source:Uniprot/SWISSPROT;Acc:Q5SSZ5]
chr11	8347766	8348108	peak965	intron	13440	ENSMUSG00000020422	Tns3	Tensin-3 (Tensin-like SH2 domain-containing protein 1). [Source:Uniprot/SWISSPROT;Acc:Q5SSZ5]
chr11	8382853	8383073	peak966	intron	48466	ENSMUSG00000020422	Tns3	Tensin-3 (Tensin-like SH2 domain-containing protein 1). [Source:Uniprot/SWISSPROT;Acc:Q5SSZ5]
chr11	8413474	8413780	peak967	intron	79130	ENSMUSG00000020422	Tns3	Tensin-3 (Tensin-like SH2 domain-containing protein 1). [Source:Uniprot/SWISSPROT;Acc:Q5SSZ5]
chr11	8661722	8661997	peak968	distant	-64869	ENSMUSG00000046634	Pkd1l1	Polycystic kidney disease 1-like 1 protein (Polycystin-1L1) (Fragment). [Source:Uniprot/SWISSPROT;Acc:Q8R526]
chr11	8725435	8725802	peak969	downstreamNear	-1110	ENSMUSG00000046634	Pkd1l1	Polycystic kidney disease 1-like 1 protein (Polycystin-1L1) (Fragment). [Source:Uniprot/SWISSPROT;Acc:Q8R526]
chr11	11744395	11744990	peak970	intron	30588	ENSMUSG00000020182	Ddc	Aromatic-L-amino-acid decarboxylase (EC 4.1.1.28) (AADC) (DOPA decarboxylase) (DDC). [Source:Uniprot/SWISSPROT;Acc:O88533]
chr11	11765127	11765606	peak971	intron	32681	ENSMUSG00000020182	Ddc	Aromatic-L-amino-acid decarboxylase (EC 4.1.1.28) (AADC) (DOPA decarboxylase) (DDC). [Source:Uniprot/SWISSPROT;Acc:O88533]
chr11	11778222	11778511	peak972	intron	19681	ENSMUSG00000020182	Ddc	Aromatic-L-amino-acid decarboxylase (EC 4.1.1.28) (AADC) (DOPA decarboxylase) (DDC). [Source:Uniprot/SWISSPROT;Acc:O88533]
chr11	11865716	11866145	peak973	intron	35419	ENSMUSG00000020176	Grb10	Growth factor receptor-bound protein 10 (GRB10 adaptor protein). [Source:Uniprot/SWISSPROT;Acc:Q60760]
chr11	11868784	11869175	peak974	intron	38468	ENSMUSG00000020176	Grb10	Growth factor receptor-bound protein 10 (GRB10 adaptor protein). [Source:Uniprot/SWISSPROT;Acc:Q60760]
chr11	12131562	12131971	peak975	downstreamNear	-4913	ENSMUSG00000020173	Cobl	Protein cordon-bleu. [Source:Uniprot/SWISSPROT;Acc:Q5NBX1]
chr11	12279681	12279914	peak976	intron	85065	ENSMUSG00000020173	Cobl	Protein cordon-bleu. [Source:Uniprot/SWISSPROT;Acc:Q5NBX1]
chr11	16446255	16446551	peak977	distant	-37916	ENSMUSG00000078974	Sec61g	Protein transport protein SEC61 subunit gamma. [Source:Uniprot/SWISSPROT;Acc:P60060]
chr11	16489266	16489593	peak978	distant	-45683	ENSMUSG00000048149
chr11	16698153	16698464	peak979	intron	46102	ENSMUSG00000020122	Egfr	Epidermal growth factor receptor precursor (EC 2.7.10.1). [Source:Uniprot/SWISSPROT;Acc:Q01279]
chr11	16700670	16700841	peak980	intron	48549	ENSMUSG00000020122	Egfr	Epidermal growth factor receptor precursor (EC 2.7.10.1). [Source:Uniprot/SWISSPROT;Acc:Q01279]
chr11	16795682	16796033	peak981	intron	18039	ENSMUSG00000020122	Egfr	Epidermal growth factor receptor precursor (EC 2.7.10.1). [Source:Uniprot/SWISSPROT;Acc:Q01279]
chr11	16845638	16845983	peak982	upstreamFar	-5568	ENSMUSG00000044966	A630050E13Rik	RIKEN cDNA A630050E13 gene (A630050E13Rik), mRNA [Source:RefSeq_dna;Acc:NM_176982]
chr11	16984289	16984488	peak983	downstreamFar	-5019	ENSMUSG00000044629	Cnrip1	Uncharacterized protein C2orf32 homolog. [Source:Uniprot/SWISSPROT;Acc:Q5M8N0]
chr11	18759172	18759385	peak984	downstreamFar	-21408	ENSMUSG00000020160	Meis1	Homeobox protein Meis1 (Myeloid ecotropic viral integration site 1). [Source:Uniprot/SWISSPROT;Acc:Q60954]
chr11	18796054	18796245	peak985	intron	15463	ENSMUSG00000020160	Meis1	Homeobox protein Meis1 (Myeloid ecotropic viral integration site 1). [Source:Uniprot/SWISSPROT;Acc:Q60954]
chr11	20096507	20096797	peak986	upstreamNear	-4783	ENSMUSG00000020149	Rab1	Ras-related protein Rab-1A (YPT1-related protein). [Source:Uniprot/SWISSPROT;Acc:P62821]
chr11	20682473	20682702	peak987	distant	-40998	ENSMUSG00000042363	1110067D22Rik	Galectin-related protein A. [Source:Uniprot/SWISSPROT;Acc:Q8VED9]
chr11	20758958	20759485	peak988	upstreamFar	-11337	ENSMUSG00000064671	SNORA65	Small nucleolar RNA SNORA65 [Source: RFAM 8.1]
chr11	20772919	20773287	peak989	distant	-25219	ENSMUSG00000064671	SNORA65	Small nucleolar RNA SNORA65 [Source: RFAM 8.1]
chr11	20961474	20961724	peak990	distant	-29728	ENSMUSG00000020134	Peli1	Protein pellino homolog 1 (Pellino-1). [Source:Uniprot/SWISSPROT;Acc:Q8C669]
chr11	20979827	20980218	peak991	upstreamFar	-11305	ENSMUSG00000020134	Peli1	Protein pellino homolog 1 (Pellino-1). [Source:Uniprot/SWISSPROT;Acc:Q8C669]
chr11	21009333	21009621	peak992	intron	18150	ENSMUSG00000020134	Peli1	Protein pellino homolog 1 (Pellino-1). [Source:Uniprot/SWISSPROT;Acc:Q8C669]
chr11	21039282	21039491	peak993	intron	10943	ENSMUSG00000020134	Peli1	Protein pellino homolog 1 (Pellino-1). [Source:Uniprot/SWISSPROT;Acc:Q8C669]
chr11	21176309	21176478	peak994	intron	37109	ENSMUSG00000020128	Vps54	Vacuolar protein sorting-associated protein 54 (Tumor antigen SLP-8p homolog). [Source:Uniprot/SWISSPROT;Acc:Q5SPW0]
chr11	21461255	21461567	peak995	intron	4161	ENSMUSG00000020321	Mdh1	Malate dehydrogenase, cytoplasmic (EC 1.1.1.37) (Cytosolic malate dehydrogenase). [Source:Uniprot/SWISSPROT;Acc:P14152]
chr11	21854298	21854686	peak996	distant	-40291	ENSMUSG00000005917	Otx1	Homeobox protein OTX1 (Orthodenticle homolog 1). [Source:Uniprot/SWISSPROT;Acc:P80205]
chr11	21880180	21880418	peak997	downstreamFar	-14484	ENSMUSG00000005917	Otx1	Homeobox protein OTX1 (Orthodenticle homolog 1). [Source:Uniprot/SWISSPROT;Acc:P80205]
chr11	22173723	22174090	peak998	intron	11935	ENSMUSG00000042302	Ehbp1	EH domain-binding protein 1. [Source:Uniprot/SWISSPROT;Acc:Q69ZW3]
chr11	22338677	22338953	peak999	distant	-73471	ENSMUSG00000049904	Tmem17	Transmembrane protein 17. [Source:Uniprot/SWISSPROT;Acc:Q8K0U3]
chr11	22484778	22484975	peak1000	distant	-65648	ENSMUSG00000049904	Tmem17	Transmembrane protein 17. [Source:Uniprot/SWISSPROT;Acc:Q8K0U3]
chr11	22488593	22488844	peak1001	distant	-69490	ENSMUSG00000049904	Tmem17	Transmembrane protein 17. [Source:Uniprot/SWISSPROT;Acc:Q8K0U3]
chr11	22528937	22529457	peak1002	distant	-109969	ENSMUSG00000049904	Tmem17	Transmembrane protein 17. [Source:Uniprot/SWISSPROT;Acc:Q8K0U3]
chr11	22533037	22533342	peak1003	distant	-113961	ENSMUSG00000049904	Tmem17	Transmembrane protein 17. [Source:Uniprot/SWISSPROT;Acc:Q8K0U3]
chr11	23393102	23393296	peak1004	intron	4747	ENSMUSG00000020288	Ahsa2	Activator of 90 kDa heat shock protein ATPase homolog 2. [Source:Uniprot/SWISSPROT;Acc:Q8N9S3]
chr11	23557873	23558192	peak1005	intron	9208	ENSMUSG00000020283	Pex13	Peroxisomal membrane protein PEX13 (Peroxin-13). [Source:Uniprot/SWISSPROT;Acc:Q9D0K1]
chr11	23644482	23644692	peak1006	intron	2858	ENSMUSG00000020275	Rel	C-Rel proto-oncogene protein (C-Rel protein). [Source:Uniprot/SWISSPROT;Acc:P15307]
chr11	24253124	24253355	peak1007	distant	-179116	ENSMUSG00000000861	Bcl11a	B-cell lymphoma/leukemia 11A (B-cell CLL/lymphoma 11A) (COUP-TF- interacting protein 1) (Ecotropic viral integration site 9 protein) (EVI-9). [Source:Uniprot/SWISSPROT;Acc:Q9QYE3]
chr11	28952711	28953070	peak1008	distant	-77854	ENSMUSG00000020464	Pnpt1	Polyribonucleotide nucleotidyltransferase 1, mitochondrial precursor (EC 2.7.7.8) (PNPase 1) (Polynucleotide phosphorylase-like protein) (PNPase old-35) (3'-5' RNA exonuclease OLD35). [Source:Uniprot/SWISSPROT;Acc:Q8K1R3]
chr11	29701755	29701988	peak1009	intron	58827	ENSMUSG00000044072	C230094A16Rik	Echinoderm microtubule-associated protein-like 5-like. [Source:Uniprot/SWISSPROT;Acc:Q5SQM0]
chr11	30265142	30265282	peak1010	distant	-60792	ENSMUSG00000040919	4930505A04Rik	RIKEN cDNA 4930505A04 gene (4930505A04Rik), mRNA [Source:RefSeq_dna;Acc:NM_001100394]
chr11	30417026	30417539	peak1011	intron	11291	ENSMUSG00000060923	Acyp2	Acylphosphatase-2 (EC 3.6.1.7) (Acylphosphate phosphohydrolase 2) (Acylphosphatase, muscle type isozyme). [Source:Uniprot/SWISSPROT;Acc:P56375]
chr11	30417682	30418047	peak1012	intron	11873	ENSMUSG00000060923	Acyp2	Acylphosphatase-2 (EC 3.6.1.7) (Acylphosphate phosphohydrolase 2) (Acylphosphatase, muscle type isozyme). [Source:Uniprot/SWISSPROT;Acc:P56375]
chr11	30418049	30418282	peak1013	intron	12174	ENSMUSG00000060923	Acyp2	Acylphosphatase-2 (EC 3.6.1.7) (Acylphosphate phosphohydrolase 2) (Acylphosphatase, muscle type isozyme). [Source:Uniprot/SWISSPROT;Acc:P56375]
chr11	31450903	31451144	peak1014	distant	-114129	ENSMUSG00000044502	2310022M17Rik	Protein FAM44B. [Source:Uniprot/SWISSPROT;Acc:Q5SQY2]
chr11	31455001	31455391	peak1015	distant	-109956	ENSMUSG00000044502	2310022M17Rik	Protein FAM44B. [Source:Uniprot/SWISSPROT;Acc:Q5SQY2]
chr11	31491888	31492091	peak1016	distant	-73163	ENSMUSG00000044502	2310022M17Rik	Protein FAM44B. [Source:Uniprot/SWISSPROT;Acc:Q5SQY2]
chr11	31701539	31701989	peak1017	distant	-69176	ENSMUSG00000020300	Cpeb4	Cytoplasmic polyadenylation element-binding protein 4 (CPE-binding protein 4) (CPE-BP4) (mCPEB-4). [Source:Uniprot/SWISSPROT;Acc:Q7TN98]
chr11	31718133	31718486	peak1018	distant	-52631	ENSMUSG00000020300	Cpeb4	Cytoplasmic polyadenylation element-binding protein 4 (CPE-binding protein 4) (CPE-BP4) (mCPEB-4). [Source:Uniprot/SWISSPROT;Acc:Q7TN98]
chr11	31739770	31739994	peak1019	distant	-31058	ENSMUSG00000020300	Cpeb4	Cytoplasmic polyadenylation element-binding protein 4 (CPE-binding protein 4) (CPE-BP4) (mCPEB-4). [Source:Uniprot/SWISSPROT;Acc:Q7TN98]
chr11	32121027	32121193	peak1020	intron	1170	ENSMUSG00000020282	Rhbdf1	rhomboid family 1 [Source:RefSeq_peptide;Acc:NP_034247]
chr11	32258553	32258767	peak1021	intron	10849	ENSMUSG00000040711	Sh3pxd2b	SH3 and PX domain-containing protein 2B. [Source:Uniprot/SWISSPROT;Acc:A2AAY5]
chr11	32267196	32267351	peak1022	intron	19462	ENSMUSG00000040711	Sh3pxd2b	SH3 and PX domain-containing protein 2B. [Source:Uniprot/SWISSPROT;Acc:A2AAY5]
chr11	32283852	32284188	peak1023	intron	36209	ENSMUSG00000040711	Sh3pxd2b	SH3 and PX domain-containing protein 2B. [Source:Uniprot/SWISSPROT;Acc:A2AAY5]
chr11	32351263	32351508	peak1024	upstreamNear	-3987	ENSMUSG00000044949	Ubtd2	Ubiquitin domain-containing protein 2. [Source:Uniprot/SWISSPROT;Acc:Q6PGH0]
chr11	32583102	32583331	peak1025	intron	40492	ENSMUSG00000020271	Fbxw11	F-box and WD-40 domain protein 11 [Source:RefSeq_peptide;Acc:NP_598776]
chr11	32682837	32683119	peak1026	distant	-35551	ENSMUSG00000020270	1700008A04Rik	Novel protein (1700008A04Rik). [Source:Uniprot/SPTREMBL;Acc:A6PWJ8]
chr11	34236818	34237037	peak1027	intron	110063	ENSMUSG00000020143	Dock2	Dedicator of cytokinesis protein 2 (Protein Hch). [Source:Uniprot/SWISSPROT;Acc:Q8C3J5]
chr11	34658883	34659742	peak1028	upstreamNear	-3456	ENSMUSG00000077543	SNORA17	Small nucleolar RNA SNORA17 [Source: RFAM 8.1]
chr11	34682418	34682681	peak1029	distant	-26693	ENSMUSG00000077543	SNORA17	Small nucleolar RNA SNORA17 [Source: RFAM 8.1]
chr11	34884048	34884342	peak1030	distant	-50531	ENSMUSG00000056427	Slit3	Slit homolog 3 protein precursor (Slit-3) (Slit3). [Source:Uniprot/SWISSPROT;Acc:Q9WVB4]
chr11	34966503	34966745	peak1031	intron	31898	ENSMUSG00000056427	Slit3	Slit homolog 3 protein precursor (Slit-3) (Slit3). [Source:Uniprot/SWISSPROT;Acc:Q9WVB4]
chr11	35095504	35096014	peak1032	intron	161033	ENSMUSG00000056427	Slit3	Slit homolog 3 protein precursor (Slit-3) (Slit3). [Source:Uniprot/SWISSPROT;Acc:Q9WVB4]
chr11	35101725	35101978	peak1033	intron	167125	ENSMUSG00000056427	Slit3	Slit homolog 3 protein precursor (Slit-3) (Slit3). [Source:Uniprot/SWISSPROT;Acc:Q9WVB4]
chr11	35230251	35230580	peak1034	intron	291594	ENSMUSG00000056427	Slit3	Slit homolog 3 protein precursor (Slit-3) (Slit3). [Source:Uniprot/SWISSPROT;Acc:Q9WVB4]
chr11	35512394	35512804	peak1035	intron	9410	ENSMUSG00000056427	Slit3	Slit homolog 3 protein precursor (Slit-3) (Slit3). [Source:Uniprot/SWISSPROT;Acc:Q9WVB4]
chr11	35537369	35537732	peak1036	downstreamFar	-15541	ENSMUSG00000056427	Slit3	Slit homolog 3 protein precursor (Slit-3) (Slit3). [Source:Uniprot/SWISSPROT;Acc:Q9WVB4]
chr11	35539629	35539916	peak1037	downstreamFar	-17763	ENSMUSG00000056427	Slit3	Slit homolog 3 protein precursor (Slit-3) (Slit3). [Source:Uniprot/SWISSPROT;Acc:Q9WVB4]
chr11	35563666	35564556	peak1038	upstreamFar	-18866	ENSMUSG00000018846	Pank3	Pantothenate kinase 3 (EC 2.7.1.33) (Pantothenic acid kinase 3) (mPanK3). [Source:Uniprot/SWISSPROT;Acc:Q8R2W9]
chr11	40134014	40134176	peak1039	distant	-352217	ENSMUSG00000073040
chr11	40216110	40216341	peak1040	distant	-270087	ENSMUSG00000073040
chr11	40260307	40260723	peak1041	distant	-225797	ENSMUSG00000073040
chr11	43708906	43709097	peak1042	intron	5694	ENSMUSG00000050541	Adra1b	Alpha-1B adrenergic receptor (Alpha 1B-adrenoceptor) (Alpha 1B- adrenoreceptor). [Source:Uniprot/SWISSPROT;Acc:P97717]
chr11	43740726	43740950	peak1043	distant	-26143	ENSMUSG00000050541	Adra1b	Alpha-1B adrenergic receptor (Alpha 1B-adrenoceptor) (Alpha 1B- adrenoreceptor). [Source:Uniprot/SWISSPROT;Acc:P97717]
chr11	43742659	43742952	peak1044	distant	-28110	ENSMUSG00000050541	Adra1b	Alpha-1B adrenergic receptor (Alpha 1B-adrenoceptor) (Alpha 1B- adrenoreceptor). [Source:Uniprot/SWISSPROT;Acc:P97717]
chr11	43771779	43772043	peak1045	distant	-57216	ENSMUSG00000050541	Adra1b	Alpha-1B adrenergic receptor (Alpha 1B-adrenoceptor) (Alpha 1B- adrenoreceptor). [Source:Uniprot/SWISSPROT;Acc:P97717]
chr11	43805553	43805986	peak1046	distant	-91074	ENSMUSG00000050541	Adra1b	Alpha-1B adrenergic receptor (Alpha 1B-adrenoceptor) (Alpha 1B- adrenoreceptor). [Source:Uniprot/SWISSPROT;Acc:P97717]
chr11	43969721	43969930	peak1047	distant	-243740	ENSMUSG00000004296	Il12b	Interleukin-12 subunit beta precursor (IL-12B) (IL-12 subunit p40) (Cytotoxic lymphocyte maturation factor 40 kDa subunit) (CLMF p40). [Source:Uniprot/SWISSPROT;Acc:P43432]
chr11	44043623	44043798	peak1048	distant	-169855	ENSMUSG00000004296	Il12b	Interleukin-12 subunit beta precursor (IL-12B) (IL-12 subunit p40) (Cytotoxic lymphocyte maturation factor 40 kDa subunit) (CLMF p40). [Source:Uniprot/SWISSPROT;Acc:P43432]
chr11	44048865	44049048	peak1049	distant	-164609	ENSMUSG00000004296	Il12b	Interleukin-12 subunit beta precursor (IL-12B) (IL-12 subunit p40) (Cytotoxic lymphocyte maturation factor 40 kDa subunit) (CLMF p40). [Source:Uniprot/SWISSPROT;Acc:P43432]
chr11	44571615	44571835	peak1050	intron	140906	ENSMUSG00000057098	Ebf1	Transcription factor COE1 (OE-1) (O/E-1) (Early B-cell factor). [Source:Uniprot/SWISSPROT;Acc:Q07802]
chr11	44601583	44601839	peak1051	intron	170892	ENSMUSG00000057098	Ebf1	Transcription factor COE1 (OE-1) (O/E-1) (Early B-cell factor). [Source:Uniprot/SWISSPROT;Acc:Q07802]
chr11	44738515	44738727	peak1052	intron	80410	ENSMUSG00000057098	Ebf1	Transcription factor COE1 (OE-1) (O/E-1) (Early B-cell factor). [Source:Uniprot/SWISSPROT;Acc:Q07802]
chr11	44739732	44739888	peak1053	intron	79221	ENSMUSG00000057098	Ebf1	Transcription factor COE1 (OE-1) (O/E-1) (Early B-cell factor). [Source:Uniprot/SWISSPROT;Acc:Q07802]
chr11	44762186	44762512	peak1054	intron	56682	ENSMUSG00000057098	Ebf1	Transcription factor COE1 (OE-1) (O/E-1) (Early B-cell factor). [Source:Uniprot/SWISSPROT;Acc:Q07802]
chr11	44792917	44793217	peak1055	intron	25964	ENSMUSG00000057098	Ebf1	Transcription factor COE1 (OE-1) (O/E-1) (Early B-cell factor). [Source:Uniprot/SWISSPROT;Acc:Q07802]
chr11	44988699	44988864	peak1056	distant	-169750	ENSMUSG00000057098	Ebf1	Transcription factor COE1 (OE-1) (O/E-1) (Early B-cell factor). [Source:Uniprot/SWISSPROT;Acc:Q07802]
chr11	45017309	45017505	peak1057	distant	-198376	ENSMUSG00000057098	Ebf1	Transcription factor COE1 (OE-1) (O/E-1) (Early B-cell factor). [Source:Uniprot/SWISSPROT;Acc:Q07802]
chr11	45223104	45223389	peak1058	distant	-229639	ENSMUSG00000077320	SNORA17	Small nucleolar RNA SNORA17 [Source: RFAM 8.1]
chr11	45609288	45609745	peak1059	distant	-33765	ENSMUSG00000076031
chr11	45618807	45619291	peak1060	upstreamFar	-24232	ENSMUSG00000076031
chr11	45683420	45683831	peak1061	intron	18124	ENSMUSG00000006169	Clint1	Clathrin interactor 1 (Epsin-4) (Epsin-related protein) (EpsinR) (Enthoprotin). [Source:Uniprot/SWISSPROT;Acc:Q99KN9]
chr11	45756691	45756935	peak1062	intron	1606	ENSMUSG00000044847	Lsm11	U7 snRNA-associated Sm-like protein LSm11. [Source:Uniprot/SWISSPROT;Acc:Q8BUV6]
chr11	45879483	45879746	peak1063	intron	10125	ENSMUSG00000011256	Adam19	ADAM 19 precursor (EC 3.4.24.-) (A disintegrin and metalloproteinase domain 19) (Meltrin-beta). [Source:Uniprot/SWISSPROT;Acc:O35674]
chr11	49527000	49527494	peak1064	upstreamNear	-1035	ENSMUSG00000020362	Cnot6	CCR4-NOT transcription complex subunit 6 (EC 3.1.-.-) (Cytoplasmic deadenylase) (Carbon catabolite repressor protein 4 homolog) (CCR4 carbon catabolite repression 4-like). [Source:Uniprot/SWISSPROT;Acc:Q8K3P5]
chr11	49998259	49998637	peak1065	intron	10069	ENSMUSG00000020381	3010026O09Rik	RIKEN cDNA 3010026O09 gene (3010026O09Rik), mRNA [Source:RefSeq_dna;Acc:NM_026543]
chr11	50467214	50467550	peak1066	intron	51795	ENSMUSG00000036545	Adamts2	ADAMTS-2 precursor (EC 3.4.24.14) (A disintegrin and metalloproteinase with thrombospondin motifs 2) (ADAM-TS 2) (ADAM-TS2) (Procollagen I/II amino propeptide-processing enzyme) (Procollagen I N-proteinase) (PC I-NP) (Procollagen N-endopeptidase) (pNPI). [Source:Uniprot/SWISSPROT;Acc:Q8C9W3]
chr11	50558357	50558872	peak1067	intron	58937	ENSMUSG00000036545	Adamts2	ADAMTS-2 precursor (EC 3.4.24.14) (A disintegrin and metalloproteinase with thrombospondin motifs 2) (ADAM-TS 2) (ADAM-TS2) (Procollagen I/II amino propeptide-processing enzyme) (Procollagen I N-proteinase) (PC I-NP) (Procollagen N-endopeptidase) (pNPI). [Source:Uniprot/SWISSPROT;Acc:Q8C9W3]
chr11	51428738	51428975	peak1068	upstreamNear	-4432	ENSMUSG00000001056	Nola2	H/ACA ribonucleoprotein complex subunit 2 (Nucleolar protein family A member 2) (snoRNP protein NHP2). [Source:Uniprot/SWISSPROT;Acc:Q9CRB2]
chr11	51665393	51665787	peak1069	intron	5565	ENSMUSG00000020387	Phf15	Protein Jade-2 (PHD finger protein 15). [Source:Uniprot/SWISSPROT;Acc:Q6ZQF7]
chr11	51687612	51688194	peak1070	upstreamFar	-16748	ENSMUSG00000020387	Phf15	Protein Jade-2 (PHD finger protein 15). [Source:Uniprot/SWISSPROT;Acc:Q6ZQF7]
chr11	51688626	51688876	peak1071	upstreamFar	-17596	ENSMUSG00000020387	Phf15	Protein Jade-2 (PHD finger protein 15). [Source:Uniprot/SWISSPROT;Acc:Q6ZQF7]
chr11	51694995	51695258	peak1072	upstreamFar	-23971	ENSMUSG00000020387	Phf15	Protein Jade-2 (PHD finger protein 15). [Source:Uniprot/SWISSPROT;Acc:Q6ZQF7]
chr11	51729365	51729936	peak1073	distant	-51549	ENSMUSG00000020392	Cdkn2aipnl	CDKN2A interacting protein N-terminal like [Source:RefSeq_peptide;Acc:NP_084252]
chr11	51785304	51785469	peak1074	intron	4187	ENSMUSG00000020392	Cdkn2aipnl	CDKN2A interacting protein N-terminal like [Source:RefSeq_peptide;Acc:NP_084252]
chr11	52415532	52415896	peak1075	distant	-162494	ENSMUSG00000036264	Fstl4	Follistatin-related protein 4 precursor (Follistatin-like 4) (m- D/Bsp120I 1-1). [Source:Uniprot/SWISSPROT;Acc:Q5STE3]
chr11	53141922	53142157	peak1076	intron	3855	ENSMUSG00000018239	Zcchc10	Zinc finger CCHC domain-containing protein 10. [Source:Uniprot/SWISSPROT;Acc:Q9CX48]
chr11	53268749	53269094	peak1077	downstreamNear	-874	ENSMUSG00000072963	ENSMUSG00000072963	10 days lactation, adult female mammary gland cDNA, RIKEN full-length enriched library, clone:D730036I04 product:hypothetical Phenylalanine- rich region profile containing protein, full insert sequence. [Source:Uniprot/SPTREMBL;Acc:Q3UQ92]
chr11	53321632	53321992	peak1078	downstreamFar	-6548	ENSMUSG00000063496
chr11	53339236	53339413	peak1079	intron	6076	ENSMUSG00000018398	2009-09-08	Septin-8. [Source:Uniprot/SWISSPROT;Acc:Q8CHH9]
chr11	53457897	53458225	peak1080	downstreamFar	-5035	ENSMUSG00000020380	Rad50	DNA repair protein RAD50 (EC 3.6.-.-) (mRad50). [Source:Uniprot/SWISSPROT;Acc:P70388]
chr11	53550789	53551034	peak1081	downstreamFar	-12306	ENSMUSG00000036117	Il5	Interleukin-5 precursor (IL-5) (T-cell replacing factor) (TRF) (Eosinophil differentiation factor) (B-cell growth factor II) (BCGF- II) (Cytotoxic T-lymphocyte inducer). [Source:Uniprot/SWISSPROT;Acc:P04401]
chr11	53632676	53632837	peak1082	distant	-26378	ENSMUSG00000078860
chr11	53717594	53717957	peak1083	upstreamFar	-12575	ENSMUSG00000018900	Slc22a5	Organic cation/carnitine transporter 2 (Solute carrier family 22 member 5) (High-affinity sodium-dependent carnitine cotransporter). [Source:Uniprot/SWISSPROT;Acc:Q9Z0E8]
chr11	53822075	53822438	peak1084	intron	19336	ENSMUSG00000020334	Slc22a4	Organic cation/carnitine transporter 1 (Solute carrier family 22 member 4). [Source:Uniprot/SWISSPROT;Acc:Q9Z306]
chr11	53926473	53926944	peak1085	intron	12225	ENSMUSG00000018906	P4ha2	Prolyl 4-hydroxylase subunit alpha-2 precursor (EC 1.14.11.2) (4-PH alpha-2) (Procollagen-proline,2-oxoglutarate-4-dioxygenase alpha-2 subunit). [Source:Uniprot/SWISSPROT;Acc:Q60716]
chr11	53935903	53936165	peak1086	intron	9125	ENSMUSG00000018906	P4ha2	Prolyl 4-hydroxylase subunit alpha-2 precursor (EC 1.14.11.2) (4-PH alpha-2) (Procollagen-proline,2-oxoglutarate-4-dioxygenase alpha-2 subunit). [Source:Uniprot/SWISSPROT;Acc:Q60716]
chr11	53995299	53995625	peak1087	upstreamFar	-17450	ENSMUSG00000060068
chr11	54001622	54001795	peak1088	upstreamFar	-11204	ENSMUSG00000060068
chr11	54698341	54699011	peak1089	downstreamFar	-14683	ENSMUSG00000020267	Hint1	Histidine triad nucleotide-binding protein 1 (EC 3.-.-.-) (Adenosine 5'-monophosphoramidase) (Protein kinase C inhibitor 1) (Protein kinase C-interacting protein 1) (PKCI-1). [Source:Uniprot/SWISSPROT;Acc:P70349]
chr11	54744920	54745206	peak1090	intron	20774	ENSMUSG00000020400	Tnip1	TNFAIP3-interacting protein 1 (Nef-associated factor 1) (Naf1) (A20- binding inhibitor of NF-kappa-B activation) (ABIN) (Virion-associated nuclear shuttling protein) (VAN) (mVAN). [Source:Uniprot/SWISSPROT;Acc:Q9WUU8]
chr11	54870348	54870522	peak1091	intron	7195	ENSMUSG00000049588	Ccdc69	coiled-coil domain containing 69 [Source:RefSeq_peptide;Acc:NP_803422]
chr11	54898700	54899069	peak1092	upstreamFar	-7251	ENSMUSG00000049588	Ccdc69	coiled-coil domain containing 69 [Source:RefSeq_peptide;Acc:NP_803422]
chr11	55185640	55185895	peak1093	downstreamFar	-22235	ENSMUSG00000018593	Sparc	SPARC precursor (Secreted protein acidic and rich in cysteine) (Osteonectin) (ON) (Basement-membrane protein 40) (BM-40). [Source:Uniprot/SWISSPROT;Acc:P07214]
chr11	55227893	55228287	peak1094	intron	5310	ENSMUSG00000018593	Sparc	SPARC precursor (Secreted protein acidic and rich in cysteine) (Osteonectin) (ON) (Basement-membrane protein 40) (BM-40). [Source:Uniprot/SWISSPROT;Acc:P07214]
chr11	55315614	55316000	peak1095	downstreamNear	-1794	ENSMUSG00000018583	G3bp1	Ras GTPase-activating protein-binding protein 1 (EC 3.6.1.-) (G3BP-1) (ATP-dependent DNA helicase VIII) (HDH-VIII) (GAP SH3 domain-binding protein 1). [Source:Uniprot/SWISSPROT;Acc:P97855]
chr11	56083375	56083789	peak1096	upstreamFar	-6840	ENSMUSG00000065635	snoR38	Small nucleolar RNA R38 [Source: RFAM 8.1]
chr11	56576370	56576704	peak1097	distant	-248921	ENSMUSG00000020524	Gria1	Glutamate receptor 1 precursor (GluR-1) (GluR-A) (GluR-K1) (Glutamate receptor ionotropic, AMPA 1) (AMPA-selective glutamate receptor 1). [Source:Uniprot/SWISSPROT;Acc:P23818]
chr11	57812409	57812653	peak1098	upstreamFar	-10164	ENSMUSG00000037331	Larp1	La-related protein 1 (La ribonucleoprotein domain family member 1). [Source:Uniprot/SWISSPROT;Acc:Q6ZQ58]
chr11	59713812	59714171	peak1099	downstreamFar	-23959	ENSMUSG00000032615	Nt5m	5'(3')-deoxyribonucleotidase, mitochondrial precursor (EC 3.1.3.-) (5',3'-nucleotidase, mitochondrial) (Deoxy-5'-nucleotidase 2) (dNT-2). [Source:Uniprot/SWISSPROT;Acc:Q8VCE6]
chr11	59715616	59715908	peak1100	distant	-25730	ENSMUSG00000032615	Nt5m	5'(3')-deoxyribonucleotidase, mitochondrial precursor (EC 3.1.3.-) (5',3'-nucleotidase, mitochondrial) (Deoxy-5'-nucleotidase 2) (dNT-2). [Source:Uniprot/SWISSPROT;Acc:Q8VCE6]
chr11	59774344	59774584	peak1101	exon	160	ENSMUSG00000061650	Med9	Mediator of RNA polymerase II transcription subunit 9 (Mediator complex subunit 9). [Source:Uniprot/SWISSPROT;Acc:Q8VCS6]
chr11	59858262	59858680	peak1102	intron	1508	ENSMUSG00000000301	Pemt	Phosphatidylethanolamine N-methyltransferase (EC 2.1.1.17) (PEAMT) (PEMT) (PEMT2). [Source:Uniprot/SWISSPROT;Acc:Q61907]
chr11	60014230	60014530	peak1103	intron	19726	ENSMUSG00000020538	Srebf1	Sterol regulatory element-binding protein 1 (SREBP-1) (Sterol regulatory element-binding transcription factor 1) [Contains: Processed sterol regulatory element-binding protein 1]. [Source:Uniprot/SWISSPROT;Acc:Q9WTN3]
chr11	60021838	60022214	peak1104	intron	12080	ENSMUSG00000020538	Srebf1	Sterol regulatory element-binding protein 1 (SREBP-1) (Sterol regulatory element-binding transcription factor 1) [Contains: Processed sterol regulatory element-binding protein 1]. [Source:Uniprot/SWISSPROT;Acc:Q9WTN3]
chr11	60022717	60023003	peak1105	intron	11246	ENSMUSG00000020538	Srebf1	Sterol regulatory element-binding protein 1 (SREBP-1) (Sterol regulatory element-binding transcription factor 1) [Contains: Processed sterol regulatory element-binding protein 1]. [Source:Uniprot/SWISSPROT;Acc:Q9WTN3]
chr11	60747161	60747550	peak1106	intron	1796	ENSMUSG00000018932	Map2k3	Dual specificity mitogen-activated protein kinase kinase 3 (EC 2.7.12.2) (MAP kinase kinase 3) (MAPKK 3) (MAPK/ERK kinase 3). [Source:Uniprot/SWISSPROT;Acc:O09110]
chr11	60748672	60749056	peak1107	intron	3305	ENSMUSG00000018932	Map2k3	Dual specificity mitogen-activated protein kinase kinase 3 (EC 2.7.12.2) (MAP kinase kinase 3) (MAPKK 3) (MAPK/ERK kinase 3). [Source:Uniprot/SWISSPROT;Acc:O09110]
chr11	61251295	61251514	peak1108	downstreamFar	-10542	ENSMUSG00000010086	Zfp179	zinc finger protein 179 [Source:RefSeq_peptide;Acc:NP_033574]
chr11	61378127	61378345	peak1109	intron	14951	ENSMUSG00000001036	Epn2	Epsin-2 (EPS-15-interacting protein 2) (Intersectin-EH-binding protein 2) (Ibp2). [Source:Uniprot/SWISSPROT;Acc:Q8CHU3]
chr11	61404056	61404415	peak1110	upstreamFar	-11048	ENSMUSG00000001036	Epn2	Epsin-2 (EPS-15-interacting protein 2) (Intersectin-EH-binding protein 2) (Ibp2). [Source:Uniprot/SWISSPROT;Acc:Q8CHU3]
chr11	61410865	61411410	peak1111	upstreamFar	-17950	ENSMUSG00000001036	Epn2	Epsin-2 (EPS-15-interacting protein 2) (Intersectin-EH-binding protein 2) (Ibp2). [Source:Uniprot/SWISSPROT;Acc:Q8CHU3]
chr11	61417014	61417258	peak1112	upstreamFar	-23949	ENSMUSG00000001036	Epn2	Epsin-2 (EPS-15-interacting protein 2) (Intersectin-EH-binding protein 2) (Ibp2). [Source:Uniprot/SWISSPROT;Acc:Q8CHU3]
chr11	61429356	61429692	peak1113	distant	-36337	ENSMUSG00000001036	Epn2	Epsin-2 (EPS-15-interacting protein 2) (Intersectin-EH-binding protein 2) (Ibp2). [Source:Uniprot/SWISSPROT;Acc:Q8CHU3]
chr11	61663018	61663404	peak1114	intron	5383	ENSMUSG00000004798	Ulk2	Serine/threonine-protein kinase ULK2 (EC 2.7.11.1) (Unc-51-like kinase 2) (Serine/threonine-protein kinase Unc51.2). [Source:Uniprot/SWISSPROT;Acc:Q9QY01]
chr11	62006564	62006781	peak1115	intron	29843	ENSMUSG00000042331	Specc1	Sperm antigen with calponin homology and coiled-coil domains 1. [Source:Uniprot/SWISSPROT;Acc:Q5SXY1]
chr11	62303338	62303607	peak1116	intron	23930	ENSMUSG00000014245	Pigl	N-acetylglucosaminyl-phosphatidylinositol de-N-acetylase (EC 3.5.1.89) (Phosphatidylinositol-glycan biosynthesis class L protein) (PIG-L). [Source:Uniprot/SWISSPROT;Acc:Q5SX19]
chr11	62369499	62369780	peak1117	downstreamNear	-2925	ENSMUSG00000019505	Ubb	predicted gene, EG216818 [Source:MGI;Acc:MGI:3647922]
chr11	62372418	62372832	peak1118	downstreamFar	-5911	ENSMUSG00000019505	Ubb	predicted gene, EG216818 [Source:MGI;Acc:MGI:3647922]
chr11	62718180	62718343	peak1119	downstreamFar	-9574	ENSMUSG00000014177	Fam18b	Protein FAM18B. [Source:Uniprot/SWISSPROT;Acc:Q9D8T4]
chr11	62725158	62725329	peak1120	downstreamFar	-16556	ENSMUSG00000014177	Fam18b	Protein FAM18B. [Source:Uniprot/SWISSPROT;Acc:Q9D8T4]
chr11	62840146	62840629	peak1121	distant	-33790	ENSMUSG00000042200	Cdrt4	CMT1A duplicated region transcript 4 protein homolog. [Source:Uniprot/SWISSPROT;Acc:Q9DA64]
chr11	62906014	62906264	peak1122	intron	2323	ENSMUSG00000042189	Tekt3	Tektin-3. [Source:Uniprot/SWISSPROT;Acc:Q6X6Z7]
chr11	62928623	62928829	peak1123	upstreamFar	-13758	ENSMUSG00000018217	Pmp22	Peripheral myelin protein 22 (PMP-22) (Growth arrest-specific protein 3) (GAS-3). [Source:Uniprot/SWISSPROT;Acc:P16646]
chr11	62944603	62944817	peak1124	intron	2226	ENSMUSG00000018217	Pmp22	Peripheral myelin protein 22 (PMP-22) (Growth arrest-specific protein 3) (GAS-3). [Source:Uniprot/SWISSPROT;Acc:P16646]
chr11	62949858	62950116	peak1125	intron	7503	ENSMUSG00000018217	Pmp22	Peripheral myelin protein 22 (PMP-22) (Growth arrest-specific protein 3) (GAS-3). [Source:Uniprot/SWISSPROT;Acc:P16646]
chr11	62981085	62981722	peak1126	downstreamFar	-8355	ENSMUSG00000018217	Pmp22	Peripheral myelin protein 22 (PMP-22) (Growth arrest-specific protein 3) (GAS-3). [Source:Uniprot/SWISSPROT;Acc:P16646]
chr11	63280009	63280211	peak1127	distant	-307062	ENSMUSG00000018217	Pmp22	Peripheral myelin protein 22 (PMP-22) (Growth arrest-specific protein 3) (GAS-3). [Source:Uniprot/SWISSPROT;Acc:P16646]
chr11	63720263	63720530	peak1128	intron	15390	ENSMUSG00000070407	Hs3st3b1	Heparan sulfate glucosamine 3-O-sulfotransferase 3B1 (EC 2.8.2.30) (Heparan sulfate D-glucosaminyl 3-O-sulfotransferase 3B1) (Heparan sulfate 3-O-sulfotransferase 3B1) (m3-OST-3B). [Source:Uniprot/SWISSPROT;Acc:Q9QZS6]
chr11	64350768	64350966	peak1129	downstreamFar	-14525	ENSMUSG00000047759	Hs3st3a1	Heparan sulfate glucosamine 3-O-sulfotransferase 3A1 (EC 2.8.2.23) (Heparan sulfate D-glucosaminyl 3-O-sulfotransferase 3A1) (Heparan sulfate 3-O-sulfotransferase 3A1). [Source:Uniprot/SWISSPROT;Acc:Q8BKN6]
chr11	64402701	64402928	peak1130	downstreamNear	-1183	ENSMUSG00000080430
chr11	65180315	65180645	peak1131	distant	-96998	ENSMUSG00000020542	Myocd	Myocardin (SRF cofactor protein) (Basic SAP coiled-coil transcription activator 2). [Source:Uniprot/SWISSPROT;Acc:Q8VIM5]
chr11	65181384	65181612	peak1132	distant	-98016	ENSMUSG00000020542	Myocd	Myocardin (SRF cofactor protein) (Basic SAP coiled-coil transcription activator 2). [Source:Uniprot/SWISSPROT;Acc:Q8VIM5]
chr11	65477452	65477619	peak1133	downstreamFar	-24211	ENSMUSG00000033352	Map2k4	Dual specificity mitogen-activated protein kinase kinase 4 (EC 2.7.12.2) (MAP kinase kinase 4) (MAPKK 4) (MAPK/ERK kinase 4) (JNK-activating kinase 1) (C-JUN N-terminal kinase kinase 1) (JNK kinase 1) (JNKK 1) (SAPK/ERK kinase 1) (SEK1). [Source:Uniprot/SWISSPROT;Acc:P47809]
chr11	65480980	65481235	peak1134	downstreamFar	-20639	ENSMUSG00000033352	Map2k4	Dual specificity mitogen-activated protein kinase kinase 4 (EC 2.7.12.2) (MAP kinase kinase 4) (MAPKK 4) (MAPK/ERK kinase 4) (JNK-activating kinase 1) (C-JUN N-terminal kinase kinase 1) (JNK kinase 1) (JNKK 1) (SAPK/ERK kinase 1) (SEK1). [Source:Uniprot/SWISSPROT;Acc:P47809]
chr11	65550797	65550988	peak1135	intron	49146	ENSMUSG00000033352	Map2k4	Dual specificity mitogen-activated protein kinase kinase 4 (EC 2.7.12.2) (MAP kinase kinase 4) (MAPKK 4) (MAPK/ERK kinase 4) (JNK-activating kinase 1) (C-JUN N-terminal kinase kinase 1) (JNK kinase 1) (JNKK 1) (SAPK/ERK kinase 1) (SEK1). [Source:Uniprot/SWISSPROT;Acc:P47809]
chr11	65567771	65568104	peak1136	intron	33862	ENSMUSG00000033352	Map2k4	Dual specificity mitogen-activated protein kinase kinase 4 (EC 2.7.12.2) (MAP kinase kinase 4) (MAPKK 4) (MAPK/ERK kinase 4) (JNK-activating kinase 1) (C-JUN N-terminal kinase kinase 1) (JNK kinase 1) (JNKK 1) (SAPK/ERK kinase 1) (SEK1). [Source:Uniprot/SWISSPROT;Acc:P47809]
chr11	66035714	66035973	peak1137	intron	10612	ENSMUSG00000053930	Gm879	gene model 879, (NCBI) (Gm879), mRNA [Source:RefSeq_dna;Acc:NM_001034874]
chr11	67481237	67481561	peak1138	intron	103256	ENSMUSG00000049928	Glp2r	Glucagon-like peptide 2 receptor precursor (GLP-2 receptor) (GLP-2-R) (GLP-2R). [Source:Uniprot/SWISSPROT;Acc:Q5IXF8]
chr11	67988514	67988715	peak1139	intron	32035	ENSMUSG00000020903	Stx8	Syntaxin-8 (Syntaxin-like protein 3I35). [Source:Uniprot/SWISSPROT;Acc:O88983]
chr11	68100776	68101169	peak1140	intron	78106	ENSMUSG00000020902	Ntn1	Netrin-1 precursor. [Source:Uniprot/SWISSPROT;Acc:O09118]
chr11	68478799	68478988	peak1141	distant	-26524	ENSMUSG00000020900	Myh10	Myosin-10 (Myosin heavy chain 10) (Myosin heavy chain, non-muscle IIb) (Non-muscle myosin heavy chain IIb) (NMMHC II-b) (NMMHC-IIB) (Cellular myosin heavy chain, type B) (Non-muscle myosin heavy chain-B) (NMMHC- B). [Source:Uniprot/SWISSPROT;Acc:Q61879]
chr11	68546865	68547406	peak1142	intron	41718	ENSMUSG00000020900	Myh10	Myosin-10 (Myosin heavy chain 10) (Myosin heavy chain, non-muscle IIb) (Non-muscle myosin heavy chain IIb) (NMMHC II-b) (NMMHC-IIB) (Cellular myosin heavy chain, type B) (Non-muscle myosin heavy chain-B) (NMMHC- B). [Source:Uniprot/SWISSPROT;Acc:Q61879]
chr11	68600763	68600975	peak1143	exon	29257	ENSMUSG00000020900	Myh10	Myosin-10 (Myosin heavy chain 10) (Myosin heavy chain, non-muscle IIb) (Non-muscle myosin heavy chain IIb) (NMMHC II-b) (NMMHC-IIB) (Cellular myosin heavy chain, type B) (Non-muscle myosin heavy chain-B) (NMMHC- B). [Source:Uniprot/SWISSPROT;Acc:Q61879]
chr11	68678501	68678835	peak1144	intron	6692	ENSMUSG00000018736	Ndel1	Nuclear distribution protein nudE-like 1 (Protein Nudel) (Protein mNudE-like) (mNudE-L). [Source:Uniprot/SWISSPROT;Acc:Q9ERR1]
chr11	68910412	68910788	peak1145	intron	1881	ENSMUSG00000020893	Per1	Period circadian protein homolog 1 (Circadian clock protein PERIOD 1) (Circadian pacemaker protein Rigui) (mPER1). [Source:Uniprot/SWISSPROT;Acc:O35973]
chr11	68912772	68913055	peak1146	intron	4194	ENSMUSG00000020893	Per1	Period circadian protein homolog 1 (Circadian clock protein PERIOD 1) (Circadian pacemaker protein Rigui) (mPER1). [Source:Uniprot/SWISSPROT;Acc:O35973]
chr11	68961168	68961422	peak1147	intron	1321	ENSMUSG00000020892	Aloxe3	Epidermis-type lipoxygenase 3 (EC 1.13.11.-) (e-LOX-3). [Source:Uniprot/SWISSPROT;Acc:Q9WV07]
chr11	69358471	69358618	peak1148	intron	4066	ENSMUSG00000005237	Dnahc2	dynein, axonemal, heavy chain 2 [Source:RefSeq_peptide;Acc:NP_001074799]
chr11	69750906	69751455	peak1149	intron	1779	ENSMUSG00000018554	Ybx2	Y-box-binding protein 2 (Germ cell-specific Y-box-binding protein) (FRGY2 homolog). [Source:Uniprot/SWISSPROT;Acc:Q9Z2C8]
chr11	70011785	70012158	peak1150	upstreamFar	-15611	ENSMUSG00000040938	Slc16a11	Monocarboxylate transporter 11 (MCT 11) (Solute carrier family 16 member 11). [Source:Uniprot/SWISSPROT;Acc:Q5NC32]
chr11	70483109	70483337	peak1151	exon	258	ENSMUSG00000040712	Camta2	Calmodulin-binding transcription activator 2. [Source:Uniprot/SWISSPROT;Acc:Q80Y50]
chr11	70524237	70524461	peak1152	intron	10299	ENSMUSG00000020821	Kif1c	Kinesin-like protein KIF1C. [Source:Uniprot/SWISSPROT;Acc:O35071]
chr11	70558200	70558825	peak1153	downstreamFar	-13046	ENSMUSG00000020821	Kif1c	Kinesin-like protein KIF1C. [Source:Uniprot/SWISSPROT;Acc:O35071]
chr11	70560244	70560513	peak1154	downstreamFar	-14912	ENSMUSG00000020821	Kif1c	Kinesin-like protein KIF1C. [Source:Uniprot/SWISSPROT;Acc:O35071]
chr11	70562555	70563010	peak1155	downstreamFar	-12860	ENSMUSG00000076232
chr11	70821998	70822208	peak1156	intron	1279	ENSMUSG00000018442	Derl2	Derlin-2 (Degradation in endoplasmic reticulum protein 2) (Der1-like protein 2) (F-LANa). [Source:Uniprot/SWISSPROT;Acc:Q8BNI4]
chr11	72828888	72829514	peak1157	downstreamNear	-502	ENSMUSG00000020787	P2rx1	P2X purinoceptor 1 (ATP receptor) (P2X1) (Purinergic receptor). [Source:Uniprot/SWISSPROT;Acc:P51576]
chr11	72922489	72922744	peak1158	intron	18531	ENSMUSG00000005947	Itgae	Integrin alpha-E precursor (Integrin alpha M290) (CD103 antigen) [Contains: Integrin alpha-E light chain; Integrin alpha-E heavy chain]. [Source:Uniprot/SWISSPROT;Acc:Q60677]
chr11	72923953	72924194	peak1159	exon	19988	ENSMUSG00000005947	Itgae	Integrin alpha-E precursor (Integrin alpha M290) (CD103 antigen) [Contains: Integrin alpha-E light chain; Integrin alpha-E heavy chain]. [Source:Uniprot/SWISSPROT;Acc:Q60677]
chr11	73954596	73954812	peak1160	upstreamFar	-13925	ENSMUSG00000070379	Olfr402	olfactory receptor 402 [Source:RefSeq_peptide;Acc:NP_666919]
chr11	74314250	74314543	peak1161	intron	89292	ENSMUSG00000038807	Garnl4	Rap1 GTPase-activating protein 2 (Rap1GAP2) (GTPase-activating Rap/Ran-GAP domain-like protein 4). [Source:Uniprot/SWISSPROT;Acc:Q5SVL6]
chr11	74364381	74364713	peak1162	intron	39141	ENSMUSG00000038807	Garnl4	Rap1 GTPase-activating protein 2 (Rap1GAP2) (GTPase-activating Rap/Ran-GAP domain-like protein 4). [Source:Uniprot/SWISSPROT;Acc:Q5SVL6]
chr11	74565296	74565558	peak1163	upstreamFar	-18938	ENSMUSG00000010554	Mett10d	Putative methyltransferase METT10D (EC 2.1.1.-) (Methyltransferase 10 domain-containing protein). [Source:Uniprot/SWISSPROT;Acc:Q9CQG2]
chr11	74584318	74584513	peak1164	exon	50	ENSMUSG00000010554	Mett10d	Putative methyltransferase METT10D (EC 2.1.1.-) (Methyltransferase 10 domain-containing protein). [Source:Uniprot/SWISSPROT;Acc:Q9CQG2]
chr11	74585870	74586220	peak1165	intron	1680	ENSMUSG00000010554	Mett10d	Putative methyltransferase METT10D (EC 2.1.1.-) (Methyltransferase 10 domain-containing protein). [Source:Uniprot/SWISSPROT;Acc:Q9CQG2]
chr11	74678097	74678298	peak1166	intron	15431	ENSMUSG00000038351	Sgsm2	Small G protein signaling modulator 2 (RUN and TBC1 domain-containing protein 1). [Source:Uniprot/SWISSPROT;Acc:Q80U12]
chr11	74805924	74806245	peak1167	intron	66721	ENSMUSG00000038290	Smg6	Telomerase-binding protein EST1A (EC 3.1.-.-) (Ever shorter telomeres 1A) (Telomerase subunit EST1A) (EST1-like protein A) (Smg-6 homolog). [Source:Uniprot/SWISSPROT;Acc:P61406]
chr11	74948909	74949172	peak1168	intron	28906	ENSMUSG00000038290	Smg6	Telomerase-binding protein EST1A (EC 3.1.-.-) (Ever shorter telomeres 1A) (Telomerase subunit EST1A) (EST1-like protein A) (Smg-6 homolog). [Source:Uniprot/SWISSPROT;Acc:P61406]
chr11	75064544	75064879	peak1169	intron	15690	ENSMUSG00000045287	Rtn4rl1	Reticulon-4 receptor-like 1 precursor (Nogo-66 receptor homolog 2) (Nogo-66 receptor-related protein 3) (NgR3) (Nogo receptor-like 2). [Source:Uniprot/SWISSPROT;Acc:Q8K0S5]
chr11	75072955	75073188	peak1170	intron	7330	ENSMUSG00000045287	Rtn4rl1	Reticulon-4 receptor-like 1 precursor (Nogo-66 receptor homolog 2) (Nogo-66 receptor-related protein 3) (NgR3) (Nogo receptor-like 2). [Source:Uniprot/SWISSPROT;Acc:Q8K0S5]
chr11	75073799	75074036	peak1171	intron	6484	ENSMUSG00000045287	Rtn4rl1	Reticulon-4 receptor-like 1 precursor (Nogo-66 receptor homolog 2) (Nogo-66 receptor-related protein 3) (NgR3) (Nogo receptor-like 2). [Source:Uniprot/SWISSPROT;Acc:Q8K0S5]
chr11	75082079	75082436	peak1172	downstreamNear	-1856	ENSMUSG00000045287	Rtn4rl1	Reticulon-4 receptor-like 1 precursor (Nogo-66 receptor homolog 2) (Nogo-66 receptor-related protein 3) (NgR3) (Nogo receptor-like 2). [Source:Uniprot/SWISSPROT;Acc:Q8K0S5]
chr11	75268587	75268841	peak1173	upstreamNear	-3914	ENSMUSG00000045374	Wdr81	WD repeat-containing protein 81. [Source:Uniprot/SWISSPROT;Acc:Q5ND34]
chr11	75364040	75364411	peak1174	intron	19025	ENSMUSG00000038178	Slc43a2	Large neutral amino acids transporter small subunit 4 (L-type amino L- acid transporter 4) (Solute carrier family 43 member 2). [Source:Uniprot/SWISSPROT;Acc:Q8CGA3]
chr11	75433786	75434289	peak1175	intron	6191	ENSMUSG00000017781	Pitpna	Phosphatidylinositol transfer protein alpha isoform (PtdIns transfer protein alpha) (PtdInsTP) (PI-TP-alpha). [Source:Uniprot/SWISSPROT;Acc:P53810]
chr11	75461478	75461716	peak1176	exon	776	ENSMUSG00000006127	Pps	Skeletal muscle and kidney-enriched inositol phosphatase (EC 3.1.3.56). [Source:Uniprot/SWISSPROT;Acc:Q8C5L6]
chr11	75529011	75529332	peak1177	downstreamFar	-8761	ENSMUSG00000017776	Crk	Proto-oncogene C-crk (p38) (Adapter molecule crk). [Source:Uniprot/SWISSPROT;Acc:Q64010]
chr11	75532272	75532542	peak1178	downstreamFar	-11997	ENSMUSG00000017776	Crk	Proto-oncogene C-crk (p38) (Adapter molecule crk). [Source:Uniprot/SWISSPROT;Acc:Q64010]
chr11	75962503	75962753	peak1179	intron	30504	ENSMUSG00000017288	Vps53	Vacuolar protein sorting-associated protein 53 homolog. [Source:Uniprot/SWISSPROT;Acc:Q8CCB4]
chr11	76123129	76123635	peak1180	intron	51918	ENSMUSG00000020844	Nxn	nucleoredoxin [Source:RefSeq_peptide;Acc:NP_032776]
chr11	76522576	76522775	peak1181	downstreamFar	-10511	ENSMUSG00000046275	Tusc5	Tumor suppressor candidate 5 homolog. [Source:Uniprot/SWISSPROT;Acc:Q8C838]
chr11	76523139	76523630	peak1182	downstreamFar	-11220	ENSMUSG00000046275	Tusc5	Tumor suppressor candidate 5 homolog. [Source:Uniprot/SWISSPROT;Acc:Q8C838]
chr11	76965557	76965809	peak1183	intron	36787	ENSMUSG00000050944	Efcab5	EF-hand calcium-binding domain-containing protein 5. [Source:Uniprot/SWISSPROT;Acc:A0JP43]
chr11	77063555	77063719	peak1184	intron	33710	ENSMUSG00000037926	Ssh2	Protein phosphatase Slingshot homolog 2 (EC 3.1.3.48) (EC 3.1.3.16) (SSH-2L) (mSSH-2L). [Source:Uniprot/SWISSPROT;Acc:Q5SW75]
chr11	77199939	77200171	peak1185	intron	68995	ENSMUSG00000037926	Ssh2	Protein phosphatase Slingshot homolog 2 (EC 3.1.3.48) (EC 3.1.3.16) (SSH-2L) (mSSH-2L). [Source:Uniprot/SWISSPROT;Acc:Q5SW75]
chr11	77251284	77251623	peak1186	intron	17597	ENSMUSG00000037926	Ssh2	Protein phosphatase Slingshot homolog 2 (EC 3.1.3.48) (EC 3.1.3.16) (SSH-2L) (mSSH-2L). [Source:Uniprot/SWISSPROT;Acc:Q5SW75]
chr11	77255652	77256025	peak1187	intron	13212	ENSMUSG00000037926	Ssh2	Protein phosphatase Slingshot homolog 2 (EC 3.1.3.48) (EC 3.1.3.16) (SSH-2L) (mSSH-2L). [Source:Uniprot/SWISSPROT;Acc:Q5SW75]
chr11	77256042	77256375	peak1188	intron	12842	ENSMUSG00000037926	Ssh2	Protein phosphatase Slingshot homolog 2 (EC 3.1.3.48) (EC 3.1.3.16) (SSH-2L) (mSSH-2L). [Source:Uniprot/SWISSPROT;Acc:Q5SW75]
chr11	77258532	77258874	peak1189	intron	10347	ENSMUSG00000037926	Ssh2	Protein phosphatase Slingshot homolog 2 (EC 3.1.3.48) (EC 3.1.3.16) (SSH-2L) (mSSH-2L). [Source:Uniprot/SWISSPROT;Acc:Q5SW75]
chr11	77301322	77301499	peak1190	intron	1770	ENSMUSG00000037907	Ankrd13b	Ankyrin repeat domain-containing protein 13B. [Source:Uniprot/SWISSPROT;Acc:Q5F259]
chr11	77328267	77328528	peak1191	intron	6796	ENSMUSG00000044328	Trp53i13	transformation related protein 53 inducible protein 13 [Source:RefSeq_peptide;Acc:NP_001020091]
chr11	77594674	77594967	peak1192	intron	18037	ENSMUSG00000000631	Myo18a	Myosin-XVIIIa (Myosin containing a PDZ domain) (Molecule associated with JAK3 N-terminus) (MAJN). [Source:Uniprot/SWISSPROT;Acc:Q9JMH9]
chr11	77596667	77597175	peak1193	intron	20138	ENSMUSG00000000631	Myo18a	Myosin-XVIIIa (Myosin containing a PDZ domain) (Molecule associated with JAK3 N-terminus) (MAJN). [Source:Uniprot/SWISSPROT;Acc:Q9JMH9]
chr11	77627571	77627762	peak1194	intron	50883	ENSMUSG00000000631	Myo18a	Myosin-XVIIIa (Myosin containing a PDZ domain) (Molecule associated with JAK3 N-terminus) (MAJN). [Source:Uniprot/SWISSPROT;Acc:Q9JMH9]
chr11	77858222	77858618	peak1195	intron	6977	ENSMUSG00000061981	Flot2	Flotillin-2 (Epidermal surface antigen) (ESA). [Source:Uniprot/SWISSPROT;Acc:Q60634]
chr11	78533396	78533756	peak1196	upstreamFar	-10292	ENSMUSG00000079874
chr11	78853172	78853360	peak1197	intron	24963	ENSMUSG00000018334	Ksr1	Kinase suppressor of Ras 1 (mKSR1) (Protein Hb). [Source:Uniprot/SWISSPROT;Acc:Q61097]
chr11	78884961	78885251	peak1198	intron	56803	ENSMUSG00000018334	Ksr1	Kinase suppressor of Ras 1 (mKSR1) (Protein Hb). [Source:Uniprot/SWISSPROT;Acc:Q61097]
chr11	78894264	78894955	peak1199	intron	65300	ENSMUSG00000018334	Ksr1	Kinase suppressor of Ras 1 (mKSR1) (Protein Hb). [Source:Uniprot/SWISSPROT;Acc:Q61097]
chr11	78922332	78922575	peak1200	intron	37456	ENSMUSG00000018334	Ksr1	Kinase suppressor of Ras 1 (mKSR1) (Protein Hb). [Source:Uniprot/SWISSPROT;Acc:Q61097]
chr11	78954970	78955188	peak1201	intron	4830	ENSMUSG00000018334	Ksr1	Kinase suppressor of Ras 1 (mKSR1) (Protein Hb). [Source:Uniprot/SWISSPROT;Acc:Q61097]
chr11	78966481	78966771	peak1202	upstreamFar	-6717	ENSMUSG00000018334	Ksr1	Kinase suppressor of Ras 1 (mKSR1) (Protein Hb). [Source:Uniprot/SWISSPROT;Acc:Q61097]
chr11	78996389	78996658	peak1203	distant	-36614	ENSMUSG00000018334	Ksr1	Kinase suppressor of Ras 1 (mKSR1) (Protein Hb). [Source:Uniprot/SWISSPROT;Acc:Q61097]
chr11	79529726	79530111	peak1204	downstreamNear	-4382	ENSMUSG00000065395	mmu-mir-193	mmu-mir-193 [Source:miRBase;Acc:MI0000235]
chr11	79555652	79555789	peak1205	downstreamFar	-10477	ENSMUSG00000072632	ENSMUSG00000072632	Adult male olfactory brain cDNA, RIKEN full-length enriched library, clone:6430500J09 product:hypothetical protein, full insert sequence. [Source:Uniprot/SPTREMBL;Acc:Q3UY91]
chr11	79606091	79606519	peak1206	distant	-61062	ENSMUSG00000072632	ENSMUSG00000072632	Adult male olfactory brain cDNA, RIKEN full-length enriched library, clone:6430500J09 product:hypothetical protein, full insert sequence. [Source:Uniprot/SPTREMBL;Acc:Q3UY91]
chr11	79642969	79643223	peak1207	distant	-63990	ENSMUSG00000065283	SNORA51	Small nucleolar RNA SNORA51 [Source: RFAM 8.1]
chr11	79961866	79962164	peak1208	upstreamFar	-5598	ENSMUSG00000020709	Centa2	Centaurin-alpha-2. [Source:Uniprot/SWISSPROT;Acc:Q8R2V5]
chr11	80614050	80614302	peak1209	upstreamFar	-9755	ENSMUSG00000035413	Tmem98	Transmembrane protein 98. [Source:Uniprot/SWISSPROT;Acc:Q91X86]
chr11	81820334	81820638	peak1210	distant	-28593	ENSMUSG00000035385	Ccl2	C-C motif chemokine 2 precursor (Small-inducible cytokine A2) (Monocyte chemotactic protein 1) (MCP-1) (Monocyte chemoattractant protein 1) (Platelet-derived growth factor-inducible protein JE). [Source:Uniprot/SWISSPROT;Acc:P10148]
chr11	81985299	81985534	peak1211	downstreamNear	-4745	ENSMUSG00000020702	Ccl1	C-C motif chemokine 1 precursor (Small-inducible cytokine A1) (T-cell activation protein TCA3) (TCA-3) (SIS-epsilon) (P500). [Source:Uniprot/SWISSPROT;Acc:P10146]
chr11	81990578	81990819	peak1212	intron	537	ENSMUSG00000020702	Ccl1	C-C motif chemokine 1 precursor (Small-inducible cytokine A1) (T-cell activation protein TCA3) (TCA-3) (SIS-epsilon) (P500). [Source:Uniprot/SWISSPROT;Acc:P10146]
chr11	83211160	83211490	peak1213	exon	7212	ENSMUSG00000035152	Ap2b1	AP-2 complex subunit beta-1 (Adapter-related protein complex 2 beta-1 subunit) (Beta2-adaptin) (Beta-adaptin) (Plasma membrane adaptor HA2/AP2 adaptin beta subunit) (Clathrin assembly protein complex 2 beta large chain) (AP105B). [Source:Uniprot/SWISSPROT;Acc:Q9DBG3]
chr11	83264108	83264488	peak1214	intron	12226	ENSMUSG00000020682	Mmp28	matrix metalloproteinase 28 (epilysin) isoform 2 [Source:RefSeq_peptide;Acc:NP_766385]
chr11	83268273	83268504	peak1215	intron	8136	ENSMUSG00000020682	Mmp28	matrix metalloproteinase 28 (epilysin) isoform 2 [Source:RefSeq_peptide;Acc:NP_766385]
chr11	83385770	83385966	peak1216	downstreamNear	-2295	ENSMUSG00000019122	Ccl9	C-C motif chemokine 9 precursor (Small-inducible cytokine A9) (Macrophage inflammatory protein 1-gamma) (MIP-1-gamma) (Macrophage inflammatory protein-related protein 2) (MRP-2) (CCF18) [Contains: CCL9(29-101); CCL9(30-101); CCL9(31-101)]. [Source:Uniprot/SWISSPROT;Acc:P51670]
chr11	83392023	83392220	peak1217	upstreamNear	-9	ENSMUSG00000019122	Ccl9	C-C motif chemokine 9 precursor (Small-inducible cytokine A9) (Macrophage inflammatory protein 1-gamma) (MIP-1-gamma) (Macrophage inflammatory protein-related protein 2) (MRP-2) (CCF18) [Contains: CCL9(29-101); CCL9(30-101); CCL9(31-101)]. [Source:Uniprot/SWISSPROT;Acc:P51670]
chr11	83530802	83531107	peak1218	downstreamFar	-6093	ENSMUSG00000000983	Expi	Extracellular peptidase inhibitor precursor (Protein WDNM1). [Source:Uniprot/SWISSPROT;Acc:P62810]
chr11	83795945	83796183	peak1219	intron	18091	ENSMUSG00000034940	Ap1gbp1	AP1 subunit gamma-binding protein 1 (Gamma-synergin). [Source:Uniprot/SWISSPROT;Acc:Q5SV85]
chr11	83865983	83866225	peak1220	intron	4561	ENSMUSG00000018648	Dusp14	Dual specificity protein phosphatase 14 (EC 3.1.3.48) (EC 3.1.3.16) (Mitogen-activated protein kinase phosphatase 6) (MAP kinase phosphatase 6) (MKP-6). [Source:Uniprot/SWISSPROT;Acc:Q9JLY7]
chr11	83866983	83867551	peak1221	intron	5724	ENSMUSG00000018648	Dusp14	Dual specificity protein phosphatase 14 (EC 3.1.3.48) (EC 3.1.3.16) (Mitogen-activated protein kinase phosphatase 6) (MAP kinase phosphatase 6) (MKP-6). [Source:Uniprot/SWISSPROT;Acc:Q9JLY7]
chr11	83952048	83952292	peak1222	intron	8578	ENSMUSG00000020532	Acaca	Acetyl-CoA carboxylase 1 (EC 6.4.1.2) (ACC-alpha) (Acetyl-CoA carboxylase 265) [Includes: Biotin carboxylase (EC 6.3.4.14)]. [Source:Uniprot/SWISSPROT;Acc:Q5SWU9]
chr11	84684320	84684508	peak1223	exon	11	ENSMUSG00000072593	Q3UP94_MOUSE	6 days neonate spleen cDNA, RIKEN full-length enriched library, clone:F430010L17 product:hypothetical protein, full insert sequence. (Fragment). [Source:Uniprot/SPTREMBL;Acc:Q3UP94]
chr11	85072533	85072882	peak1224	downstreamFar	-23982	ENSMUSG00000048248
chr11	85091113	85091393	peak1225	distant	-33426	ENSMUSG00000056678
chr11	85659972	85660554	peak1226	downstreamNear	-90	ENSMUSG00000069785	OTTMUSG00000001044	Novel protein (Fragment). [Source:Uniprot/SPTREMBL;Acc:Q5SSP8]
chr11	86171664	86171973	peak1227	upstreamNear	-791	ENSMUSG00000034297	Med13	Mediator of RNA polymerase II transcription subunit 13 (Thyroid hormone receptor-associated protein complex 240 kDa component) (Trap240) (Thyroid hormone receptor-associated protein 1). [Source:Uniprot/SWISSPROT;Acc:Q5SWW4]
chr11	86194308	86194633	peak1228	upstreamFar	-23443	ENSMUSG00000034297	Med13	Mediator of RNA polymerase II transcription subunit 13 (Thyroid hormone receptor-associated protein complex 240 kDa component) (Trap240) (Thyroid hormone receptor-associated protein 1). [Source:Uniprot/SWISSPROT;Acc:Q5SWW4]
chr11	86195224	86195695	peak1229	upstreamFar	-24432	ENSMUSG00000034297	Med13	Mediator of RNA polymerase II transcription subunit 13 (Thyroid hormone receptor-associated protein complex 240 kDa component) (Trap240) (Thyroid hormone receptor-associated protein 1). [Source:Uniprot/SWISSPROT;Acc:Q5SWW4]
chr11	86385084	86385357	peak1230	downstreamNear	-4358	ENSMUSG00000020513	Tubd1	Tubulin delta chain (Delta-tubulin). [Source:Uniprot/SWISSPROT;Acc:Q9R1K7]
chr11	86387353	86387691	peak1231	downstreamFar	-5270	ENSMUSG00000055697	ENSMUSG00000055697	Adult male liver tumor cDNA, RIKEN full-length enriched library, clone:C730049P21 product:hypothetical protein, full insert sequence. [Source:Uniprot/SPTREMBL;Acc:Q8C7E3]
chr11	86392526	86392757	peak1232	downstreamNear	-151	ENSMUSG00000055697	ENSMUSG00000055697	Adult male liver tumor cDNA, RIKEN full-length enriched library, clone:C730049P21 product:hypothetical protein, full insert sequence. [Source:Uniprot/SPTREMBL;Acc:Q8C7E3]
chr11	86409627	86410089	peak1233	intron	11660	ENSMUSG00000018171	Tmem49	Transmembrane protein 49 (Vacuole membrane protein 1) (NF-E2-inducible protein 2) (Protein ni-2). [Source:Uniprot/SWISSPROT;Acc:Q99KU0]
chr11	86418274	86418641	peak1234	intron	20259	ENSMUSG00000018171	Tmem49	Transmembrane protein 49 (Vacuole membrane protein 1) (NF-E2-inducible protein 2) (Protein ni-2). [Source:Uniprot/SWISSPROT;Acc:Q99KU0]
chr11	86809150	86809409	peak1235	upstreamNear	-2015	ENSMUSG00000018427	Ypel2	Protein yippee-like 2. [Source:Uniprot/SWISSPROT;Acc:Q65Z95]
chr11	86838927	86839333	peak1236	downstreamFar	-8270	ENSMUSG00000061666	Gdpd1	Glycerophosphodiester phosphodiesterase domain-containing protein 1 (EC 3.1.-.-) (Glycerophosphodiester phosphodiesterase 4). [Source:Uniprot/SWISSPROT;Acc:Q9CRY7]
chr11	87132874	87133044	peak1237	intron	39537	ENSMUSG00000046442	Ppm1e	Protein phosphatase 1E (EC 3.1.3.16) (Ca(2+)/calmodulin-dependent protein kinase phosphatase N) (CaMKP-N) (CaMKP-nucleus) (CaMKN) (Partner of PIX 1) (Partner of PIX-alpha) (Partner of PIXA). [Source:Uniprot/SWISSPROT;Acc:Q80TL0]
chr11	87199217	87199419	peak1238	intron	9166	ENSMUSG00000007646	Rad51c	Rad51 homolog c [Source:RefSeq_peptide;Acc:NP_444499]
chr11	87639094	87639407	peak1239	exon	367	ENSMUSG00000009356	Lpo	lactoperoxidase [Source:RefSeq_peptide;Acc:NP_536345]
chr11	87840850	87841118	peak1240	upstreamFar	-20189	ENSMUSG00000018379	Sfrs1	Splicing factor, arginine/serine-rich 1. [Source:Uniprot/SWISSPROT;Acc:Q6PDM2]
chr11	87927052	87927427	peak1241	intron	14488	ENSMUSG00000018378	Cuedc1	CUE domain-containing protein 1. [Source:Uniprot/SWISSPROT;Acc:Q8R3V6]
chr11	88328102	88328454	peak1242	intron	175394	ENSMUSG00000069769	Msi2	RNA-binding protein Musashi homolog 2 (Musashi-2). [Source:Uniprot/SWISSPROT;Acc:Q920Q6]
chr11	88369600	88369919	peak1243	intron	209784	ENSMUSG00000069769	Msi2	RNA-binding protein Musashi homolog 2 (Musashi-2). [Source:Uniprot/SWISSPROT;Acc:Q920Q6]
chr11	88579595	88579904	peak1244	upstreamNear	-206	ENSMUSG00000069769	Msi2	RNA-binding protein Musashi homolog 2 (Musashi-2). [Source:Uniprot/SWISSPROT;Acc:Q920Q6]
chr11	88850386	88850578	peak1245	intron	2445	ENSMUSG00000033983	Coil	coilin [Source:RefSeq_peptide;Acc:NP_057915]
chr11	88854479	88854612	peak1246	downstreamNear	-1618	ENSMUSG00000033983	Coil	coilin [Source:RefSeq_peptide;Acc:NP_057915]
chr11	88863852	88864013	peak1247	intron	3242	ENSMUSG00000000275	Trim25	Tripartite motif-containing protein 25 (Zinc finger protein 147) (Estrogen-responsive finger protein) (Efp). [Source:Uniprot/SWISSPROT;Acc:Q61510]
chr11	90051636	90051840	peak1248	upstreamFar	-5297	ENSMUSG00000077706	5S_rRNA	5S ribosomal RNA [Source: RFAM 8.1]
chr11	90070207	90070497	peak1249	upstreamFar	-23911	ENSMUSG00000077706	5S_rRNA	5S ribosomal RNA [Source: RFAM 8.1]
chr11	90106213	90106457	peak1250	upstreamNear	-4435	ENSMUSG00000003948	Mmd	Monocyte to macrophage differentiation protein (Progestin and adipoQ receptor family member XI). [Source:Uniprot/SWISSPROT;Acc:Q9CQY7]
chr11	90120564	90120785	peak1251	intron	9904	ENSMUSG00000003948	Mmd	Monocyte to macrophage differentiation protein (Progestin and adipoQ receptor family member XI). [Source:Uniprot/SWISSPROT;Acc:Q9CQY7]
chr11	90216514	90216861	peak1252	intron	18838	ENSMUSG00000003949	Hlf	Hepatic leukemia factor. [Source:Uniprot/SWISSPROT;Acc:Q8BW74]
chr11	90243604	90244054	peak1253	intron	8402	ENSMUSG00000003949	Hlf	Hepatic leukemia factor. [Source:Uniprot/SWISSPROT;Acc:Q8BW74]
chr11	90521822	90522165	peak1254	intron	22495	ENSMUSG00000020544	Cox11	Cytochrome c oxidase assembly protein COX11, mitochondrial precursor. [Source:Uniprot/SWISSPROT;Acc:Q6P8I6]
chr11	93995842	93996031	peak1255	downstreamFar	-8542	ENSMUSG00000020859	Spag9	C-jun-amino-terminal kinase-interacting protein 4 (JNK-interacting protein 4) (JIP-4) (JNK-associated leucine-zipper protein) (JLP) (Sperm-associated antigen 9) (Mitogen-activated protein kinase 8- interacting protein 4) (JNK/SAPK-associated protein 2) (J [Source:Uniprot/SWISSPROT;Acc:Q58A65]
chr11	93998950	93999262	peak1256	downstreamFar	-11712	ENSMUSG00000020859	Spag9	C-jun-amino-terminal kinase-interacting protein 4 (JNK-interacting protein 4) (JIP-4) (JNK-associated leucine-zipper protein) (JLP) (Sperm-associated antigen 9) (Mitogen-activated protein kinase 8- interacting protein 4) (JNK/SAPK-associated protein 2) (J [Source:Uniprot/SWISSPROT;Acc:Q58A65]
chr11	94022751	94023048	peak1257	distant	-35505	ENSMUSG00000020859	Spag9	C-jun-amino-terminal kinase-interacting protein 4 (JNK-interacting protein 4) (JIP-4) (JNK-associated leucine-zipper protein) (JLP) (Sperm-associated antigen 9) (Mitogen-activated protein kinase 8- interacting protein 4) (JNK/SAPK-associated protein 2) (J [Source:Uniprot/SWISSPROT;Acc:Q58A65]
chr11	94043910	94044125	peak1258	distant	-28736	ENSMUSG00000037573	Tob1	Protein Tob1 (Transducer of erbB-2 1). [Source:Uniprot/SWISSPROT;Acc:Q61471]
chr11	94044153	94044391	peak1259	distant	-28481	ENSMUSG00000037573	Tob1	Protein Tob1 (Transducer of erbB-2 1). [Source:Uniprot/SWISSPROT;Acc:Q61471]
chr11	94094828	94095101	peak1260	downstreamNear	-2306	ENSMUSG00000044177	Wfikkn2	WAP, kazal, immunoglobulin, kunitz and NTR domain-containing protein 2 precursor (Growth and differentiation factor-associated serum protein 1) (GASP-1) (mGASP-1). [Source:Uniprot/SWISSPROT;Acc:Q7TQN3]
chr11	94410345	94410685	peak1261	upstreamNear	-2	ENSMUSG00000039096	Rsad1	Radical S-adenosyl methionine domain-containing protein 1, mitochondrial precursor (EC 1.3.99.-) (Oxygen-independent coproporphyrinogen III oxidase-like protein RSAD1). [Source:Uniprot/SWISSPROT;Acc:Q5SUV1]
chr11	94492071	94492454	peak1262	intron	1114	ENSMUSG00000020869	Lrrc59	Leucine-rich repeat-containing protein 59. [Source:Uniprot/SWISSPROT;Acc:Q922Q8]
chr11	94495946	94496293	peak1263	intron	4971	ENSMUSG00000020869	Lrrc59	Leucine-rich repeat-containing protein 59. [Source:Uniprot/SWISSPROT;Acc:Q922Q8]
chr11	94534891	94535119	peak1264	intron	3802	ENSMUSG00000020868	Xylt2	Xylosyltransferase 2 (EC 2.4.2.26) (Xylosyltransferase II) (Peptide O- xylosyltransferase 2). [Source:Uniprot/SWISSPROT;Acc:Q9EPL0]
chr11	94576361	94576563	peak1265	upstreamFar	-10649	ENSMUSG00000056008	OTTMUSG00000002038	predicted gene, OTTMUSG00000002038 (OTTMUSG00000002038), mRNA [Source:RefSeq_dna;Acc:NM_001007584]
chr11	94771625	94771845	peak1266	upstreamNear	-2403	ENSMUSG00000043522	A430060F13Rik	0 day neonate thymus cDNA, RIKEN full-length enriched library, clone:A430060F13 product:hypothetical protein, full insert sequence. [Source:Uniprot/SPTREMBL;Acc:Q8C517]
chr11	94850991	94851158	peak1267	upstreamNear	-1452	ENSMUSG00000038976	Ppp1r9b	Neurabin-2 (Neurabin-II) (Spinophilin) (Protein phosphatase 1 regulatory subunit 9B). [Source:Uniprot/SWISSPROT;Acc:Q6R891]
chr11	95119697	95119972	peak1268	upstreamNear	-3009	ENSMUSG00000020872	Tac4	tachykinin 4 [Source:RefSeq_peptide;Acc:NP_444323]
chr11	95992040	95992253	peak1269	upstreamNear	-2954	ENSMUSG00000038756	Ttll6	tubulin tyrosine ligase-like family, member 6 [Source:RefSeq_peptide;Acc:NP_766387]
chr11	96686309	96686715	peak1270	intron	4757	ENSMUSG00000038615	Nfe2l1	Nuclear factor erythroid 2-related factor 1 (NF-E2-related factor 1) (NFE2-related factor 1) (Nuclear factor, erythroid derived 2, like 1). [Source:Uniprot/SWISSPROT;Acc:Q61985]
chr11	96792978	96793283	peak1271	intron	2514	ENSMUSG00000047040	Atad4	Protein ATAD4. [Source:Uniprot/SWISSPROT;Acc:Q8JZM2]
chr11	96831069	96831308	peak1272	intron	13085	ENSMUSG00000018678	Sp2	Transcription factor Sp2. [Source:Uniprot/SWISSPROT;Acc:Q9D2H6]
chr11	96834610	96834734	peak1273	intron	9601	ENSMUSG00000018678	Sp2	Transcription factor Sp2. [Source:Uniprot/SWISSPROT;Acc:Q9D2H6]
chr11	96837200	96837357	peak1274	intron	6995	ENSMUSG00000018678	Sp2	Transcription factor Sp2. [Source:Uniprot/SWISSPROT;Acc:Q9D2H6]
chr11	97170725	97171189	peak1275	upstreamFar	-6222	ENSMUSG00000018882	Mrpl45	39S ribosomal protein L45, mitochondrial precursor (L45mt) (MRP-L45). [Source:Uniprot/SWISSPROT;Acc:Q9D0Q7]
chr11	97211563	97211878	peak1276	intron	1667	ENSMUSG00000070337	Gpr179	G protein-coupled receptor 179 [Source:RefSeq_peptide;Acc:NP_001074689]
chr11	97556556	97556817	peak1277	intron	4974	ENSMUSG00000018537	Pcgf2	Polycomb group RING finger protein 2 (DNA-binding protein Mel-18) (RING finger protein 110) (Zinc finger protein 144) (Zfp-144). [Source:Uniprot/SWISSPROT;Acc:P23798]
chr11	97910469	97910788	peak1278	intron	4148	ENSMUSG00000017400	Stac2	SH3 and cysteine-rich domain-containing protein 2 (SRC homology 3 and cysteine-rich domain protein 2) (24b2/STAC2). [Source:Uniprot/SWISSPROT;Acc:Q8R1B0]
chr11	97921161	97921413	peak1279	upstreamFar	-6511	ENSMUSG00000017400	Stac2	SH3 and cysteine-rich domain-containing protein 2 (SRC homology 3 and cysteine-rich domain protein 2) (24b2/STAC2). [Source:Uniprot/SWISSPROT;Acc:Q8R1B0]
chr11	98208536	98208771	peak1280	upstreamNear	-1399	ENSMUSG00000061718	Ppp1r1b	Protein phosphatase 1 regulatory subunit 1B (Dopamine- and cAMP- regulated neuronal phosphoprotein) (DARPP-32). [Source:Uniprot/SWISSPROT;Acc:Q60829]
chr11	98438740	98438903	peak1281	downstreamNear	-3756	ENSMUSG00000038150	Ormdl3	ORM1-like protein 3. [Source:Uniprot/SWISSPROT;Acc:Q9CPZ6]
chr11	98446010	98446312	peak1282	intron	2389	ENSMUSG00000038150	Ormdl3	ORM1-like protein 3. [Source:Uniprot/SWISSPROT;Acc:Q9CPZ6]
chr11	98450446	98450627	peak1283	upstreamNear	-1986	ENSMUSG00000038150	Ormdl3	ORM1-like protein 3. [Source:Uniprot/SWISSPROT;Acc:Q9CPZ6]
chr11	98582792	98583125	peak1284	intron	7775	ENSMUSG00000017210	Med24	Mediator of RNA polymerase II transcription subunit 24 (Mediator complex subunit 24) (Thyroid hormone receptor-associated protein complex 100 kDa component) (Trap100) (mTRAP100) (Thyroid hormone receptor-associated protein 4). [Source:Uniprot/SWISSPROT;Acc:Q99K74]
chr11	98600052	98600240	peak1285	upstreamNear	-3069	ENSMUSG00000058756	Thra	Thyroid hormone receptor alpha (Nuclear receptor subfamily 1 group A member 1) (C-erbA-alpha) (c-erbA-1). [Source:Uniprot/SWISSPROT;Acc:P63058]
chr11	98609137	98609497	peak1286	intron	6102	ENSMUSG00000058756	Thra	Thyroid hormone receptor alpha (Nuclear receptor subfamily 1 group A member 1) (C-erbA-alpha) (c-erbA-1). [Source:Uniprot/SWISSPROT;Acc:P63058]
chr11	98612228	98612545	peak1287	intron	9171	ENSMUSG00000058756	Thra	Thyroid hormone receptor alpha (Nuclear receptor subfamily 1 group A member 1) (C-erbA-alpha) (c-erbA-1). [Source:Uniprot/SWISSPROT;Acc:P63058]
chr11	98615477	98616056	peak1288	intron	12551	ENSMUSG00000058756	Thra	Thyroid hormone receptor alpha (Nuclear receptor subfamily 1 group A member 1) (C-erbA-alpha) (c-erbA-1). [Source:Uniprot/SWISSPROT;Acc:P63058]
chr11	98616084	98616513	peak1289	intron	13083	ENSMUSG00000058756	Thra	Thyroid hormone receptor alpha (Nuclear receptor subfamily 1 group A member 1) (C-erbA-alpha) (c-erbA-1). [Source:Uniprot/SWISSPROT;Acc:P63058]
chr11	98803878	98804459	peak1290	intron	15036	ENSMUSG00000037992	Rara	Retinoic acid receptor alpha (RAR-alpha) (Nuclear receptor subfamily 1 group B member 1). [Source:Uniprot/SWISSPROT;Acc:P11416]
chr11	98811199	98811599	peak1291	intron	22267	ENSMUSG00000037992	Rara	Retinoic acid receptor alpha (RAR-alpha) (Nuclear receptor subfamily 1 group B member 1). [Source:Uniprot/SWISSPROT;Acc:P11416]
chr11	98815741	98816144	peak1292	intron	20314	ENSMUSG00000037992	Rara	Retinoic acid receptor alpha (RAR-alpha) (Nuclear receptor subfamily 1 group B member 1). [Source:Uniprot/SWISSPROT;Acc:P11416]
chr11	98817236	98817452	peak1293	intron	18912	ENSMUSG00000037992	Rara	Retinoic acid receptor alpha (RAR-alpha) (Nuclear receptor subfamily 1 group B member 1). [Source:Uniprot/SWISSPROT;Acc:P11416]
chr11	98894420	98894837	peak1294	upstreamFar	-7931	ENSMUSG00000017493	Igfbp4	Insulin-like growth factor-binding protein 4 precursor (IGFBP-4) (IBP- 4) (IGF-binding protein 4). [Source:Uniprot/SWISSPROT;Acc:P47879]
chr11	98905636	98906145	peak1295	intron	3331	ENSMUSG00000017493	Igfbp4	Insulin-like growth factor-binding protein 4 precursor (IGFBP-4) (IBP- 4) (IGF-binding protein 4). [Source:Uniprot/SWISSPROT;Acc:P47879]
chr11	98906509	98906769	peak1296	intron	4080	ENSMUSG00000017493	Igfbp4	Insulin-like growth factor-binding protein 4 precursor (IGFBP-4) (IBP- 4) (IGF-binding protein 4). [Source:Uniprot/SWISSPROT;Acc:P47879]
chr11	98908383	98908729	peak1297	intron	5997	ENSMUSG00000017493	Igfbp4	Insulin-like growth factor-binding protein 4 precursor (IGFBP-4) (IBP- 4) (IGF-binding protein 4). [Source:Uniprot/SWISSPROT;Acc:P47879]
chr11	98927287	98927603	peak1298	exon	452	ENSMUSG00000017607	Tns4	Tensin-4 precursor. [Source:Uniprot/SWISSPROT;Acc:Q8BZ33]
chr11	98988307	98988613	peak1299	upstreamFar	-14935	ENSMUSG00000077936
chr11	99003050	99003270	peak1300	upstreamNear	-235	ENSMUSG00000077936
chr11	99263847	99264064	peak1301	downstreamFar	-13023	ENSMUSG00000020912	Krt12	Keratin, type I cytoskeletal 12 (Cytokeratin-12) (CK-12) (Keratin-12) (K12). [Source:Uniprot/SWISSPROT;Acc:Q64291]
chr11	99961617	99961953	peak1302	downstreamNear	-1738	ENSMUSG00000020916	Krt36	keratin 36 (Krt36) on chromosome 11 [Source:RefSeq_dna;Acc:NR_003957]
chr11	100415255	100415526	peak1303	intron	8469	ENSMUSG00000006784	Ttc25	Tetratricopeptide repeat protein 25 (TPR repeat protein 25). [Source:Uniprot/SWISSPROT;Acc:Q9D4B2]
chr11	100651884	100652517	peak1304	exon	10155	ENSMUSG00000020919	Stat5b	Signal transducer and activator of transcription 5B. [Source:Uniprot/SWISSPROT;Acc:P42232]
chr11	100693864	100694058	peak1305	intron	18077	ENSMUSG00000020919	Stat5b	Signal transducer and activator of transcription 5B. [Source:Uniprot/SWISSPROT;Acc:P42232]
chr11	100740935	100741242	peak1306	exon	20371	ENSMUSG00000004043	Stat5b	Signal transducer and activator of transcription 5A (Mammary gland factor). [Source:Uniprot/SWISSPROT;Acc:P42230]
chr11	100755607	100755881	peak1307	intron	35027	ENSMUSG00000004043	Stat5b	Signal transducer and activator of transcription 5A (Mammary gland factor). [Source:Uniprot/SWISSPROT;Acc:P42230]
chr11	100825340	100825760	peak1308	exon	6381	ENSMUSG00000004044	Ptrf	Polymerase I and transcript release factor. [Source:Uniprot/SWISSPROT;Acc:O54724]
chr11	100841281	100841497	peak1309	upstreamFar	-9458	ENSMUSG00000004044	Ptrf	Polymerase I and transcript release factor. [Source:Uniprot/SWISSPROT;Acc:O54724]
chr11	100895560	100895775	peak1310	intron	24898	ENSMUSG00000019302	Atp6v0a1	Vacuolar proton translocating ATPase 116 kDa subunit a isoform 1 (V- ATPase 116 kDa isoform a1) (Clathrin-coated vesicle/synaptic vesicle proton pump 116 kDa subunit) (Vacuolar proton pump subunit 1) (Vacuolar adenosine triphosphatase subunit Ac116). [Source:Uniprot/SWISSPROT;Acc:Q9Z1G4]
chr11	101091411	101091819	peak1311	upstreamNear	-3838	ENSMUSG00000006920	Ezh1	Enhancer of zeste homolog 1 (ENX-2). [Source:Uniprot/SWISSPROT;Acc:P70351]
chr11	101092330	101092955	peak1312	upstreamNear	-4865	ENSMUSG00000006920	Ezh1	Enhancer of zeste homolog 1 (ENX-2). [Source:Uniprot/SWISSPROT;Acc:P70351]
chr11	101117741	101118048	peak1313	intron	2831	ENSMUSG00000078656	Vps25	Vacuolar protein-sorting-associated protein 25. [Source:Uniprot/SWISSPROT;Acc:Q9CQ80]
chr11	101222033	101222484	peak1314	upstreamFar	-6772	ENSMUSG00000078650	G6pc	Glucose-6-phosphatase (EC 3.1.3.9) (G6Pase) (G-6-Pase). [Source:Uniprot/SWISSPROT;Acc:P35576]
chr11	101240388	101240645	peak1315	downstreamNear	-1301	ENSMUSG00000078650	G6pc	Glucose-6-phosphatase (EC 3.1.3.9) (G6Pase) (G-6-Pase). [Source:Uniprot/SWISSPROT;Acc:P35576]
chr11	101240746	101240938	peak1316	downstreamNear	-1627	ENSMUSG00000078650	G6pc	Glucose-6-phosphatase (EC 3.1.3.9) (G6Pase) (G-6-Pase). [Source:Uniprot/SWISSPROT;Acc:P35576]
chr11	101262265	101262512	peak1317	upstreamNear	-3306	ENSMUSG00000064759	U2	U2 spliceosomal RNA [Source: RFAM 8.1]
chr11	101264583	101264784	peak1318	downstreamNear	-3323	ENSMUSG00000075528	1700113I22Rik	Alanyl-tRNA synthetase domain-containing protein 1. [Source:Uniprot/SWISSPROT;Acc:Q3THG9]
chr11	101265231	101265706	peak1319	downstreamNear	-2538	ENSMUSG00000075528	1700113I22Rik	Alanyl-tRNA synthetase domain-containing protein 1. [Source:Uniprot/SWISSPROT;Acc:Q3THG9]
chr11	101303363	101303722	peak1320	upstreamNear	-187	ENSMUSG00000063316	Rpl27	60S ribosomal protein L27. [Source:Uniprot/SWISSPROT;Acc:P61358]
chr11	101309844	101310106	peak1321	intron	180	ENSMUSG00000010358	Ifi35	Interferon-induced 35 kDa protein homolog (IFP 35). [Source:Uniprot/SWISSPROT;Acc:Q9D8C4]
chr11	101561805	101562203	peak1322	distant	-32266	ENSMUSG00000034931	Dhx8	DEAH (Asp-Glu-Ala-His) box polypeptide 8 [Source:RefSeq_peptide;Acc:NP_659080]
chr11	101617926	101618260	peak1323	intron	10576	ENSMUSG00000034931	Dhx8	DEAH (Asp-Glu-Ala-His) box polypeptide 8 [Source:RefSeq_peptide;Acc:NP_659080]
chr11	101618452	101618705	peak1324	intron	10091	ENSMUSG00000034931	Dhx8	DEAH (Asp-Glu-Ala-His) box polypeptide 8 [Source:RefSeq_peptide;Acc:NP_659080]
chr11	102268777	102269059	peak1325	upstreamNear	-96	ENSMUSG00000018677	Slc25a39	Solute carrier family 25 member 39. [Source:Uniprot/SWISSPROT;Acc:Q9D8K8]
chr11	102273052	102273448	peak1326	upstreamNear	-4428	ENSMUSG00000018677	Slc25a39	Solute carrier family 25 member 39. [Source:Uniprot/SWISSPROT;Acc:Q9D8K8]
chr11	102277873	102278061	peak1327	upstreamFar	-9145	ENSMUSG00000018677	Slc25a39	Solute carrier family 25 member 39. [Source:Uniprot/SWISSPROT;Acc:Q9D8K8]
chr11	102294089	102294557	peak1328	exon	2502	ENSMUSG00000034708	Grn	Granulins precursor (Proepithelin) (PEPI) (PC cell-derived growth factor) (PCDGF) [Contains: Acrogranin; Granulin-1; Granulin-2; Granulin-3; Granulin-4; Granulin-5; Granulin-6; Granulin-7]. [Source:Uniprot/SWISSPROT;Acc:P28798]
chr11	102371568	102371772	peak1329	intron	33133	ENSMUSG00000034621	Gpatch8	Novel protein similar to Homo sapiens KIAA0553 protein. [Source:Uniprot/SPTREMBL;Acc:A2A6A1]
chr11	102611076	102611348	peak1330	upstreamFar	-11681	ENSMUSG00000020926	Adam11	ADAM 11 precursor (A disintegrin and metalloproteinase domain 11) (Metalloproteinase-like, disintegrin-like, and cysteine-rich protein) (MDC). [Source:Uniprot/SWISSPROT;Acc:Q9R1V4]
chr11	102699608	102699832	peak1331	downstreamNear	-67	ENSMUSG00000020929	Eftud2	116 kDa U5 small nuclear ribonucleoprotein component (U5 snRNP- specific protein, 116 kDa) (U5-116 kDa) (Elongation factor Tu GTP- binding domain-containing protein 2). [Source:Uniprot/SWISSPROT;Acc:O08810]
chr11	102896463	102896644	peak1332	intron	6691	ENSMUSG00000020936	Nmt1	Glycylpeptide N-tetradecanoyltransferase 1 (EC 2.3.1.97) (Peptide N- myristoyltransferase 1) (Myristoyl-CoA:protein N-myristoyltransferase 1) (NMT 1) (Type I N-myristoyltransferase). [Source:Uniprot/SWISSPROT;Acc:O70310]
chr11	102934398	102934534	peak1333	intron	2848	ENSMUSG00000020937	Plcd3	1-phosphatidylinositol-4,5-bisphosphate phosphodiesterase delta-3 (EC 3.1.4.11) (Phosphoinositide phospholipase C delta-3) (PLC-delta-3) (Phospholipase C-delta-3). [Source:Uniprot/SWISSPROT;Acc:Q8K2J0]
chr11	103207273	103207505	peak1334	intron	14578	ENSMUSG00000034255	Arhgap27	Rho GTPase activating protein 27 isoform 1 [Source:RefSeq_peptide;Acc:NP_598476]
chr11	103507146	103507402	peak1335	upstreamNear	-3549	ENSMUSG00000046215	Rprml	Reprimo-like protein. [Source:Uniprot/SWISSPROT;Acc:Q3URD2]
chr11	103509921	103510290	peak1336	upstreamNear	-718	ENSMUSG00000046215	Rprml	Reprimo-like protein. [Source:Uniprot/SWISSPROT;Acc:Q3URD2]
chr11	104132825	104133132	peak1337	intron	40166	ENSMUSG00000018411	Mapt	Microtubule-associated protein tau (Neurofibrillary tangle protein) (Paired helical filament-tau) (PHF-tau). [Source:Uniprot/SWISSPROT;Acc:P10637]
chr11	104479979	104480229	peak1338	intron	10734	ENSMUSG00000020689	Itgb3	Integrin beta-3 precursor (Platelet membrane glycoprotein IIIa) (GPIIIa) (CD61 antigen). [Source:Uniprot/SWISSPROT;Acc:O54890]
chr11	104940788	104941125	peak1339	intron	4336	ENSMUSG00000078629	A2A9G1_MOUSE	Novel protein (Fragment). [Source:Uniprot/SPTREMBL;Acc:A2A9G1]
chr11	105174675	105174990	peak1340	intron	20872	ENSMUSG00000020695	Mrc2	Macrophage mannose receptor 2 precursor (Lectin lambda) (CD280 antigen). [Source:Uniprot/SWISSPROT;Acc:Q64449]
chr11	105791958	105792183	peak1341	downstreamNear	-1457	ENSMUSG00000053580	Tanc2	tetratricopeptide repeat, ankyrin repeat and coiled-coil containing 2 [Source:RefSeq_peptide;Acc:NP_851416]
chr11	105797517	105797991	peak1342	intron	2736	ENSMUSG00000019590	Cyb561	Cytochrome b561 (Cytochrome b-561). [Source:Uniprot/SWISSPROT;Acc:Q60720]
chr11	105798137	105798564	peak1343	intron	3332	ENSMUSG00000019590	Cyb561	Cytochrome b561 (Cytochrome b-561). [Source:Uniprot/SWISSPROT;Acc:Q60720]
chr11	105806059	105806378	peak1344	exon	8243	ENSMUSG00000019590	Cyb561	Cytochrome b561 (Cytochrome b-561). [Source:Uniprot/SWISSPROT;Acc:Q60720]
chr11	105814771	105815190	peak1345	upstreamNear	-519	ENSMUSG00000019590	Cyb561	Cytochrome b561 (Cytochrome b-561). [Source:Uniprot/SWISSPROT;Acc:Q60720]
chr11	105819952	105820367	peak1346	upstreamFar	-5698	ENSMUSG00000019590	Cyb561	Cytochrome b561 (Cytochrome b-561). [Source:Uniprot/SWISSPROT;Acc:Q60720]
chr11	105957156	105957353	peak1347	intron	11332	ENSMUSG00000020700	Map3k3	Mitogen-activated protein kinase kinase kinase 3 (EC 2.7.11.25) (MAPK/ERK kinase kinase 3) (MEK kinase 3) (MEKK 3). [Source:Uniprot/SWISSPROT;Acc:Q61084]
chr11	105996037	105996341	peak1348	intron	20557	ENSMUSG00000020700	Map3k3	Mitogen-activated protein kinase kinase kinase 3 (EC 2.7.11.25) (MAPK/ERK kinase kinase 3) (MEK kinase 3) (MEKK 3). [Source:Uniprot/SWISSPROT;Acc:Q61084]
chr11	106128735	106128901	peak1349	exon	4325	ENSMUSG00000078619	Smarcd2	SWI/SNF-related matrix-associated actin-dependent regulator of chromatin subfamily D member 2 (60 kDa BRG-1/Brm-associated factor subunit B) (BRG1-associated factor 60B). [Source:Uniprot/SWISSPROT;Acc:Q99JR8]
chr11	106129624	106130133	peak1350	intron	4244	ENSMUSG00000078619	Smarcd2	SWI/SNF-related matrix-associated actin-dependent regulator of chromatin subfamily D member 2 (60 kDa BRG-1/Brm-associated factor subunit B) (BRG1-associated factor 60B). [Source:Uniprot/SWISSPROT;Acc:Q99JR8]
chr11	106822574	106822832	peak1351	distant	-27247	ENSMUSG00000018362	Kpna2	Importin subunit alpha-2 (Karyopherin subunit alpha-2) (SRP1-alpha) (RAG cohort protein 1) (Pendulin) (Pore targeting complex 58 kDa subunit) (PTAC58) (Importin alpha P1). [Source:Uniprot/SWISSPROT;Acc:P52293]
chr11	106822864	106823280	peak1352	distant	-26878	ENSMUSG00000018362	Kpna2	Importin subunit alpha-2 (Karyopherin subunit alpha-2) (SRP1-alpha) (RAG cohort protein 1) (Pendulin) (Pore targeting complex 58 kDa subunit) (PTAC58) (Importin alpha P1). [Source:Uniprot/SWISSPROT;Acc:P52293]
chr11	107374512	107374701	peak1353	downstreamFar	-9579	ENSMUSG00000020720	Psmd12	26S proteasome non-ATPase regulatory subunit 12 (26S proteasome regulatory subunit p55). [Source:Uniprot/SWISSPROT;Acc:Q9D8W5]
chr11	107374707	107374871	peak1354	downstreamFar	-9762	ENSMUSG00000020720	Psmd12	26S proteasome non-ATPase regulatory subunit 12 (26S proteasome regulatory subunit p55). [Source:Uniprot/SWISSPROT;Acc:Q9D8W5]
chr11	107923539	107923842	peak1355	intron	124128	ENSMUSG00000050965	Prkca	Protein kinase C alpha type (EC 2.7.11.13) (PKC-alpha) (PKC-A). [Source:Uniprot/SWISSPROT;Acc:P20444]
chr11	108082959	108083160	peak1356	intron	122009	ENSMUSG00000050965	Prkca	Protein kinase C alpha type (EC 2.7.11.13) (PKC-alpha) (PKC-A). [Source:Uniprot/SWISSPROT;Acc:P20444]
chr11	108697409	108697639	peak1357	intron	24405	ENSMUSG00000020728	Ccdc46	Coiled-coil domain-containing protein 46. [Source:Uniprot/SWISSPROT;Acc:Q5PR68]
chr11	108735536	108735714	peak1358	downstreamFar	-13696	ENSMUSG00000020728	Ccdc46	Coiled-coil domain-containing protein 46. [Source:Uniprot/SWISSPROT;Acc:Q5PR68]
chr11	109279514	109279717	peak1359	exon	2085	ENSMUSG00000045065	9930022D16Rik	18-day embryo whole body cDNA, RIKEN full-length enriched library, clone:1110061H18 product:hypothetical protein, full insert sequence (Novel protein) (Adult female vagina cDNA, RIKEN full-length enriched library, clone:9930022D16 product:hypothetical pro [Source:Uniprot/SPTREMBL;Acc:Q8BG27]
chr11	109615674	109615965	peak1360	distant	-32249	ENSMUSG00000020614	BC029169	Protein FAM20A precursor. [Source:Uniprot/SWISSPROT;Acc:Q8CID3]
chr11	110106180	110106385	peak1361	intron	6760	ENSMUSG00000044749	Abca6	ATP-binding cassette sub-family A member 6. [Source:Uniprot/SWISSPROT;Acc:Q8K441]
chr11	110310224	110310601	peak1362	exon	49976	ENSMUSG00000020623	Map2k6	Dual specificity mitogen-activated protein kinase kinase 6 (EC 2.7.12.2) (MAP kinase kinase 6) (MAPKK 6) (MAPK/ERK kinase 6) (SAPKK3). [Source:Uniprot/SWISSPROT;Acc:P70236]
chr11	111533338	111533536	peak1363	distant	-596472	ENSMUSG00000041695	Kcnj2	Inward rectifier potassium channel 2 (Potassium channel, inwardly rectifying subfamily J member 2) (Inward rectifier K(+) channel Kir2.1). [Source:Uniprot/SWISSPROT;Acc:P35561]
chr11	111741595	111741823	peak1364	distant	-797100	ENSMUSG00000041674	BC006965	BC006965 protein. [Source:Uniprot/SPTREMBL;Acc:Q91V96]
chr11	112363238	112363444	peak1365	distant	-175468	ENSMUSG00000041674	BC006965	BC006965 protein. [Source:Uniprot/SPTREMBL;Acc:Q91V96]
chr11	113399785	113399991	peak1366	intron	27185	ENSMUSG00000041654	Slc39a11	Zinc transporter ZIP11 (Zrt- and Irt-like protein 11) (ZIP-11) (Solute carrier family 39 member 11). [Source:Uniprot/SWISSPROT;Acc:Q8BWY7]
chr11	113583848	113584132	peak1367	downstreamNear	-4174	ENSMUSG00000041598	Cdc42ep4	Cdc42 effector protein 4 (Binder of Rho GTPases 4). [Source:Uniprot/SWISSPROT;Acc:Q9JM96]
chr11	113617972	113618337	peak1368	upstreamFar	-5033	ENSMUSG00000041598	Cdc42ep4	Cdc42 effector protein 4 (Binder of Rho GTPases 4). [Source:Uniprot/SWISSPROT;Acc:Q9JM96]
chr11	114933306	114933657	peak1369	upstreamFar	-10128	ENSMUSG00000048498	Cd300e	CD300e antigen [Source:RefSeq_peptide;Acc:NP_742047]
chr11	115554196	115554460	peak1370	intron	15562	ENSMUSG00000059923	Grb2	Growth factor receptor-bound protein 2 (Adapter protein GRB2) (SH2/SH3 adapter GRB2). [Source:Uniprot/SWISSPROT;Acc:Q60631]
chr11	115557318	115557557	peak1371	intron	12453	ENSMUSG00000059923	Grb2	Growth factor receptor-bound protein 2 (Adapter protein GRB2) (SH2/SH3 adapter GRB2). [Source:Uniprot/SWISSPROT;Acc:Q60631]
chr11	115584034	115584316	peak1372	downstreamNear	-1465	ENSMUSG00000062586
chr11	115613118	115613483	peak1373	upstreamFar	-13447	ENSMUSG00000020747	2310067B10Rik	Uncharacterized protein KIAA0195. [Source:Uniprot/SWISSPROT;Acc:Q7TSH8]
chr11	115764467	115764756	peak1374	intron	10694	ENSMUSG00000020752	Recql5	RecQ protein-like 5 [Source:RefSeq_peptide;Acc:NP_569721]
chr11	116373429	116373829	peak1375	upstreamFar	-18234	ENSMUSG00000015869	Prpsap1	Phosphoribosyl pyrophosphate synthetase-associated protein 1 (PRPP synthetase-associated protein 1) (39 kDa phosphoribosypyrophosphate synthetase-associated protein) (PAP39). [Source:Uniprot/SWISSPROT;Acc:Q9D0M1]
chr11	116379189	116379435	peak1376	upstreamFar	-12927	ENSMUSG00000061878	Sphk1	sphingosine kinase 1 isoform 2 [Source:RefSeq_peptide;Acc:NP_079643]
chr11	116379816	116380172	peak1377	upstreamFar	-12245	ENSMUSG00000061878	Sphk1	sphingosine kinase 1 isoform 2 [Source:RefSeq_peptide;Acc:NP_079643]
chr11	116394996	116395205	peak1378	exon	2861	ENSMUSG00000061878	Sphk1	sphingosine kinase 1 isoform 2 [Source:RefSeq_peptide;Acc:NP_079643]
chr11	116419954	116420192	peak1379	intron	21006	ENSMUSG00000020802	Ube2o	Ubiquitin-conjugating enzyme E2 O (EC 6.3.2.19) (Ubiquitin-protein ligase O) (Ubiquitin carrier protein O) (Ubiquitin-conjugating enzyme E2 of 230 kDa) (E2-230K). [Source:Uniprot/SWISSPROT;Acc:Q6ZPJ3]
chr11	116482449	116483010	peak1380	intron	5604	ENSMUSG00000020806	Rhbdf2	rhomboid-like protein 6 [Source:RefSeq_peptide;Acc:NP_766160]
chr11	116522824	116523277	peak1381	intron	6651	ENSMUSG00000075410	OTTMUSG00000003947	Progressive rod-cone degeneration protein homolog. [Source:Uniprot/SWISSPROT;Acc:Q00LT2]
chr11	116527547	116527949	peak1382	intron	1953	ENSMUSG00000075410	OTTMUSG00000003947	Progressive rod-cone degeneration protein homolog. [Source:Uniprot/SWISSPROT;Acc:Q00LT2]
chr11	116527962	116528237	peak1383	intron	1602	ENSMUSG00000075410	OTTMUSG00000003947	Progressive rod-cone degeneration protein homolog. [Source:Uniprot/SWISSPROT;Acc:Q00LT2]
chr11	116543743	116544154	peak1384	intron	6769	ENSMUSG00000057286	St6galnac2	Alpha-N-acetylgalactosaminide alpha-2,6-sialyltransferase 2 (EC 2.4.99.-) (GalNAc alpha-2,6-sialyltransferase II) (ST6GalNAc II) (Gal-beta-1,3-GalNAc alpha-2,6-sialyltransferase) (Sialyltransferase 7B). [Source:Uniprot/SWISSPROT;Acc:P70277]
chr11	116564300	116564498	peak1385	upstreamFar	-8422	ENSMUSG00000057286	St6galnac2	Alpha-N-acetylgalactosaminide alpha-2,6-sialyltransferase 2 (EC 2.4.99.-) (GalNAc alpha-2,6-sialyltransferase II) (ST6GalNAc II) (Gal-beta-1,3-GalNAc alpha-2,6-sialyltransferase) (Sialyltransferase 7B). [Source:Uniprot/SWISSPROT;Acc:P70277]
chr11	116625751	116625922	peak1386	downstreamNear	-504	ENSMUSG00000009588	St6galnac1	Alpha-N-acetylgalactosaminide alpha-2,6-sialyltransferase 1 (EC 2.4.99.3) (GalNAc alpha-2,6-sialyltransferase I) (ST6GalNAc I) (Sialyltransferase 7A). [Source:Uniprot/SWISSPROT;Acc:Q9QZ39]
chr11	116626051	116626400	peak1387	downstreamNear	-115	ENSMUSG00000009588	St6galnac1	Alpha-N-acetylgalactosaminide alpha-2,6-sialyltransferase 1 (EC 2.4.99.3) (GalNAc alpha-2,6-sialyltransferase I) (ST6GalNAc I) (Sialyltransferase 7A). [Source:Uniprot/SWISSPROT;Acc:Q9QZ39]
chr11	116670974	116671172	peak1388	intron	6355	ENSMUSG00000020814	Mxra7	Matrix-remodeling-associated protein 7 (Transmembrane anchor protein 1). [Source:Uniprot/SWISSPROT;Acc:Q9CZH7]
chr11	116729447	116729655	peak1389	intron	7398	ENSMUSG00000020818	Mfsd11	UNC93-like protein MFSD11 (Protein ET). [Source:Uniprot/SWISSPROT;Acc:Q8BJ51]
chr11	116949577	116949966	peak1390	downstreamFar	-11022	ENSMUSG00000077740	SCARNA16	Small Cajal body specific RNA 16 [Source: RFAM 8.1]
chr11	116959470	116959740	peak1391	upstreamFar	-16877	ENSMUSG00000020823	Sec14l1	SEC14-like 1 [Source:RefSeq_peptide;Acc:NP_083053]
chr11	116964854	116965319	peak1392	upstreamFar	-11396	ENSMUSG00000020823	Sec14l1	SEC14-like 1 [Source:RefSeq_peptide;Acc:NP_083053]
chr11	117092870	117093387	peak1393	intron	32153	ENSMUSG00000059248	2009-09-09	Septin-9 (SL3-3 integration site 1 protein). [Source:Uniprot/SWISSPROT;Acc:Q80UG5]
chr11	117121020	117121268	peak1394	intron	60169	ENSMUSG00000059248	2009-09-09	Septin-9 (SL3-3 integration site 1 protein). [Source:Uniprot/SWISSPROT;Acc:Q80UG5]
chr11	117137377	117137791	peak1395	intron	76609	ENSMUSG00000059248	2009-09-09	Septin-9 (SL3-3 integration site 1 protein). [Source:Uniprot/SWISSPROT;Acc:Q80UG5]
chr11	117157565	117157783	peak1396	intron	65964	ENSMUSG00000059248	2009-09-09	Septin-9 (SL3-3 integration site 1 protein). [Source:Uniprot/SWISSPROT;Acc:Q80UG5]
chr11	117685346	117685548	peak1397	intron	8607	ENSMUSG00000025574	Tk1	Thymidine kinase, cytosolic (EC 2.7.1.21). [Source:Uniprot/SWISSPROT;Acc:P04184]
chr11	117778442	117778796	peak1398	distant	-43779	ENSMUSG00000017713	Tha1	threonine aldolase 1 [Source:RefSeq_peptide;Acc:NP_082195]
chr11	118300326	118300714	peak1399	intron	10707	ENSMUSG00000017446	C1qtnf1	C1q and tumor necrosis factor related protein 1 [Source:RefSeq_peptide;Acc:NP_064343]
chr11	119128601	119128931	peak1400	upstreamNear	-574	ENSMUSG00000025579	Gaa	Lysosomal alpha-glucosidase precursor (EC 3.2.1.20) (Acid maltase). [Source:Uniprot/SWISSPROT;Acc:P70699]
chr11	119129108	119129505	peak1401	upstreamNear	-34	ENSMUSG00000025579	Gaa	Lysosomal alpha-glucosidase precursor (EC 3.2.1.20) (Acid maltase). [Source:Uniprot/SWISSPROT;Acc:P70699]
chr11	119178128	119178362	peak1402	intron	9163	ENSMUSG00000013483	Card14	Caspase recruitment domain-containing protein 14 (Bcl10-interacting MAGUK protein 2) (Bimp2). [Source:Uniprot/SWISSPROT;Acc:Q99KF0]
chr11	119406155	119406546	peak1403	intron	2784	ENSMUSG00000025582	Nptx1	Neuronal pentraxin-1 precursor (NP1) (Neuronal pentraxin I) (NP-I). [Source:Uniprot/SWISSPROT;Acc:Q62443]
chr11	119407656	119408027	peak1404	intron	1293	ENSMUSG00000025582	Nptx1	Neuronal pentraxin-1 precursor (NP1) (Neuronal pentraxin I) (NP-I). [Source:Uniprot/SWISSPROT;Acc:Q62443]
chr11	119476533	119476782	peak1405	intron	11645	ENSMUSG00000025583	4932417H02Rik	Regulatory-associated protein of mTOR (Raptor) (p150 target of rapamycin (TOR)-scaffold protein). [Source:Uniprot/SWISSPROT;Acc:Q8K4Q0]
chr11	119506853	119507036	peak1406	intron	41932	ENSMUSG00000025583	4932417H02Rik	Regulatory-associated protein of mTOR (Raptor) (p150 target of rapamycin (TOR)-scaffold protein). [Source:Uniprot/SWISSPROT;Acc:Q8K4Q0]
chr11	119806643	119807079	peak1407	intron	2784	ENSMUSG00000025372	Baiap2	Brain-specific angiogenesis inhibitor 1-associated protein 2 (BAI1- associated protein 2) (BAI-associated protein 2) (Insulin receptor substrate p53) (IRSp53) (Insulin receptor substrate protein of 53 kDa) (Insulin receptor tyrosine kinase 53 kDa substrat [Source:Uniprot/SWISSPROT;Acc:Q8BKX1]
chr11	120112491	120112644	peak1408	intron	18306	ENSMUSG00000039741	Bahcc1	BAH and coiled-coil domain-containing protein 1. [Source:Uniprot/SWISSPROT;Acc:Q3UHR0]
chr11	120114042	120114474	peak1409	intron	19997	ENSMUSG00000039741	Bahcc1	BAH and coiled-coil domain-containing protein 1. [Source:Uniprot/SWISSPROT;Acc:Q3UHR0]
chr11	120142421	120142725	peak1410	intron	11022	ENSMUSG00000039741	Bahcc1	BAH and coiled-coil domain-containing protein 1. [Source:Uniprot/SWISSPROT;Acc:Q3UHR0]
chr11	120366977	120367186	peak1411	downstreamFar	-7343	ENSMUSG00000025792	Slc25a10	Mitochondrial dicarboxylate carrier (Solute carrier family 25 member 10). [Source:Uniprot/SWISSPROT;Acc:Q9QZD8]
chr11	120389026	120389415	peak1412	upstreamNear	-2874	ENSMUSG00000025127	Gcgr	Glucagon receptor precursor (GL-R). [Source:Uniprot/SWISSPROT;Acc:Q61606]
chr11	120612632	120613000	peak1413	upstreamFar	-11292	ENSMUSG00000078249	Hmga1	High mobility group protein HMG-I/HMG-Y (HMG-I(Y)) (High mobility group AT-hook protein 1) (High mobility group protein A1). [Source:Uniprot/SWISSPROT;Acc:P17095]
chr11	120659636	120659847	peak1414	upstreamNear	-2024	ENSMUSG00000025155	Dus1l	tRNA-dihydrouridine synthase 1-like (EC 1.-.-.-). [Source:Uniprot/SWISSPROT;Acc:Q8C2P3]
chr11	120682506	120682721	peak1415	intron	3248	ENSMUSG00000025153	Fasn	Fatty acid synthase (EC 2.3.1.85) [Includes: [Acyl-carrier-protein] S- acetyltransferase (EC 2.3.1.38); [Acyl-carrier-protein] S- malonyltransferase (EC 2.3.1.39); 3-oxoacyl-[acyl-carrier-protein] synthase (EC 2.3.1.41); 3-oxoacyl-[acyl-carrier-protein] r [Source:Uniprot/SWISSPROT;Acc:P19096]
chr11	120691907	120692404	peak1416	intron	4299	ENSMUSG00000048445	Ccdc57	Coiled-coil domain-containing protein 57. [Source:Uniprot/SWISSPROT;Acc:Q6PHN1]
chr11	120745013	120745281	peak1417	intron	49039	ENSMUSG00000048445	Ccdc57	Coiled-coil domain-containing protein 57. [Source:Uniprot/SWISSPROT;Acc:Q6PHN1]
chr11	120745323	120745665	peak1418	intron	48692	ENSMUSG00000048445	Ccdc57	Coiled-coil domain-containing protein 57. [Source:Uniprot/SWISSPROT;Acc:Q6PHN1]
chr11	120863654	120863823	peak1419	upstreamFar	-11091	ENSMUSG00000025162	Csnk1d	Casein kinase I isoform delta (EC 2.7.11.1) (CKI-delta) (CKId). [Source:Uniprot/SWISSPROT;Acc:Q9DC28]
chr11	120882739	120883029	peak1420	upstreamFar	-9204	ENSMUSG00000080616	U3	Small nucleolar RNA U3 [Source: RFAM 8.1]
chr11	121097783	121098122	peak1421	upstreamNear	-615	ENSMUSG00000000056	Narf	Nuclear prelamin A recognition factor (Iron-only hydrogenase-like protein 2) (IOP2). [Source:Uniprot/SWISSPROT;Acc:Q9CYQ7]
chr11	121137087	121137384	peak1422	intron	33975	ENSMUSG00000039275	Foxk2	Forkhead box protein K2 (Interleukin enhancer-binding factor 1) (Cellular transcription factor ILF-1). [Source:Uniprot/SWISSPROT;Acc:Q3UCQ1]
chr11	121247201	121247422	peak1423	intron	2248	ENSMUSG00000025170	Rab40b	Ras-related protein Rab-40B (SOCS box-containing protein RAR). [Source:Uniprot/SWISSPROT;Acc:Q8VHP8]
chr12	3283036	3283356	peak1424	intron	26763	ENSMUSG00000020671	Rab10	Ras-related protein Rab-10. [Source:Uniprot/SWISSPROT;Acc:P61027]
chr12	3284526	3284723	peak1425	intron	25335	ENSMUSG00000020671	Rab10	Ras-related protein Rab-10. [Source:Uniprot/SWISSPROT;Acc:P61027]
chr12	3316075	3316413	peak1426	upstreamFar	-6285	ENSMUSG00000020671	Rab10	Ras-related protein Rab-10. [Source:Uniprot/SWISSPROT;Acc:P61027]
chr12	3350203	3350490	peak1427	upstreamFar	-14786	ENSMUSG00000020668	Kif3c	Kinesin-like protein KIF3C. [Source:Uniprot/SWISSPROT;Acc:O35066]
chr12	3563820	3564020	peak1428	upstreamFar	-8603	ENSMUSG00000071454	Dtnb	Dystrobrevin beta (Beta-dystrobrevin) (DTN-B) (MDTN-B). [Source:Uniprot/SWISSPROT;Acc:O70585]
chr12	3582799	3583039	peak1429	intron	10396	ENSMUSG00000071454	Dtnb	Dystrobrevin beta (Beta-dystrobrevin) (DTN-B) (MDTN-B). [Source:Uniprot/SWISSPROT;Acc:O70585]
chr12	3666840	3666991	peak1430	intron	94392	ENSMUSG00000071454	Dtnb	Dystrobrevin beta (Beta-dystrobrevin) (DTN-B) (MDTN-B). [Source:Uniprot/SWISSPROT;Acc:O70585]
chr12	4006206	4006523	peak1431	intron	32551	ENSMUSG00000020658	Efr3b	EFR3 homolog B (S. cerevisiae) [Source:MGI;Acc:MGI:2444851]
chr12	4455942	4456278	peak1432	intron	27866	ENSMUSG00000020647	Ncoa1	Nuclear receptor coactivator 1 (EC 2.3.1.48) (NCoA-1) (Steroid receptor coactivator 1) (SRC-1) (Nuclear receptor coactivator protein 1) (mNRC-1). [Source:Uniprot/SWISSPROT;Acc:P70365]
chr12	4495339	4495629	peak1433	upstreamFar	-11508	ENSMUSG00000020647	Ncoa1	Nuclear receptor coactivator 1 (EC 2.3.1.48) (NCoA-1) (Steroid receptor coactivator 1) (SRC-1) (Nuclear receptor coactivator protein 1) (mNRC-1). [Source:Uniprot/SWISSPROT;Acc:P70365]
chr12	8053888	8054265	peak1434	distant	-30771	ENSMUSG00000020609	Apob	apolipoprotein B precursor [Source:RefSeq_peptide;Acc:NP_033823]
chr12	8117821	8118071	peak1435	distant	-94641	ENSMUSG00000020609	Apob	apolipoprotein B precursor [Source:RefSeq_peptide;Acc:NP_033823]
chr12	8351700	8352003	peak1436	downstreamNear	-2454	ENSMUSG00000020605	Hs1bp3	HCLS1-binding protein 3 (HS1-binding protein 3) (HSP1BP-3). [Source:Uniprot/SWISSPROT;Acc:Q3TC93]
chr12	8395447	8395843	peak1437	distant	-46248	ENSMUSG00000020605	Hs1bp3	HCLS1-binding protein 3 (HS1-binding protein 3) (HSP1BP-3). [Source:Uniprot/SWISSPROT;Acc:Q3TC93]
chr12	8395862	8396198	peak1438	distant	-46633	ENSMUSG00000020605	Hs1bp3	HCLS1-binding protein 3 (HS1-binding protein 3) (HSP1BP-3). [Source:Uniprot/SWISSPROT;Acc:Q3TC93]
chr12	8425709	8425982	peak1439	distant	-76448	ENSMUSG00000020605	Hs1bp3	HCLS1-binding protein 3 (HS1-binding protein 3) (HSP1BP-3). [Source:Uniprot/SWISSPROT;Acc:Q3TC93]
chr12	8435376	8435930	peak1440	distant	-70195	ENSMUSG00000054364	Rhob	Rho-related GTP-binding protein RhoB precursor. [Source:Uniprot/SWISSPROT;Acc:P62746]
chr12	8439117	8439439	peak1441	distant	-66570	ENSMUSG00000054364	Rhob	Rho-related GTP-binding protein RhoB precursor. [Source:Uniprot/SWISSPROT;Acc:P62746]
chr12	8439628	8440154	peak1442	distant	-65957	ENSMUSG00000054364	Rhob	Rho-related GTP-binding protein RhoB precursor. [Source:Uniprot/SWISSPROT;Acc:P62746]
chr12	8443425	8443721	peak1443	distant	-62275	ENSMUSG00000054364	Rhob	Rho-related GTP-binding protein RhoB precursor. [Source:Uniprot/SWISSPROT;Acc:P62746]
chr12	8450611	8451241	peak1444	distant	-54922	ENSMUSG00000054364	Rhob	Rho-related GTP-binding protein RhoB precursor. [Source:Uniprot/SWISSPROT;Acc:P62746]
chr12	8452288	8452832	peak1445	distant	-53288	ENSMUSG00000054364	Rhob	Rho-related GTP-binding protein RhoB precursor. [Source:Uniprot/SWISSPROT;Acc:P62746]
chr12	8460022	8460598	peak1446	distant	-45538	ENSMUSG00000054364	Rhob	Rho-related GTP-binding protein RhoB precursor. [Source:Uniprot/SWISSPROT;Acc:P62746]
chr12	8461459	8461764	peak1447	distant	-44237	ENSMUSG00000054364	Rhob	Rho-related GTP-binding protein RhoB precursor. [Source:Uniprot/SWISSPROT;Acc:P62746]
chr12	8502983	8503260	peak1448	downstreamNear	-2727	ENSMUSG00000054364	Rhob	Rho-related GTP-binding protein RhoB precursor. [Source:Uniprot/SWISSPROT;Acc:P62746]
chr12	8514182	8514424	peak1449	upstreamFar	-7865	ENSMUSG00000054364	Rhob	Rho-related GTP-binding protein RhoB precursor. [Source:Uniprot/SWISSPROT;Acc:P62746]
chr12	8544665	8545102	peak1450	intron	9594	ENSMUSG00000020600	Slc7a15	aromatic-preferring amino acid transporter isoform 2 [Source:RefSeq_peptide;Acc:NP_808470]
chr12	8783483	8783769	peak1451	intron	5430	ENSMUSG00000020592	Sdc1	Syndecan-1 precursor (SYND1) (CD138 antigen). [Source:Uniprot/SWISSPROT;Acc:P18828]
chr12	8919935	8920424	peak1452	upstreamFar	-7951	ENSMUSG00000020585	Laptm4a	Lysosomal-associated transmembrane protein 4A (Golgi 4-transmembrane spanning transporter) (Mouse transporter protein) (MTP). [Source:Uniprot/SWISSPROT;Acc:Q60961]
chr12	9117361	9117462	peak1453	distant	-74211	ENSMUSG00000066637	Ttc32	Tetratricopeptide repeat protein 32 (TPR repeat protein 32). [Source:Uniprot/SWISSPROT;Acc:Q9DAC7]
chr12	9231865	9232172	peak1454	distant	-188818	ENSMUSG00000066637	Ttc32	Tetratricopeptide repeat protein 32 (TPR repeat protein 32). [Source:Uniprot/SWISSPROT;Acc:Q9DAC7]
chr12	9467090	9467304	peak1455	distant	-30292	ENSMUSG00000060647
chr12	9695671	9695900	peak1456	distant	-45162	ENSMUSG00000077259	SNORA17	Small nucleolar RNA SNORA17 [Source: RFAM 8.1]
chr12	9696356	9696608	peak1457	distant	-45859	ENSMUSG00000077259	SNORA17	Small nucleolar RNA SNORA17 [Source: RFAM 8.1]
chr12	9764685	9764921	peak1458	distant	-114180	ENSMUSG00000077259	SNORA17	Small nucleolar RNA SNORA17 [Source: RFAM 8.1]
chr12	9927312	9927495	peak1459	distant	-276780	ENSMUSG00000077259	SNORA17	Small nucleolar RNA SNORA17 [Source: RFAM 8.1]
chr12	9928316	9928465	peak1460	distant	-277767	ENSMUSG00000077259	SNORA17	Small nucleolar RNA SNORA17 [Source: RFAM 8.1]
chr12	10357622	10357926	peak1461	upstreamFar	-19076	ENSMUSG00000020622	Nt5c1b	Cytosolic 5'-nucleotidase 1B (EC 3.1.3.5) (Cytosolic 5'-nucleotidase IB) (cN1B) (cN-IB) (Autoimmune infertility-related protein). [Source:Uniprot/SWISSPROT;Acc:Q91YE9]
chr12	10469834	10470103	peak1462	distant	-67602	ENSMUSG00000020621	Rdh14	Retinol dehydrogenase 14 (EC 1.1.1.-) (Alcohol dehydrogenase PAN2). [Source:Uniprot/SWISSPROT;Acc:Q9ERI6]
chr12	10537659	10538127	peak1463	distant	-135527	ENSMUSG00000020621	Rdh14	Retinol dehydrogenase 14 (EC 1.1.1.-) (Alcohol dehydrogenase PAN2). [Source:Uniprot/SWISSPROT;Acc:Q9ERI6]
chr12	10556212	10556474	peak1464	distant	-153977	ENSMUSG00000020621	Rdh14	Retinol dehydrogenase 14 (EC 1.1.1.-) (Alcohol dehydrogenase PAN2). [Source:Uniprot/SWISSPROT;Acc:Q9ERI6]
chr12	11689297	11689401	peak1465	distant	-245965	ENSMUSG00000054459	Vsnl1	Visinin-like protein 1 (VILIP) (Neural visinin-like protein 1) (NVL-1) (NVP-1). [Source:Uniprot/SWISSPROT;Acc:P62761]
chr12	13218945	13219097	peak1466	downstreamFar	-7084	ENSMUSG00000037149	Ddx1	ATP-dependent RNA helicase DDX1 (EC 3.6.1.-) (DEAD box protein 1). [Source:Uniprot/SWISSPROT;Acc:Q91VR5]
chr12	14062850	14063096	peak1467	distant	-91432	ENSMUSG00000020607	AW125753	Protein FAM84A. [Source:Uniprot/SWISSPROT;Acc:Q9D650]
chr12	15635537	15635792	peak1468	distant	-162871	ENSMUSG00000020601	Trib2	Tribbles homolog 2 (TRB-2). [Source:Uniprot/SWISSPROT;Acc:Q8K4K3]
chr12	15660047	15660367	peak1469	distant	-138328	ENSMUSG00000020601	Trib2	Tribbles homolog 2 (TRB-2). [Source:Uniprot/SWISSPROT;Acc:Q8K4K3]
chr12	15660385	15660620	peak1470	distant	-138033	ENSMUSG00000020601	Trib2	Tribbles homolog 2 (TRB-2). [Source:Uniprot/SWISSPROT;Acc:Q8K4K3]
chr12	15823854	15824063	peak1471	upstreamNear	-303	ENSMUSG00000020601	Trib2	Tribbles homolog 2 (TRB-2). [Source:Uniprot/SWISSPROT;Acc:Q8K4K3]
chr12	16082878	16083134	peak1472	distant	-114151	ENSMUSG00000080375
chr12	16597676	16597897	peak1473	upstreamNear	-1210	ENSMUSG00000020593	Lpin1	Lipin-1 (Fatty liver dystrophy protein). [Source:Uniprot/SWISSPROT;Acc:Q91ZP3]
chr12	16598285	16598513	peak1474	upstreamNear	-1823	ENSMUSG00000020593	Lpin1	Lipin-1 (Fatty liver dystrophy protein). [Source:Uniprot/SWISSPROT;Acc:Q91ZP3]
chr12	16624092	16624422	peak1475	distant	-27681	ENSMUSG00000020593	Lpin1	Lipin-1 (Fatty liver dystrophy protein). [Source:Uniprot/SWISSPROT;Acc:Q91ZP3]
chr12	16625152	16626194	peak1476	distant	-29097	ENSMUSG00000020593	Lpin1	Lipin-1 (Fatty liver dystrophy protein). [Source:Uniprot/SWISSPROT;Acc:Q91ZP3]
chr12	16636871	16637644	peak1477	upstreamFar	-23019	ENSMUSG00000020591	Ntsr2	Neurotensin receptor type 2 (NT-R-2) (Low-affinity levocabastine- sensitive neurotensin receptor) (NTRL). [Source:Uniprot/SWISSPROT;Acc:P70310]
chr12	16638035	16638339	peak1478	upstreamFar	-22089	ENSMUSG00000020591	Ntsr2	Neurotensin receptor type 2 (NT-R-2) (Low-affinity levocabastine- sensitive neurotensin receptor) (NTRL). [Source:Uniprot/SWISSPROT;Acc:P70310]
chr12	16650397	16650704	peak1479	upstreamFar	-9726	ENSMUSG00000020591	Ntsr2	Neurotensin receptor type 2 (NT-R-2) (Low-affinity levocabastine- sensitive neurotensin receptor) (NTRL). [Source:Uniprot/SWISSPROT;Acc:P70310]
chr12	16729278	16729429	peak1480	intron	17625	ENSMUSG00000036523	Greb1	Greb1 protein [Source:RefSeq_peptide;Acc:NP_056579]
chr12	16760034	16760215	peak1481	upstreamFar	-13146	ENSMUSG00000036523	Greb1	Greb1 protein [Source:RefSeq_peptide;Acc:NP_056579]
chr12	16871289	16871697	peak1482	distant	-30291	ENSMUSG00000020580	Rock2	Rho-associated protein kinase 2 (EC 2.7.11.1) (Rho-associated, coiled- coil-containing protein kinase 2) (p164 ROCK-2). [Source:Uniprot/SWISSPROT;Acc:P70336]
chr12	16873536	16873945	peak1483	distant	-28044	ENSMUSG00000020580	Rock2	Rho-associated protein kinase 2 (EC 2.7.11.1) (Rho-associated, coiled- coil-containing protein kinase 2) (p164 ROCK-2). [Source:Uniprot/SWISSPROT;Acc:P70336]
chr12	16877173	16877333	peak1484	upstreamFar	-24531	ENSMUSG00000020580	Rock2	Rho-associated protein kinase 2 (EC 2.7.11.1) (Rho-associated, coiled- coil-containing protein kinase 2) (p164 ROCK-2). [Source:Uniprot/SWISSPROT;Acc:P70336]
chr12	16903996	16904218	peak1485	intron	2323	ENSMUSG00000020580	Rock2	Rho-associated protein kinase 2 (EC 2.7.11.1) (Rho-associated, coiled- coil-containing protein kinase 2) (p164 ROCK-2). [Source:Uniprot/SWISSPROT;Acc:P70336]
chr12	16958924	16959106	peak1486	intron	36065	ENSMUSG00000020580	Rock2	Rho-associated protein kinase 2 (EC 2.7.11.1) (Rho-associated, coiled- coil-containing protein kinase 2) (p164 ROCK-2). [Source:Uniprot/SWISSPROT;Acc:P70336]
chr12	17034327	17034512	peak1487	upstreamFar	-16059	ENSMUSG00000071398
chr12	17424232	17424374	peak1488	intron	12597	ENSMUSG00000061458	Nol10	Nucleolar protein 10. [Source:Uniprot/SWISSPROT;Acc:Q5RJG1]
chr12	17455665	17455925	peak1489	downstreamFar	-18895	ENSMUSG00000061458	Nol10	Nucleolar protein 10. [Source:Uniprot/SWISSPROT;Acc:Q5RJG1]
chr12	17730763	17731270	peak1490	intron	33396	ENSMUSG00000071379	Hpcal1	Hippocalcin-like protein 1 (Visinin-like protein 3) (VILIP-3) (Neural visinin-like protein 3) (NVL-3) (NVP-3). [Source:Uniprot/SWISSPROT;Acc:P62748]
chr12	21142340	21142668	peak1491	intron	24699	ENSMUSG00000052632	Ddef2	Development and differentiation-enhancing factor 2 (Pyk2 C-terminus- associated protein) (PAP) (Paxillin-associated protein with ARFGAP activity 3) (PAG3). [Source:Uniprot/SWISSPROT;Acc:Q7SIG6]
chr12	21201465	21201692	peak1492	intron	74454	ENSMUSG00000052632	Ddef2	Development and differentiation-enhancing factor 2 (Pyk2 C-terminus- associated protein) (PAP) (Paxillin-associated protein with ARFGAP activity 3) (PAG3). [Source:Uniprot/SWISSPROT;Acc:Q7SIG6]
chr12	21335355	21335589	peak1493	intron	13190	ENSMUSG00000062054	Iah1	Isoamyl acetate-hydrolyzing esterase 1 homolog (EC 3.1.-.-). [Source:Uniprot/SWISSPROT;Acc:Q9DB29]
chr12	21413410	21413858	peak1494	intron	9760	ENSMUSG00000076432	Ywhaq	14-3-3 protein theta (14-3-3 protein tau). [Source:Uniprot/SWISSPROT;Acc:P68254]
chr12	21574324	21574751	peak1495	distant	-151143	ENSMUSG00000076432	Ywhaq	14-3-3 protein theta (14-3-3 protein tau). [Source:Uniprot/SWISSPROT;Acc:P68254]
chr12	25846824	25847210	peak1496	distant	-66062	ENSMUSG00000020644	Id2	DNA-binding protein inhibitor ID-2 (Inhibitor of DNA binding 2). [Source:Uniprot/SWISSPROT;Acc:P41136]
chr12	25850611	25850968	peak1497	distant	-69834	ENSMUSG00000020644	Id2	DNA-binding protein inhibitor ID-2 (Inhibitor of DNA binding 2). [Source:Uniprot/SWISSPROT;Acc:P41136]
chr12	25892727	25893094	peak1498	distant	-111955	ENSMUSG00000020644	Id2	DNA-binding protein inhibitor ID-2 (Inhibitor of DNA binding 2). [Source:Uniprot/SWISSPROT;Acc:P41136]
chr12	27083572	27083732	peak1499	intron	16469	ENSMUSG00000020642	Rnf144a	Probable E3 ubiquitin-protein ligase RNF144A (EC 6.3.2.-) (RING finger protein 144A) (Ubiquitin-conjugating enzyme 7-interacting protein 4) (UbcM4-interacting protein 4). [Source:Uniprot/SWISSPROT;Acc:Q925F3]
chr12	28152601	28152900	peak1500	distant	-125311	ENSMUSG00000063632	Sox11	Transcription factor SOX-11. [Source:Uniprot/SWISSPROT;Acc:Q7M6Y2]
chr12	29403001	29403304	peak1501	intron	27657	ENSMUSG00000020628	Ttc15	Tetratricopeptide repeat protein 15 (TPR repeat protein 15). [Source:Uniprot/SWISSPROT;Acc:Q8K2L8]
chr12	30656749	30657066	peak1502	intron	33908	ENSMUSG00000020674	Pxdn	peroxidasin [Source:RefSeq_peptide;Acc:NP_852060]
chr12	30709389	30709672	peak1503	downstreamFar	-7014	ENSMUSG00000020674	Pxdn	peroxidasin [Source:RefSeq_peptide;Acc:NP_852060]
chr12	31570785	31571004	peak1504	intron	1707	ENSMUSG00000054204	6230419C23Rik	Acp1 protein (Fragment). [Source:Uniprot/SPTREMBL;Acc:Q80UG6]
chr12	31571084	31571250	peak1505	intron	1980	ENSMUSG00000054204	6230419C23Rik	Acp1 protein (Fragment). [Source:Uniprot/SPTREMBL;Acc:Q80UG6]
chr12	31743492	31743716	peak1506	downstreamNear	-1532	ENSMUSG00000077292	SNORA17	Small nucleolar RNA SNORA17 [Source: RFAM 8.1]
chr12	31786864	31787096	peak1507	downstreamFar	-22172	ENSMUSG00000036136	9030611O19Rik	Protein FAM110C. [Source:Uniprot/SWISSPROT;Acc:Q8VE94]
chr12	31787260	31787466	peak1508	downstreamFar	-22555	ENSMUSG00000036136	9030611O19Rik	Protein FAM110C. [Source:Uniprot/SWISSPROT;Acc:Q8VE94]
chr12	31839417	31839648	peak1509	upstreamFar	-16534	ENSMUSG00000073142	6030469F06Rik	13 days embryo male testis cDNA, RIKEN full-length enriched library, clone:6030469F06 product:hypothetical protein, full insert sequence. [Source:Uniprot/SPTREMBL;Acc:Q3UYS9]
chr12	31857836	31858262	peak1510	intron	1983	ENSMUSG00000073142	6030469F06Rik	13 days embryo male testis cDNA, RIKEN full-length enriched library, clone:6030469F06 product:hypothetical protein, full insert sequence. [Source:Uniprot/SPTREMBL;Acc:Q3UYS9]
chr12	31869471	31869866	peak1511	exon	1098	ENSMUSG00000073142	6030469F06Rik	13 days embryo male testis cDNA, RIKEN full-length enriched library, clone:6030469F06 product:hypothetical protein, full insert sequence. [Source:Uniprot/SPTREMBL;Acc:Q3UYS9]
chr12	32504092	32504313	peak1512	intron	130886	ENSMUSG00000002996	Hbp1	HMG box-containing protein 1 (HMG box transcription factor 1) (High mobility group box transcription factor 1). [Source:Uniprot/SWISSPROT;Acc:Q8R316]
chr12	32504529	32504731	peak1513	intron	130458	ENSMUSG00000002996	Hbp1	HMG box-containing protein 1 (HMG box transcription factor 1) (High mobility group box transcription factor 1). [Source:Uniprot/SWISSPROT;Acc:Q8R316]
chr12	32602367	32602595	peak1514	intron	32607	ENSMUSG00000002996	Hbp1	HMG box-containing protein 1 (HMG box transcription factor 1) (High mobility group box transcription factor 1). [Source:Uniprot/SWISSPROT;Acc:Q8R316]
chr12	32647595	32647840	peak1515	intron	4376	ENSMUSG00000002997	Prkar2b	cAMP-dependent protein kinase type II-beta regulatory subunit. [Source:Uniprot/SWISSPROT;Acc:P31324]
chr12	32708918	32709104	peak1516	intron	37106	ENSMUSG00000002997	Prkar2b	cAMP-dependent protein kinase type II-beta regulatory subunit. [Source:Uniprot/SWISSPROT;Acc:P31324]
chr12	32745901	32746319	peak1517	exon	7	ENSMUSG00000002997	Prkar2b	cAMP-dependent protein kinase type II-beta regulatory subunit. [Source:Uniprot/SWISSPROT;Acc:P31324]
chr12	32761267	32761469	peak1518	upstreamFar	-15251	ENSMUSG00000002997	Prkar2b	cAMP-dependent protein kinase type II-beta regulatory subunit. [Source:Uniprot/SWISSPROT;Acc:P31324]
chr12	32782135	32782383	peak1519	distant	-36142	ENSMUSG00000002997	Prkar2b	cAMP-dependent protein kinase type II-beta regulatory subunit. [Source:Uniprot/SWISSPROT;Acc:P31324]
chr12	32794077	32794386	peak1520	distant	-48114	ENSMUSG00000002997	Prkar2b	cAMP-dependent protein kinase type II-beta regulatory subunit. [Source:Uniprot/SWISSPROT;Acc:P31324]
chr12	32808592	32808816	peak1521	distant	-50331	ENSMUSG00000020573	Pik3cg	Phosphatidylinositol-4,5-bisphosphate 3-kinase catalytic subunit gamma isoform (EC 2.7.1.153) (PI3-kinase p110 subunit gamma) (PtdIns-3- kinase subunit p110) (PI3K) (PI3Kgamma) (p120-PI3K). [Source:Uniprot/SWISSPROT;Acc:Q9JHG7]
chr12	33075412	33075620	peak1522	downstreamFar	-10193	ENSMUSG00000078373	2010109K11Rik	2010109K11Rik protein (Fragment). [Source:Uniprot/SPTREMBL;Acc:Q6P7W1]
chr12	33218609	33218800	peak1523	distant	-153381	ENSMUSG00000078373	2010109K11Rik	2010109K11Rik protein (Fragment). [Source:Uniprot/SPTREMBL;Acc:Q6P7W1]
chr12	33290312	33290620	peak1524	distant	-106414	ENSMUSG00000071351
chr12	33300844	33301443	peak1525	distant	-95737	ENSMUSG00000071351
chr12	33306663	33307007	peak1526	distant	-90045	ENSMUSG00000071351
chr12	33308636	33308967	peak1527	distant	-88079	ENSMUSG00000071351
chr12	33317732	33318142	peak1528	distant	-78943	ENSMUSG00000071351
chr12	33346746	33347300	peak1529	distant	-49857	ENSMUSG00000071351
chr12	33363672	33363873	peak1530	distant	-33108	ENSMUSG00000071351
chr12	33377746	33378247	peak1531	upstreamFar	-18884	ENSMUSG00000071351
chr12	33394070	33394589	peak1532	upstreamNear	-2551	ENSMUSG00000071351
chr12	33455727	33455968	peak1533	distant	-49493	ENSMUSG00000020572	Pbef1	Nicotinamide phosphoribosyltransferase (EC 2.4.2.12) (NAmPRTase) (Nampt) (Pre-B-cell colony-enhancing factor 1 homolog) (PBEF) (Visfatin). [Source:Uniprot/SWISSPROT;Acc:Q99KQ4]
chr12	33458751	33459042	peak1534	distant	-46444	ENSMUSG00000020572	Pbef1	Nicotinamide phosphoribosyltransferase (EC 2.4.2.12) (NAmPRTase) (Nampt) (Pre-B-cell colony-enhancing factor 1 homolog) (PBEF) (Visfatin). [Source:Uniprot/SWISSPROT;Acc:Q99KQ4]
chr12	33539766	33540073	peak1535	downstreamNear	-3447	ENSMUSG00000020572	Pbef1	Nicotinamide phosphoribosyltransferase (EC 2.4.2.12) (NAmPRTase) (Nampt) (Pre-B-cell colony-enhancing factor 1 homolog) (PBEF) (Visfatin). [Source:Uniprot/SWISSPROT;Acc:Q99KQ4]
chr12	33540340	33540624	peak1536	downstreamNear	-4010	ENSMUSG00000020572	Pbef1	Nicotinamide phosphoribosyltransferase (EC 2.4.2.12) (NAmPRTase) (Nampt) (Pre-B-cell colony-enhancing factor 1 homolog) (PBEF) (Visfatin). [Source:Uniprot/SWISSPROT;Acc:Q99KQ4]
chr12	33541664	33542484	peak1537	downstreamFar	-5602	ENSMUSG00000020572	Pbef1	Nicotinamide phosphoribosyltransferase (EC 2.4.2.12) (NAmPRTase) (Nampt) (Pre-B-cell colony-enhancing factor 1 homolog) (PBEF) (Visfatin). [Source:Uniprot/SWISSPROT;Acc:Q99KQ4]
chr12	33562816	33563338	peak1538	distant	-26605	ENSMUSG00000020572	Pbef1	Nicotinamide phosphoribosyltransferase (EC 2.4.2.12) (NAmPRTase) (Nampt) (Pre-B-cell colony-enhancing factor 1 homolog) (PBEF) (Visfatin). [Source:Uniprot/SWISSPROT;Acc:Q99KQ4]
chr12	33569269	33569929	peak1539	distant	-33127	ENSMUSG00000020572	Pbef1	Nicotinamide phosphoribosyltransferase (EC 2.4.2.12) (NAmPRTase) (Nampt) (Pre-B-cell colony-enhancing factor 1 homolog) (PBEF) (Visfatin). [Source:Uniprot/SWISSPROT;Acc:Q99KQ4]
chr12	33570004	33570382	peak1540	distant	-33721	ENSMUSG00000020572	Pbef1	Nicotinamide phosphoribosyltransferase (EC 2.4.2.12) (NAmPRTase) (Nampt) (Pre-B-cell colony-enhancing factor 1 homolog) (PBEF) (Visfatin). [Source:Uniprot/SWISSPROT;Acc:Q99KQ4]
chr12	33575369	33575633	peak1541	distant	-39029	ENSMUSG00000020572	Pbef1	Nicotinamide phosphoribosyltransferase (EC 2.4.2.12) (NAmPRTase) (Nampt) (Pre-B-cell colony-enhancing factor 1 homolog) (PBEF) (Visfatin). [Source:Uniprot/SWISSPROT;Acc:Q99KQ4]
chr12	33604031	33604376	peak1542	distant	-34630	ENSMUSG00000020570	Sypl	Synaptophysin-like protein 1 (Pantophysin). [Source:Uniprot/SWISSPROT;Acc:O09117]
chr12	33606120	33606401	peak1543	distant	-32573	ENSMUSG00000020570	Sypl	Synaptophysin-like protein 1 (Pantophysin). [Source:Uniprot/SWISSPROT;Acc:O09117]
chr12	33628867	33629206	peak1544	upstreamFar	-9797	ENSMUSG00000020570	Sypl	Synaptophysin-like protein 1 (Pantophysin). [Source:Uniprot/SWISSPROT;Acc:O09117]
chr12	33704905	33705145	peak1545	downstreamFar	-13636	ENSMUSG00000035860	1110049B09Rik	Cadherin-like protein 28 precursor. [Source:Uniprot/SWISSPROT;Acc:Q8BL00]
chr12	33742406	33742695	peak1546	intron	23889	ENSMUSG00000035860	1110049B09Rik	Cadherin-like protein 28 precursor. [Source:Uniprot/SWISSPROT;Acc:Q8BL00]
chr12	33747365	33747567	peak1547	intron	28805	ENSMUSG00000035860	1110049B09Rik	Cadherin-like protein 28 precursor. [Source:Uniprot/SWISSPROT;Acc:Q8BL00]
chr12	33790594	33790890	peak1548	downstreamFar	-5843	ENSMUSG00000052125	F730043M19Rik	B6-derived CD11 +ve dendritic cells cDNA, RIKEN full-length enriched library, clone:F730043M19 product:hypothetical protein, full insert sequence. (Fragment). [Source:Uniprot/SPTREMBL;Acc:Q8C210]
chr12	34972194	34972482	peak1549	exon	235172	ENSMUSG00000004698	Hdac9	Histone deacetylase 9 (HD9) (HD7B) (Histone deacetylase-related protein) (MEF2-interacting transcription repressor MITR). [Source:Uniprot/SWISSPROT;Acc:Q99N13]
chr12	34976597	34976864	peak1550	intron	237009	ENSMUSG00000004698	Hdac9	Histone deacetylase 9 (HD9) (HD7B) (Histone deacetylase-related protein) (MEF2-interacting transcription repressor MITR). [Source:Uniprot/SWISSPROT;Acc:Q99N13]
chr12	35012485	35012676	peak1551	intron	201159	ENSMUSG00000004698	Hdac9	Histone deacetylase 9 (HD9) (HD7B) (Histone deacetylase-related protein) (MEF2-interacting transcription repressor MITR). [Source:Uniprot/SWISSPROT;Acc:Q99N13]
chr12	35206338	35206618	peak1552	intron	7261	ENSMUSG00000004698	Hdac9	Histone deacetylase 9 (HD9) (HD7B) (Histone deacetylase-related protein) (MEF2-interacting transcription repressor MITR). [Source:Uniprot/SWISSPROT;Acc:Q99N13]
chr12	35877641	35877834	peak1553	downstreamNear	-1746	ENSMUSG00000076253	mmu-mir-680-3	mmu-mir-680-3 [Source:miRBase;Acc:MI0004642]
chr12	35969306	35969525	peak1554	distant	-89846	ENSMUSG00000076253	mmu-mir-680-3	mmu-mir-680-3 [Source:miRBase;Acc:MI0004642]
chr12	36561378	36561640	peak1555	distant	-90698	ENSMUSG00000036231	Agr3	Anterior gradient protein 3 homolog precursor. [Source:Uniprot/SWISSPROT;Acc:Q8R3W7]
chr12	36838741	36838945	peak1556	intron	19994	ENSMUSG00000020547	Bzw2	Basic leucine zipper and W2 domain-containing protein 2. [Source:Uniprot/SWISSPROT;Acc:Q91VK1]
chr12	37055235	37055449	peak1557	downstreamFar	-11031	ENSMUSG00000036169	Sostdc1	Sclerostin domain-containing protein 1 precursor (Ectodermal BMP inhibitor) (Ectodin) (Uterine sensitization-associated gene 1 protein) (USAG-1) (Sclerostin-like protein). [Source:Uniprot/SWISSPROT;Acc:Q9CQN4]
chr12	37200823	37201125	peak1558	intron	92868	ENSMUSG00000043153	4930579E17Rik	RIKEN cDNA 4930579E17 gene (4930579E17Rik), mRNA [Source:RefSeq_dna;Acc:NM_178629]
chr12	37201879	37202184	peak1559	intron	93925	ENSMUSG00000043153	4930579E17Rik	RIKEN cDNA 4930579E17 gene (4930579E17Rik), mRNA [Source:RefSeq_dna;Acc:NM_178629]
chr12	37236591	37236861	peak1560	intron	128620	ENSMUSG00000043153	4930579E17Rik	RIKEN cDNA 4930579E17 gene (4930579E17Rik), mRNA [Source:RefSeq_dna;Acc:NM_178629]
chr12	40579125	40579314	peak1561	distant	-183191	ENSMUSG00000047446	Arl4a	ADP-ribosylation factor-like protein 4A. [Source:Uniprot/SWISSPROT;Acc:P61213]
chr12	40653616	40653954	peak1562	distant	-108625	ENSMUSG00000047446	Arl4a	ADP-ribosylation factor-like protein 4A. [Source:Uniprot/SWISSPROT;Acc:P61213]
chr12	40743547	40743812	peak1563	downstreamFar	-18731	ENSMUSG00000047446	Arl4a	ADP-ribosylation factor-like protein 4A. [Source:Uniprot/SWISSPROT;Acc:P61213]
chr12	40928936	40929363	peak1564	downstreamNear	-569	ENSMUSG00000001627	Ifrd1	Interferon-related developmental regulator 1 (Nerve growth factor- inducible protein PC4) (TPA-induced sequence 7) (TIS7 protein). [Source:Uniprot/SWISSPROT;Acc:P19182]
chr12	40948963	40949422	peak1565	intron	2630	ENSMUSG00000035983	EG629820	Adult male lung cDNA, RIKEN full-length enriched library, clone:1200003N10 product:hypothetical protein, full insert sequence. [Source:Uniprot/SPTREMBL;Acc:Q9DC38]
chr12	41235104	41235361	peak1566	intron	62592	ENSMUSG00000035954	Dock4	Dedicator of cytokinesis protein 4. [Source:Uniprot/SWISSPROT;Acc:P59764]
chr12	41320784	41321016	peak1567	intron	148260	ENSMUSG00000035954	Dock4	Dedicator of cytokinesis protein 4. [Source:Uniprot/SWISSPROT;Acc:P59764]
chr12	41472806	41473057	peak1568	intron	100142	ENSMUSG00000035954	Dock4	Dedicator of cytokinesis protein 4. [Source:Uniprot/SWISSPROT;Acc:P59764]
chr12	43165644	43165966	peak1569	distant	-109718	ENSMUSG00000056899	Immp2l	Mitochondrial inner membrane protease subunit 2 (EC 3.4.21.-) (IMP2- like protein). [Source:Uniprot/SWISSPROT;Acc:Q8BPT6]
chr12	46150930	46151210	peak1570	intron	24400	ENSMUSG00000046314	Stxbp6	Syntaxin-binding protein 6. [Source:Uniprot/SWISSPROT;Acc:Q8R3T5]
chr12	48320371	48320618	peak1571	distant	-400756	ENSMUSG00000021047	Nova1	RNA-binding protein Nova-1 (Neuro-oncological ventral antigen 1) (Ventral neuron-specific protein 1). [Source:Uniprot/SWISSPROT;Acc:Q9JKN6]
chr12	48507161	48507465	peak1572	distant	-587575	ENSMUSG00000021047	Nova1	RNA-binding protein Nova-1 (Neuro-oncological ventral antigen 1) (Ventral neuron-specific protein 1). [Source:Uniprot/SWISSPROT;Acc:Q9JKN6]
chr12	50574350	50574669	peak1573	distant	-71685	ENSMUSG00000045946	ENSMUSG00000045946	0 day neonate thymus cDNA, RIKEN full-length enriched library, clone:A430027J21 product:hypothetical Arginine-rich region/RNA 3'- terminal phosphate cyclase containing protein, full insert sequence. (Fragment). [Source:Uniprot/SPTREMBL;Acc:Q8BV68]
chr12	52945280	52945524	peak1574	downstreamFar	-11961	ENSMUSG00000059605	EG544864	Adult male colon cDNA, RIKEN full-length enriched library, clone:9030018K07 product:hypothetical protein, full insert sequence. (Fragment). [Source:Uniprot/SPTREMBL;Acc:Q8CCC9]
chr12	53497156	53497769	peak1575	distant	-85516	ENSMUSG00000035142	Nubpl	Nucleotide-binding protein-like. [Source:Uniprot/SWISSPROT;Acc:Q9CWD8]
chr12	53918085	53918204	peak1576	intron	117774	ENSMUSG00000061603	Akap6	A kinase (PRKA) anchor protein 6 [Source:RefSeq_peptide;Acc:NP_932779]
chr12	55301094	55301356	peak1577	intron	3554	ENSMUSG00000035105	Egln3	Egl nine homolog 3 (EC 1.14.11.-) (Hypoxia-inducible factor prolyl hydroxylase 3) (HIF-prolyl hydroxylase 3) (HIF-PH3) (SM-20). [Source:Uniprot/SWISSPROT;Acc:Q91UZ4]
chr12	55348075	55348372	peak1578	downstreamFar	-7838	ENSMUSG00000064605	U1	U1 spliceosomal RNA [Source: RFAM 8.1]
chr12	55352906	55353296	peak1579	downstreamFar	-12716	ENSMUSG00000064605	U1	U1 spliceosomal RNA [Source: RFAM 8.1]
chr12	55358856	55359165	peak1580	downstreamFar	-18625	ENSMUSG00000064605	U1	U1 spliceosomal RNA [Source: RFAM 8.1]
chr12	55717484	55717593	peak1581	distant	-28823	ENSMUSG00000044408	1110002B05Rik	UPF0445 protein C14orf147 homolog. [Source:Uniprot/SWISSPROT;Acc:Q8R207]
chr12	56060634	56060914	peak1582	intron	25991	ENSMUSG00000035021	Baz1a	Bromodomain adjacent to zinc finger domain protein 1A (Cbp146). [Source:Uniprot/SWISSPROT;Acc:O88379]
chr12	56464230	56464562	peak1583	intron	19079	ENSMUSG00000021023	1110008L16Rik	RIKEN cDNA 1110008L16 gene (Bone marrow macrophage cDNA, RIKEN full- length enriched library, clone:I830045I24 product:hypothetical protein, full insert sequence) (Bone marrow macrophage cDNA, RIKEN full-length enriched library, clone:I830044G22 product:s [Source:Uniprot/SPTREMBL;Acc:Q8JZY4]
chr12	56486988	56487297	peak1584	downstreamNear	-3667	ENSMUSG00000021023	1110008L16Rik	RIKEN cDNA 1110008L16 gene (Bone marrow macrophage cDNA, RIKEN full- length enriched library, clone:I830045I24 product:hypothetical protein, full insert sequence) (Bone marrow macrophage cDNA, RIKEN full-length enriched library, clone:I830044G22 product:s [Source:Uniprot/SPTREMBL;Acc:Q8JZY4]
chr12	56488764	56489065	peak1585	downstreamFar	-5439	ENSMUSG00000021023	1110008L16Rik	RIKEN cDNA 1110008L16 gene (Bone marrow macrophage cDNA, RIKEN full- length enriched library, clone:I830045I24 product:hypothetical protein, full insert sequence) (Bone marrow macrophage cDNA, RIKEN full-length enriched library, clone:I830044G22 product:s [Source:Uniprot/SPTREMBL;Acc:Q8JZY4]
chr12	56498496	56498842	peak1586	upstreamNear	-1185	ENSMUSG00000021024	Psma6	Proteasome subunit alpha type-6 (EC 3.4.25.1) (Proteasome iota chain) (Macropain iota chain) (Multicatalytic endopeptidase complex iota chain). [Source:Uniprot/SWISSPROT;Acc:Q9QUM9]
chr12	56516832	56517084	peak1587	intron	2478	ENSMUSG00000021024	Psma6	Proteasome subunit alpha type-6 (EC 3.4.25.1) (Proteasome iota chain) (Macropain iota chain) (Multicatalytic endopeptidase complex iota chain). [Source:Uniprot/SWISSPROT;Acc:Q9QUM9]
chr12	56543867	56544332	peak1588	downstreamFar	-24663	ENSMUSG00000021024	Psma6	Proteasome subunit alpha type-6 (EC 3.4.25.1) (Proteasome iota chain) (Macropain iota chain) (Multicatalytic endopeptidase complex iota chain). [Source:Uniprot/SWISSPROT;Acc:Q9QUM9]
chr12	56546683	56547045	peak1589	distant	-27428	ENSMUSG00000021024	Psma6	Proteasome subunit alpha type-6 (EC 3.4.25.1) (Proteasome iota chain) (Macropain iota chain) (Multicatalytic endopeptidase complex iota chain). [Source:Uniprot/SWISSPROT;Acc:Q9QUM9]
chr12	56547685	56548069	peak1590	distant	-28441	ENSMUSG00000021024	Psma6	Proteasome subunit alpha type-6 (EC 3.4.25.1) (Proteasome iota chain) (Macropain iota chain) (Multicatalytic endopeptidase complex iota chain). [Source:Uniprot/SWISSPROT;Acc:Q9QUM9]
chr12	56574672	56575085	peak1591	downstreamFar	-15526	ENSMUSG00000021025	Nfkbia	NF-kappa-B inhibitor alpha (I-kappa-B-alpha) (IkappaBalpha) (IkB- alpha). [Source:Uniprot/SWISSPROT;Acc:Q9Z1E3]
chr12	56575211	56575503	peak1592	downstreamFar	-15047	ENSMUSG00000021025	Nfkbia	NF-kappa-B inhibitor alpha (I-kappa-B-alpha) (IkappaBalpha) (IkB- alpha). [Source:Uniprot/SWISSPROT;Acc:Q9Z1E3]
chr12	56592749	56593164	peak1593	intron	588	ENSMUSG00000021025	Nfkbia	NF-kappa-B inhibitor alpha (I-kappa-B-alpha) (IkappaBalpha) (IkB- alpha). [Source:Uniprot/SWISSPROT;Acc:Q9Z1E3]
chr12	58219344	58219519	peak1594	intron	79028	ENSMUSG00000035472	Slc25a21	Mitochondrial 2-oxodicarboxylate carrier (Solute carrier family 25 member 21). [Source:Uniprot/SWISSPROT;Acc:Q8BZ09]
chr12	58342863	58343021	peak1595	downstreamNear	-2088	ENSMUSG00000079104	Prps1l1	expressed sequence AU021838 (AU021838), mRNA [Source:RefSeq_dna;Acc:NM_001037746]
chr12	59236157	59236417	peak1596	distant	-76504	ENSMUSG00000035431	Sstr1	Somatostatin receptor type 1 (SS1R) (SRIF-2). [Source:Uniprot/SWISSPROT;Acc:P30873]
chr12	59669431	59669805	peak1597	distant	-299797	ENSMUSG00000045930	Clec14a	C-type lectin domain family 14 member A precursor. [Source:Uniprot/SWISSPROT;Acc:Q8VCP9]
chr12	60179024	60179239	peak1598	upstreamNear	-2875	ENSMUSG00000066487
chr12	69804048	69804214	peak1599	distant	-449130	ENSMUSG00000065697	U6	U6 spliceosomal RNA [Source: RFAM 8.1]
chr12	70388368	70388614	peak1600	downstreamNear	-3188	ENSMUSG00000051890	Klhdc1	Kelch domain-containing protein 1. [Source:Uniprot/SWISSPROT;Acc:Q80YG3]
chr12	70657212	70657352	peak1601	downstreamNear	-4934	ENSMUSG00000076174
chr12	71042618	71043127	peak1602	intron	45117	ENSMUSG00000021067	Sav1	Protein salvador homolog 1 (45 kDa WW domain protein) (mWW45). [Source:Uniprot/SWISSPROT;Acc:Q8VEB2]
chr12	71048998	71049249	peak1603	intron	38866	ENSMUSG00000021067	Sav1	Protein salvador homolog 1 (45 kDa WW domain protein) (mWW45). [Source:Uniprot/SWISSPROT;Acc:Q8VEB2]
chr12	71160460	71160966	peak1604	intron	48291	ENSMUSG00000021068	Nin	Ninein. [Source:Uniprot/SWISSPROT;Acc:Q61043]
chr12	71297399	71297613	peak1605	intron	5700	ENSMUSG00000021069	Pygl	Glycogen phosphorylase, liver form (EC 2.4.1.1). [Source:Uniprot/SWISSPROT;Acc:Q9ET01]
chr12	71384474	71384678	peak1606	intron	39050	ENSMUSG00000021071	Trim9	Tripartite motif-containing protein 9. [Source:Uniprot/SWISSPROT;Acc:Q8C7M3]
chr12	71654839	71655137	peak1607	distant	-85963	ENSMUSG00000021072	Txndc1	Thioredoxin domain-containing protein 1 precursor. [Source:Uniprot/SWISSPROT;Acc:Q8VBT0]
chr12	71690444	71690786	peak1608	distant	-121590	ENSMUSG00000021072	Txndc1	Thioredoxin domain-containing protein 1 precursor. [Source:Uniprot/SWISSPROT;Acc:Q8VBT0]
chr12	71755552	71755866	peak1609	distant	-170792	ENSMUSG00000048285	Frmd6	FERM domain-containing protein 6. [Source:Uniprot/SWISSPROT;Acc:Q8C0V9]
chr12	72935776	72935934	peak1610	intron	3790	ENSMUSG00000034574	Daam1	Disheveled-associated activator of morphogenesis 1. [Source:Uniprot/SWISSPROT;Acc:Q8BPM0]
chr12	72964904	72965117	peak1611	intron	32945	ENSMUSG00000034574	Daam1	Disheveled-associated activator of morphogenesis 1. [Source:Uniprot/SWISSPROT;Acc:Q8BPM0]
chr12	74248221	74248491	peak1612	intron	23652	ENSMUSG00000021103	Mnat1	CDK-activating kinase assembly factor MAT1 (RING finger protein MAT1) (Menage a trois) (CDK7/cyclin H assembly factor) (p36) (p35). [Source:Uniprot/SWISSPROT;Acc:P51949]
chr12	74261433	74261686	peak1613	intron	36855	ENSMUSG00000021103	Mnat1	CDK-activating kinase assembly factor MAT1 (RING finger protein MAT1) (Menage a trois) (CDK7/cyclin H assembly factor) (p36) (p35). [Source:Uniprot/SWISSPROT;Acc:P51949]
chr12	74310228	74310550	peak1614	intron	63449	ENSMUSG00000021103	Mnat1	CDK-activating kinase assembly factor MAT1 (RING finger protein MAT1) (Menage a trois) (CDK7/cyclin H assembly factor) (p36) (p35). [Source:Uniprot/SWISSPROT;Acc:P51949]
chr12	74554386	74554678	peak1615	distant	-43988	ENSMUSG00000056359	D830013O20Rik	16 days neonate heart cDNA, RIKEN full-length enriched library, clone:D830013O20 product:hypothetical protein, full insert sequence. (Fragment). [Source:Uniprot/SPTREMBL;Acc:Q8C3I6]
chr12	74566979	74567253	peak1616	distant	-56572	ENSMUSG00000056359	D830013O20Rik	16 days neonate heart cDNA, RIKEN full-length enriched library, clone:D830013O20 product:hypothetical protein, full insert sequence. (Fragment). [Source:Uniprot/SPTREMBL;Acc:Q8C3I6]
chr12	74582639	74582884	peak1617	distant	-63504	ENSMUSG00000034435	Tmem30b	Cell cycle control protein 50B (Transmembrane protein 30B). [Source:Uniprot/SWISSPROT;Acc:Q8BHG3]
chr12	74891474	74891916	peak1618	downstreamFar	-12532	ENSMUSG00000021108	Prkch	Protein kinase C eta type (EC 2.7.11.13) (nPKC-eta) (PKC-L). [Source:Uniprot/SWISSPROT;Acc:P23298]
chr12	74908354	74908605	peak1619	distant	-29316	ENSMUSG00000021108	Prkch	Protein kinase C eta type (EC 2.7.11.13) (nPKC-eta) (PKC-L). [Source:Uniprot/SWISSPROT;Acc:P23298]
chr12	74988926	74989212	peak1620	upstreamFar	-13293	ENSMUSG00000021109	Hif1a	Hypoxia-inducible factor 1 alpha (HIF-1 alpha) (HIF1 alpha) (ARNT- interacting protein). [Source:Uniprot/SWISSPROT;Acc:Q61221]
chr12	75006597	75006889	peak1621	intron	4381	ENSMUSG00000021109	Hif1a	Hypoxia-inducible factor 1 alpha (HIF-1 alpha) (HIF1 alpha) (ARNT- interacting protein). [Source:Uniprot/SWISSPROT;Acc:Q61221]
chr12	75007705	75007905	peak1622	intron	5443	ENSMUSG00000021109	Hif1a	Hypoxia-inducible factor 1 alpha (HIF-1 alpha) (HIF1 alpha) (ARNT- interacting protein). [Source:Uniprot/SWISSPROT;Acc:Q61221]
chr12	75559739	75559966	peak1623	distant	-142471	ENSMUSG00000079061
chr12	76405152	76405632	peak1624	upstreamNear	-3969	ENSMUSG00000046768	Rhoj	Rho-related GTP-binding protein RhoJ precursor (Tc10-like GTP-binding protein TCL). [Source:Uniprot/SWISSPROT;Acc:Q9ER71]
chr12	76573881	76574242	peak1625	intron	22191	ENSMUSG00000021051	Ppp2r5e	Serine/threonine-protein phosphatase 2A 56 kDa regulatory subunit epsilon isoform (PP2A, B subunit, B' epsilon isoform) (PP2A, B subunit, B56 epsilon isoform) (PP2A, B subunit, PR61 epsilon isoform) (PP2A, B subunit, R5 epsilon isoform). [Source:Uniprot/SWISSPROT;Acc:Q61151]
chr12	76929384	76929708	peak1626	intron	10241	ENSMUSG00000054397	Syne2	12 days embryo eyeball cDNA, RIKEN full-length enriched library, clone:D230036F23 product:NUANCE homolog (Fragment). [Source:Uniprot/SPTREMBL;Acc:Q6ZWN0]
chr12	77493997	77494412	peak1627	intron	2059	ENSMUSG00000033454	Zbtb1	Zinc finger and BTB domain-containing protein 1. [Source:Uniprot/SWISSPROT;Acc:Q91VL9]
chr12	77531764	77532236	peak1628	intron	8460	ENSMUSG00000052221
chr12	77613762	77613984	peak1629	upstreamFar	-20696	ENSMUSG00000052609	Plekhg3	Pleckstrin homology domain-containing family G member 3. [Source:Uniprot/SWISSPROT;Acc:Q4VAC9]
chr12	77614266	77614520	peak1630	upstreamFar	-20176	ENSMUSG00000052609	Plekhg3	Pleckstrin homology domain-containing family G member 3. [Source:Uniprot/SWISSPROT;Acc:Q4VAC9]
chr12	77984819	77985225	peak1631	intron	36607	ENSMUSG00000033373	Fntb	Protein farnesyltransferase subunit beta (EC 2.5.1.58) (CAAX farnesyltransferase subunit beta) (RAS proteins prenyltransferase beta) (FTase-beta). [Source:Uniprot/SWISSPROT;Acc:Q8K2I1]
chr12	78150030	78150204	peak1632	distant	-86929	ENSMUSG00000059436	Max	Protein max (Myc-associated factor X) (Protein myn) (Myc-binding novel HLH/LZ protein). [Source:Uniprot/SWISSPROT;Acc:P28574]
chr12	78162562	78162952	peak1633	distant	-99569	ENSMUSG00000059436	Max	Protein max (Myc-associated factor X) (Protein myn) (Myc-binding novel HLH/LZ protein). [Source:Uniprot/SWISSPROT;Acc:P28574]
chr12	78224980	78225208	peak1634	distant	-114958	ENSMUSG00000021065	Fut8	Alpha-(1,6)-fucosyltransferase (EC 2.4.1.68) (Glycoprotein 6-alpha-L- fucosyltransferase) (GDP-fucose--glycoprotein fucosyltransferase) (GDP-L-Fuc:N-acetyl-beta-D-glucosaminide alpha1,6-fucosyltransferase) (alpha1-6FucT) (Fucosyltransferase 8). [Source:Uniprot/SWISSPROT;Acc:Q9WTS2]
chr12	78240727	78240973	peak1635	distant	-99202	ENSMUSG00000021065	Fut8	Alpha-(1,6)-fucosyltransferase (EC 2.4.1.68) (Glycoprotein 6-alpha-L- fucosyltransferase) (GDP-fucose--glycoprotein fucosyltransferase) (GDP-L-Fuc:N-acetyl-beta-D-glucosaminide alpha1,6-fucosyltransferase) (alpha1-6FucT) (Fucosyltransferase 8). [Source:Uniprot/SWISSPROT;Acc:Q9WTS2]
chr12	78244550	78244751	peak1636	distant	-95402	ENSMUSG00000021065	Fut8	Alpha-(1,6)-fucosyltransferase (EC 2.4.1.68) (Glycoprotein 6-alpha-L- fucosyltransferase) (GDP-fucose--glycoprotein fucosyltransferase) (GDP-L-Fuc:N-acetyl-beta-D-glucosaminide alpha1,6-fucosyltransferase) (alpha1-6FucT) (Fucosyltransferase 8). [Source:Uniprot/SWISSPROT;Acc:Q9WTS2]
chr12	78307974	78308156	peak1637	distant	-31987	ENSMUSG00000021065	Fut8	Alpha-(1,6)-fucosyltransferase (EC 2.4.1.68) (Glycoprotein 6-alpha-L- fucosyltransferase) (GDP-fucose--glycoprotein fucosyltransferase) (GDP-L-Fuc:N-acetyl-beta-D-glucosaminide alpha1,6-fucosyltransferase) (alpha1-6FucT) (Fucosyltransferase 8). [Source:Uniprot/SWISSPROT;Acc:Q9WTS2]
chr12	79306946	79307157	peak1638	downstreamNear	-3597	ENSMUSG00000080201
chr12	79350221	79350450	peak1639	intron	22614	ENSMUSG00000047454	Gphn	Gephyrin. [Source:Uniprot/SWISSPROT;Acc:Q8BUV3]
chr12	80072696	80073006	peak1640	intron	10067	ENSMUSG00000046157	6330442E10Rik	Uncharacterized protein C14orf83 homolog. [Source:Uniprot/SWISSPROT;Acc:Q8BFQ2]
chr12	80402847	80403021	peak1641	intron	4596	ENSMUSG00000059060	Rad51l1	DNA repair protein RAD51 homolog 2 (R51H2) (RAD51-like protein 1). [Source:Uniprot/SWISSPROT;Acc:O35719]
chr12	80447256	80447624	peak1642	intron	49102	ENSMUSG00000059060	Rad51l1	DNA repair protein RAD51 homolog 2 (R51H2) (RAD51-like protein 1). [Source:Uniprot/SWISSPROT;Acc:O35719]
chr12	80447728	80447945	peak1643	intron	49498	ENSMUSG00000059060	Rad51l1	DNA repair protein RAD51 homolog 2 (R51H2) (RAD51-like protein 1). [Source:Uniprot/SWISSPROT;Acc:O35719]
chr12	80453258	80453784	peak1644	intron	55183	ENSMUSG00000059060	Rad51l1	DNA repair protein RAD51 homolog 2 (R51H2) (RAD51-like protein 1). [Source:Uniprot/SWISSPROT;Acc:O35719]
chr12	80457232	80457604	peak1645	intron	59080	ENSMUSG00000059060	Rad51l1	DNA repair protein RAD51 homolog 2 (R51H2) (RAD51-like protein 1). [Source:Uniprot/SWISSPROT;Acc:O35719]
chr12	80536520	80536873	peak1646	intron	72947	ENSMUSG00000059060	Rad51l1	DNA repair protein RAD51 homolog 2 (R51H2) (RAD51-like protein 1). [Source:Uniprot/SWISSPROT;Acc:O35719]
chr12	80543884	80544167	peak1647	intron	65618	ENSMUSG00000059060	Rad51l1	DNA repair protein RAD51 homolog 2 (R51H2) (RAD51-like protein 1). [Source:Uniprot/SWISSPROT;Acc:O35719]
chr12	80544183	80544416	peak1648	intron	65344	ENSMUSG00000059060	Rad51l1	DNA repair protein RAD51 homolog 2 (R51H2) (RAD51-like protein 1). [Source:Uniprot/SWISSPROT;Acc:O35719]
chr12	80637141	80637334	peak1649	distant	-27594	ENSMUSG00000059060	Rad51l1	DNA repair protein RAD51 homolog 2 (R51H2) (RAD51-like protein 1). [Source:Uniprot/SWISSPROT;Acc:O35719]
chr12	80685939	80686145	peak1650	distant	-76399	ENSMUSG00000059060	Rad51l1	DNA repair protein RAD51 homolog 2 (R51H2) (RAD51-like protein 1). [Source:Uniprot/SWISSPROT;Acc:O35719]
chr12	80697804	80698231	peak1651	distant	-88374	ENSMUSG00000059060	Rad51l1	DNA repair protein RAD51 homolog 2 (R51H2) (RAD51-like protein 1). [Source:Uniprot/SWISSPROT;Acc:O35719]
chr12	80714864	80715095	peak1652	distant	-105336	ENSMUSG00000059060	Rad51l1	DNA repair protein RAD51 homolog 2 (R51H2) (RAD51-like protein 1). [Source:Uniprot/SWISSPROT;Acc:O35719]
chr12	80784763	80785159	peak1653	distant	-175318	ENSMUSG00000059060	Rad51l1	DNA repair protein RAD51 homolog 2 (R51H2) (RAD51-like protein 1). [Source:Uniprot/SWISSPROT;Acc:O35719]
chr12	80836676	80836888	peak1654	distant	-227139	ENSMUSG00000059060	Rad51l1	DNA repair protein RAD51 homolog 2 (R51H2) (RAD51-like protein 1). [Source:Uniprot/SWISSPROT;Acc:O35719]
chr12	80955119	80955405	peak1655	distant	-253485	ENSMUSG00000021127	Zfp36l1	Butyrate response factor 1 (Protein TIS11B). [Source:Uniprot/SWISSPROT;Acc:P23950]
chr12	81069590	81069881	peak1656	distant	-139012	ENSMUSG00000021127	Zfp36l1	Butyrate response factor 1 (Protein TIS11B). [Source:Uniprot/SWISSPROT;Acc:P23950]
chr12	81137547	81137782	peak1657	distant	-71083	ENSMUSG00000021127	Zfp36l1	Butyrate response factor 1 (Protein TIS11B). [Source:Uniprot/SWISSPROT;Acc:P23950]
chr12	81174659	81174897	peak1658	distant	-33969	ENSMUSG00000021127	Zfp36l1	Butyrate response factor 1 (Protein TIS11B). [Source:Uniprot/SWISSPROT;Acc:P23950]
chr12	81304336	81304705	peak1659	intron	35816	ENSMUSG00000015143	Actn1	Alpha-actinin-1 (Alpha-actinin cytoskeletal isoform) (Non-muscle alpha-actinin-1) (F-actin cross-linking protein). [Source:Uniprot/SWISSPROT;Acc:Q7TPR4]
chr12	81317837	81318076	peak1660	intron	43394	ENSMUSG00000015143	Actn1	Alpha-actinin-1 (Alpha-actinin cytoskeletal isoform) (Non-muscle alpha-actinin-1) (F-actin cross-linking protein). [Source:Uniprot/SWISSPROT;Acc:Q7TPR4]
chr12	81628357	81628618	peak1661	intron	8453	ENSMUSG00000021130	Galntl1	Putative polypeptide N-acetylgalactosaminyltransferase-like protein 1 (EC 2.4.1.41) (Protein-UDP acetylgalactosaminyltransferase-like protein 1) (UDP-GalNAc:polypeptide N-acetylgalactosaminyltransferase- like protein 1) (Polypeptide GalNAc transferase-lik [Source:Uniprot/SWISSPROT;Acc:Q9JJ61]
chr12	81628676	81629007	peak1662	intron	8807	ENSMUSG00000021130	Galntl1	Putative polypeptide N-acetylgalactosaminyltransferase-like protein 1 (EC 2.4.1.41) (Protein-UDP acetylgalactosaminyltransferase-like protein 1) (UDP-GalNAc:polypeptide N-acetylgalactosaminyltransferase- like protein 1) (Polypeptide GalNAc transferase-lik [Source:Uniprot/SWISSPROT;Acc:Q9JJ61]
chr12	81795231	81795395	peak1663	intron	1674	ENSMUSG00000066438
chr12	81831250	81831515	peak1664	downstreamFar	-6183	ENSMUSG00000066438
chr12	81922365	81922605	peak1665	intron	30939	ENSMUSG00000021133	4933426M11Rik	RIKEN cDNA 4933426M11 gene (4933426M11Rik), mRNA [Source:RefSeq_dna;Acc:NM_178682]
chr12	81945139	81945404	peak1666	intron	36548	ENSMUSG00000021133	4933426M11Rik	RIKEN cDNA 4933426M11 gene (4933426M11Rik), mRNA [Source:RefSeq_dna;Acc:NM_178682]
chr12	82128622	82129004	peak1667	intron	998	ENSMUSG00000021136	Smoc1	SPARC-related modular calcium-binding protein 1 precursor (Secreted modular calcium-binding protein 1) (SMOC-1) (SPARC-related gene protein). [Source:Uniprot/SWISSPROT;Acc:Q8BLY1]
chr12	82134719	82134971	peak1668	intron	7030	ENSMUSG00000021136	Smoc1	SPARC-related modular calcium-binding protein 1 precursor (Secreted modular calcium-binding protein 1) (SMOC-1) (SPARC-related gene protein). [Source:Uniprot/SWISSPROT;Acc:Q8BLY1]
chr12	82179388	82179654	peak1669	intron	51706	ENSMUSG00000021136	Smoc1	SPARC-related modular calcium-binding protein 1 precursor (Secreted modular calcium-binding protein 1) (SMOC-1) (SPARC-related gene protein). [Source:Uniprot/SWISSPROT;Acc:Q8BLY1]
chr12	82234212	82234628	peak1670	intron	52977	ENSMUSG00000021136	Smoc1	SPARC-related modular calcium-binding protein 1 precursor (Secreted modular calcium-binding protein 1) (SMOC-1) (SPARC-related gene protein). [Source:Uniprot/SWISSPROT;Acc:Q8BLY1]
chr12	82251999	82252262	peak1671	intron	35267	ENSMUSG00000021136	Smoc1	SPARC-related modular calcium-binding protein 1 precursor (Secreted modular calcium-binding protein 1) (SMOC-1) (SPARC-related gene protein). [Source:Uniprot/SWISSPROT;Acc:Q8BLY1]
chr12	82257017	82257232	peak1672	intron	30273	ENSMUSG00000021136	Smoc1	SPARC-related modular calcium-binding protein 1 precursor (Secreted modular calcium-binding protein 1) (SMOC-1) (SPARC-related gene protein). [Source:Uniprot/SWISSPROT;Acc:Q8BLY1]
chr12	82732545	82732732	peak1673	exon	282	ENSMUSG00000042734	Ttc9	Tetratricopeptide repeat protein 9A (TPR repeat protein 9A). [Source:Uniprot/SWISSPROT;Acc:Q3V038]
chr12	83293544	83294017	peak1674	intron	23373	ENSMUSG00000042700	Sipa1l1	Signal-induced proliferation-associated 1-like protein 1. [Source:Uniprot/SWISSPROT;Acc:Q8C0T5]
chr12	83426791	83427051	peak1675	intron	125848	ENSMUSG00000042700	Sipa1l1	Signal-induced proliferation-associated 1-like protein 1. [Source:Uniprot/SWISSPROT;Acc:Q8C0T5]
chr12	83470582	83470797	peak1676	intron	82080	ENSMUSG00000042700	Sipa1l1	Signal-induced proliferation-associated 1-like protein 1. [Source:Uniprot/SWISSPROT;Acc:Q8C0T5]
chr12	83513143	83513734	peak1677	intron	39331	ENSMUSG00000042700	Sipa1l1	Signal-induced proliferation-associated 1-like protein 1. [Source:Uniprot/SWISSPROT;Acc:Q8C0T5]
chr12	83528397	83528724	peak1678	intron	24209	ENSMUSG00000042700	Sipa1l1	Signal-induced proliferation-associated 1-like protein 1. [Source:Uniprot/SWISSPROT;Acc:Q8C0T5]
chr12	85108870	85109075	peak1679	intron	4368	ENSMUSG00000021223	Papln	papilin [Source:RefSeq_peptide;Acc:NP_570957]
chr12	85245907	85246111	peak1680	distant	-45611	ENSMUSG00000046791	2410016O06Rik	Nucleolar protein 66. [Source:Uniprot/SWISSPROT;Acc:Q9JJF3]
chr12	85425574	85425804	peak1681	downstreamNear	-2276	ENSMUSG00000044515
chr12	85526002	85526280	peak1682	intron	8824	ENSMUSG00000042507	C130039O16Rik	NOD-derived CD11c +ve dendritic cells cDNA, RIKEN full-length enriched library, clone:F630318A22 product:Hypothetical proline-rich region/Myb DNA binding domain/ELM2 domain containing protein, full insert sequence. (Fragment). [Source:Uniprot/SPTREMBL;Acc:Q3U224]
chr12	85528723	85529027	peak1683	intron	6090	ENSMUSG00000042507	C130039O16Rik	NOD-derived CD11c +ve dendritic cells cDNA, RIKEN full-length enriched library, clone:F630318A22 product:Hypothetical proline-rich region/Myb DNA binding domain/ELM2 domain containing protein, full insert sequence. (Fragment). [Source:Uniprot/SPTREMBL;Acc:Q3U224]
chr12	85593797	85593989	peak1684	downstreamFar	-5389	ENSMUSG00000042962
chr12	85656986	85657254	peak1685	upstreamNear	-948	ENSMUSG00000042472	Zfp410	Zinc finger protein 410 (Zinc finger protein APA-1) (Another partner for ARF 1). [Source:Uniprot/SWISSPROT;Acc:Q8BKX7]
chr12	85683693	85683943	peak1686	intron	855	ENSMUSG00000042472	Zfp410	Zinc finger protein 410 (Zinc finger protein APA-1) (Another partner for ARF 1). [Source:Uniprot/SWISSPROT;Acc:Q8BKX7]
chr12	85727066	85727243	peak1687	exon	12347	ENSMUSG00000021236	Entpd5	Ectonucleoside triphosphate diphosphohydrolase 5 precursor (EC 3.6.1.6) (NTPDase 5) (Nucleoside diphosphatase) (CD39 antigen-like 4) (ER-UDPase). [Source:Uniprot/SWISSPROT;Acc:Q9WUZ9]
chr12	85791346	85791598	peak1688	intron	481	ENSMUSG00000021238	Aldh6a1	aldehyde dehydrogenase family 6, subfamily A1 [Source:RefSeq_peptide;Acc:NP_598803]
chr12	85811385	85811661	peak1689	upstreamFar	-19570	ENSMUSG00000021238	Aldh6a1	aldehyde dehydrogenase family 6, subfamily A1 [Source:RefSeq_peptide;Acc:NP_598803]
chr12	85847856	85848094	peak1690	distant	-56022	ENSMUSG00000021238	Aldh6a1	aldehyde dehydrogenase family 6, subfamily A1 [Source:RefSeq_peptide;Acc:NP_598803]
chr12	86115296	86115595	peak1691	intron	222	ENSMUSG00000021241	Isca2	Iron-sulfur cluster assembly 2 homolog, mitochondrial precursor (HESB- like domain-containing protein 1). [Source:Uniprot/SWISSPROT;Acc:Q9DCB8]
chr12	86141445	86141722	peak1692	intron	17420	ENSMUSG00000002020	Ltbp2	Latent-transforming growth factor beta-binding protein 2 precursor (LTBP-2). [Source:Uniprot/SWISSPROT;Acc:O08999]
chr12	86164581	86165076	peak1693	intron	40665	ENSMUSG00000002020	Ltbp2	Latent-transforming growth factor beta-binding protein 2 precursor (LTBP-2). [Source:Uniprot/SWISSPROT;Acc:O08999]
chr12	86284011	86284341	peak1694	intron	25072	ENSMUSG00000042350	1110018G07Rik	Protein KIAA0317. [Source:Uniprot/SWISSPROT;Acc:Q8CHG5]
chr12	86533644	86533835	peak1695	upstreamFar	-15493	ENSMUSG00000004791	Pgf	Placenta growth factor precursor (PlGF). [Source:Uniprot/SWISSPROT;Acc:P49764]
chr12	86536098	86536489	peak1696	upstreamFar	-18047	ENSMUSG00000004791	Pgf	Placenta growth factor precursor (PlGF). [Source:Uniprot/SWISSPROT;Acc:P49764]
chr12	86597024	86597268	peak1697	intron	14380	ENSMUSG00000021245	Mlh3	mutL homolog 3 [Source:RefSeq_peptide;Acc:NP_780546]
chr12	86602147	86602492	peak1698	intron	9207	ENSMUSG00000021245	Mlh3	mutL homolog 3 [Source:RefSeq_peptide;Acc:NP_780546]
chr12	86738939	86739237	peak1699	upstreamFar	-23439	ENSMUSG00000021248	Tmed10	Transmembrane emp24 domain-containing protein 10 precursor (Transmembrane protein Tmp21) (21 kDa transmembrane-trafficking protein). [Source:Uniprot/SWISSPROT;Acc:Q9D1D4]
chr12	86805930	86806201	peak1700	upstreamFar	-8775	ENSMUSG00000021250	Fos	Proto-oncogene protein c-fos (Cellular oncogene fos). [Source:Uniprot/SWISSPROT;Acc:P01101]
chr12	86822989	86823348	peak1701	downstreamNear	-4945	ENSMUSG00000021250	Fos	Proto-oncogene protein c-fos (Cellular oncogene fos). [Source:Uniprot/SWISSPROT;Acc:P01101]
chr12	86873504	86873889	peak1702	distant	-55473	ENSMUSG00000021250	Fos	Proto-oncogene protein c-fos (Cellular oncogene fos). [Source:Uniprot/SWISSPROT;Acc:P01101]
chr12	87098002	87098303	peak1703	intron	10663	ENSMUSG00000034258	Flvcr2	Feline leukemia virus subgroup C receptor-related protein 2 (Calcium- chelate transporter) (CCT). [Source:Uniprot/SWISSPROT;Acc:Q91X85]
chr12	87444426	87444649	peak1704	intron	21024	ENSMUSG00000007867	1700019E19Rik	Uncharacterized protein C14orf179 homolog. [Source:Uniprot/SWISSPROT;Acc:Q9DA69]
chr12	87504644	87504825	peak1705	downstreamNear	-1326	ENSMUSG00000007867	1700019E19Rik	Uncharacterized protein C14orf179 homolog. [Source:Uniprot/SWISSPROT;Acc:Q9DA69]
chr12	87593769	87594027	peak1706	intron	11079	ENSMUSG00000021254	1700020O03Rik	Uncharacterized protein C14orf118 homolog. [Source:Uniprot/SWISSPROT;Acc:Q6PE65]
chr12	88111159	88111880	peak1707	downstreamFar	-6791	ENSMUSG00000059114
chr12	88200541	88200746	peak1708	upstreamFar	-13226	ENSMUSG00000061115
chr12	88229398	88229724	peak1709	upstreamNear	-4714	ENSMUSG00000034168	6430527G18Rik	RING finger protein C14orf4 homolog. [Source:Uniprot/SWISSPROT;Acc:Q8K3X4]
chr12	88273225	88273506	peak1710	upstreamFar	-14999	ENSMUSG00000034157	2310044G17Rik	Uncharacterized protein KIAA1737. [Source:Uniprot/SWISSPROT;Acc:Q8R0W1]
chr12	88372695	88372966	peak1711	intron	5588	ENSMUSG00000034145	Tmem63c	Transmembrane protein 63C. [Source:Uniprot/SWISSPROT;Acc:Q8CBX0]
chr12	88749139	88749404	peak1712	downstreamNear	-953	ENSMUSG00000080496
chr12	91441064	91441197	peak1713	intron	130753	ENSMUSG00000066392	Nrxn3	neurexin III [Source:RefSeq_peptide;Acc:NP_766132]
chr12	92278708	92278952	peak1714	intron	41893	ENSMUSG00000061533	4930534B04Rik	Uncharacterized protein C14orf145 homolog. [Source:Uniprot/SWISSPROT;Acc:Q8BI22]
chr12	92324494	92324688	peak1715	intron	87654	ENSMUSG00000061533	4930534B04Rik	Uncharacterized protein C14orf145 homolog. [Source:Uniprot/SWISSPROT;Acc:Q8BI22]
chr12	95519216	95519492	peak1716	distant	-352524	ENSMUSG00000051031
chr12	95879341	95879585	peak1717	distant	-712633	ENSMUSG00000051031
chr12	95944084	95944264	peak1718	distant	-672881	ENSMUSG00000064972	U6	U6 spliceosomal RNA [Source: RFAM 8.1]
chr12	96659190	96659494	peak1719	distant	-42181	ENSMUSG00000064972	U6	U6 spliceosomal RNA [Source: RFAM 8.1]
chr12	96857568	96857930	peak1720	upstreamNear	-279	ENSMUSG00000064412	U6	U6 spliceosomal RNA [Source: RFAM 8.1]
chr12	96879951	96880199	peak1721	downstreamFar	-21941	ENSMUSG00000064412	U6	U6 spliceosomal RNA [Source: RFAM 8.1]
chr12	100318039	100318420	peak1722	distant	-32397	ENSMUSG00000062582	Rpl30	60S ribosomal protein L30. [Source:Uniprot/SWISSPROT;Acc:P62889]
chr12	100359118	100359347	peak1723	distant	-70235	ENSMUSG00000044661	Foxn3	Foxn3 protein. [Source:Uniprot/SPTREMBL;Acc:Q8K0Z6]
chr12	100537192	100537475	peak1724	intron	104120	ENSMUSG00000033713	Foxn3	Forkhead box protein N3 (Checkpoint suppressor 1). [Source:Uniprot/SWISSPROT;Acc:Q499D0]
chr12	100612550	100612845	peak1725	intron	75587	ENSMUSG00000033713	Foxn3	Forkhead box protein N3 (Checkpoint suppressor 1). [Source:Uniprot/SWISSPROT;Acc:Q499D0]
chr12	100628715	100628996	peak1726	intron	59429	ENSMUSG00000033713	Foxn3	Forkhead box protein N3 (Checkpoint suppressor 1). [Source:Uniprot/SWISSPROT;Acc:Q499D0]
chr12	100811439	100811727	peak1727	distant	-66705	ENSMUSG00000080195
chr12	101033000	101033412	peak1728	intron	77465	ENSMUSG00000021176	2610021K21Rik	EF-hand domain-containing protein C14orf143 homolog. [Source:Uniprot/SWISSPROT;Acc:Q9D0E5]
chr12	101305662	101306015	peak1729	downstreamNear	-4954	ENSMUSG00000045404	Kcnk13	Potassium channel subfamily K member 13 (Tandem pore domain halothane- inhibited potassium channel 1) (THIK-1). [Source:Uniprot/SWISSPROT;Acc:Q8R1P5]
chr12	101504144	101504448	peak1730	distant	-30442	ENSMUSG00000072882	ENSMUSG00000072882	Adult male brain UNDEFINED_CELL_LINE cDNA, RIKEN full-length enriched library, clone:M5C1046G24 product:hypothetical Binding-protein- dependent transport systems inner membrane component containing protein, full insert sequence. [Source:Uniprot/SPTREMBL;Acc:Q3UHD0]
chr12	101566789	101567125	peak1731	intron	27950	ENSMUSG00000033530	Ttc7b	B16 F10Y cells cDNA, RIKEN full-length enriched library, clone:G370113O18 product:hypothetical protein, full insert sequence. [Source:Uniprot/SPTREMBL;Acc:Q3UFQ5]
chr12	101568488	101568921	peak1732	intron	29697	ENSMUSG00000033530	Ttc7b	B16 F10Y cells cDNA, RIKEN full-length enriched library, clone:G370113O18 product:hypothetical protein, full insert sequence. [Source:Uniprot/SPTREMBL;Acc:Q3UFQ5]
chr12	101630673	101630892	peak1733	intron	91775	ENSMUSG00000033530	Ttc7b	B16 F10Y cells cDNA, RIKEN full-length enriched library, clone:G370113O18 product:hypothetical protein, full insert sequence. [Source:Uniprot/SPTREMBL;Acc:Q3UFQ5]
chr12	101718959	101719155	peak1734	intron	39943	ENSMUSG00000033530	Ttc7b	B16 F10Y cells cDNA, RIKEN full-length enriched library, clone:G370113O18 product:hypothetical protein, full insert sequence. [Source:Uniprot/SPTREMBL;Acc:Q3UFQ5]
chr12	102058381	102058604	peak1735	intron	41204	ENSMUSG00000021185	9030617O03Rik	UPF0317 protein C14orf159 homolog, mitochondrial precursor. [Source:Uniprot/SWISSPROT;Acc:Q8BH86]
chr12	103002268	103002478	peak1736	intron	117600	ENSMUSG00000021187	Tc2n	Tandem C2 domains nuclear protein (Membrane targeting tandem C2 domain-containing protein 1) (Tandem C2 protein in nucleus) (Tac2-N). [Source:Uniprot/SWISSPROT;Acc:Q91XT6]
chr12	103186357	103186528	peak1737	intron	10009	ENSMUSG00000021189	Atxn3	Ataxin-3 (EC 3.4.22.-) (Machado-Joseph disease protein 1 homolog). [Source:Uniprot/SWISSPROT;Acc:Q9CVD2]
chr12	103187006	103187380	peak1738	intron	9258	ENSMUSG00000021189	Atxn3	Ataxin-3 (EC 3.4.22.-) (Machado-Joseph disease protein 1 homolog). [Source:Uniprot/SWISSPROT;Acc:Q9CVD2]
chr12	103423292	103423534	peak1739	intron	55784	ENSMUSG00000041771	Slc24a4	Sodium/potassium/calcium exchanger 4 precursor (Na(+)/K(+)/Ca(2+)- exchange protein 4). [Source:Uniprot/SWISSPROT;Acc:Q8CGQ8]
chr12	103441072	103441681	peak1740	intron	63583	ENSMUSG00000041771	Slc24a4	Sodium/potassium/calcium exchanger 4 precursor (Na(+)/K(+)/Ca(2+)- exchange protein 4). [Source:Uniprot/SWISSPROT;Acc:Q8CGQ8]
chr12	103448560	103448868	peak1741	intron	56245	ENSMUSG00000041771	Slc24a4	Sodium/potassium/calcium exchanger 4 precursor (Na(+)/K(+)/Ca(2+)- exchange protein 4). [Source:Uniprot/SWISSPROT;Acc:Q8CGQ8]
chr12	103543786	103544199	peak1742	intron	22614	ENSMUSG00000044456	Rin3	Ras and Rab interactor 3 (Ras interaction/interference protein 3). [Source:Uniprot/SWISSPROT;Acc:P59729]
chr12	103546198	103546650	peak1743	intron	25046	ENSMUSG00000044456	Rin3	Ras and Rab interactor 3 (Ras interaction/interference protein 3). [Source:Uniprot/SWISSPROT;Acc:P59729]
chr12	103740198	103740554	peak1744	downstreamNear	-4264	ENSMUSG00000021192	Golga5	Golgin subfamily A member 5 (Golgin-84) (Sumiko protein) (Ret-II protein). [Source:Uniprot/SWISSPROT;Acc:Q9QYE6]
chr12	103871602	103871904	peak1745	intron	64960	ENSMUSG00000057963	Itpk1	Inositol-tetrakisphosphate 1-kinase (EC 2.7.1.134) (Inositol- triphosphate 5/6-kinase) (EC 2.7.1.159) (Inositol 1,3,4-trisphosphate 5/6-kinase) (Ins(1,3,4)P(3) 5/6-kinase). [Source:Uniprot/SWISSPROT;Acc:Q8BYN3]
chr12	103876845	103877050	peak1746	intron	66132	ENSMUSG00000057963	Itpk1	Inositol-tetrakisphosphate 1-kinase (EC 2.7.1.134) (Inositol- triphosphate 5/6-kinase) (EC 2.7.1.159) (Inositol 1,3,4-trisphosphate 5/6-kinase) (Ins(1,3,4)P(3) 5/6-kinase). [Source:Uniprot/SWISSPROT;Acc:Q8BYN3]
chr12	103889668	103890017	peak1747	intron	53237	ENSMUSG00000057963	Itpk1	Inositol-tetrakisphosphate 1-kinase (EC 2.7.1.134) (Inositol- triphosphate 5/6-kinase) (EC 2.7.1.159) (Inositol 1,3,4-trisphosphate 5/6-kinase) (Ins(1,3,4)P(3) 5/6-kinase). [Source:Uniprot/SWISSPROT;Acc:Q8BYN3]
chr12	103986489	103986871	peak1748	intron	6396	ENSMUSG00000041716	Moap1	Modulator of apoptosis 1 (MAP-1). [Source:Uniprot/SWISSPROT;Acc:Q9ERH6]
chr12	104016475	104016649	peak1749	downstreamNear	-651	ENSMUSG00000041712	5730410I19Rik	Uncharacterized protein C14orf130 homolog. [Source:Uniprot/SWISSPROT;Acc:Q8BU04]
chr12	104715747	104715933	peak1750	upstreamFar	-20407	ENSMUSG00000021208	1810023F06Rik	interferon stimulated gene 12(b2) [Source:RefSeq_peptide;Acc:NP_663424]
chr12	105314878	105315148	peak1751	upstreamFar	-24310	ENSMUSG00000041550	Serpina5	Plasma serine protease inhibitor precursor (PCI) (Protein C inhibitor) (Serpin A5) (Plasminogen activator inhibitor 3) (PAI-3) (PAI3). [Source:Uniprot/SWISSPROT;Acc:P70458]
chr12	105390232	105390527	peak1752	intron	1703	ENSMUSG00000066361	Serpina3c	Serine protease inhibitor A3C precursor (Serpin A3C) (Kallikrein- binding protein) (KBP). [Source:Uniprot/SWISSPROT;Acc:P29621]
chr12	105391268	105391534	peak1753	intron	681	ENSMUSG00000066361	Serpina3c	Serine protease inhibitor A3C precursor (Serpin A3C) (Kallikrein- binding protein) (KBP). [Source:Uniprot/SWISSPROT;Acc:P29621]
chr12	105391932	105392390	peak1754	upstreamNear	-79	ENSMUSG00000066361	Serpina3c	Serine protease inhibitor A3C precursor (Serpin A3C) (Kallikrein- binding protein) (KBP). [Source:Uniprot/SWISSPROT;Acc:P29621]
chr12	105625152	105625366	peak1755	intron	6950	ENSMUSG00000079012	Serpina3m	Serine protease inhibitor A3M precursor (Serpin A3M). [Source:Uniprot/SWISSPROT;Acc:Q03734]
chr12	105644643	105645035	peak1756	upstreamNear	-100	ENSMUSG00000021091	Serpina3n	Serine protease inhibitor A3N precursor (Serpin A3N). [Source:Uniprot/SWISSPROT;Acc:Q91WP6]
chr12	105879375	105879620	peak1757	distant	-46455	ENSMUSG00000041415	Dicer1	Endoribonuclease Dicer (EC 3.1.26.-) (Double-strand-specific ribonuclease mDCR-1). [Source:Uniprot/SWISSPROT;Acc:Q8R418]
chr12	106075398	106075825	peak1758	intron	27675	ENSMUSG00000021097	Clmn	Calmin (Calponin-like transmembrane domain protein). [Source:Uniprot/SWISSPROT;Acc:Q8C5W0]
chr12	106096951	106097196	peak1759	intron	6213	ENSMUSG00000021097	Clmn	Calmin (Calponin-like transmembrane domain protein). [Source:Uniprot/SWISSPROT;Acc:Q8C5W0]
chr12	106198830	106199090	peak1760	intron	30801	ENSMUSG00000054150	4831426I19Rik	Nesprin-3. [Source:Uniprot/SWISSPROT;Acc:Q4FZC9]
chr12	106216658	106216841	peak1761	intron	31270	ENSMUSG00000054150	4831426I19Rik	Nesprin-3. [Source:Uniprot/SWISSPROT;Acc:Q4FZC9]
chr12	106231072	106231578	peak1762	intron	16694	ENSMUSG00000054150	4831426I19Rik	Nesprin-3. [Source:Uniprot/SWISSPROT;Acc:Q4FZC9]
chr12	106251409	106251684	peak1763	upstreamNear	-3527	ENSMUSG00000054150	4831426I19Rik	Nesprin-3. [Source:Uniprot/SWISSPROT;Acc:Q4FZC9]
chr12	106322595	106322777	peak1764	distant	-43625	ENSMUSG00000021102	Glrx5	Glutaredoxin-related protein 5. [Source:Uniprot/SWISSPROT;Acc:Q80Y14]
chr12	106765035	106765434	peak1765	distant	-36148	ENSMUSG00000021070	Bdkrb2	B2 bradykinin receptor (BK-2 receptor) (B2R). [Source:Uniprot/SWISSPROT;Acc:P32299]
chr12	106840641	106840998	peak1766	upstreamNear	-1482	ENSMUSG00000041347	Bdkrb1	B1 bradykinin receptor (BK-1 receptor) (B1R). [Source:Uniprot/SWISSPROT;Acc:Q61125]
chr12	106914116	106914379	peak1767	intron	9204	ENSMUSG00000041341	Atg2b	Autophagy-related protein 2 homolog B. [Source:Uniprot/SWISSPROT;Acc:Q80XK6]
chr12	107285506	107285746	peak1768	intron	27979	ENSMUSG00000021115	Vrk1	Serine/threonine-protein kinase VRK1 (EC 2.7.11.1) (Vaccinia-related kinase 1) (Serine/threonine-protein kinase 51PK). [Source:Uniprot/SWISSPROT;Acc:Q80X41]
chr12	108319253	108319490	peak1769	distant	-407471	ENSMUSG00000060375	3110018I06Rik	13 days embryo head cDNA, RIKEN full-length enriched library, clone:3110018I06 product:hypothetical protein, full insert sequence. [Source:Uniprot/SPTREMBL;Acc:Q9CXS0]
chr12	108890071	108890355	peak1770	distant	-162367	ENSMUSG00000060375	3110018I06Rik	13 days embryo head cDNA, RIKEN full-length enriched library, clone:3110018I06 product:hypothetical protein, full insert sequence. [Source:Uniprot/SPTREMBL;Acc:Q9CXS0]
chr12	108991201	108991694	peak1771	distant	-157166	ENSMUSG00000048251	Bcl11b	B-cell lymphoma/leukemia 11B (B-cell CLL/lymphoma 11B) (Radiation- induced tumor suppressor gene 1 protein) (mRit1) (COUP-TF-interacting protein 2). [Source:Uniprot/SWISSPROT;Acc:Q99PV8]
chr12	109547674	109548066	peak1772	intron	3285	ENSMUSG00000021260	1600002O04Rik	HHIP-like protein 1 precursor. [Source:Uniprot/SWISSPROT;Acc:Q14DK5]
chr12	109571289	109571562	peak1773	upstreamNear	-1162	ENSMUSG00000021259	Cyp46a1	Cytochrome P450 46A1 (EC 1.14.13.98) (Cholesterol 24-hydroxylase) (CH24H). [Source:Uniprot/SWISSPROT;Acc:Q9WVK8]
chr12	109989579	109989840	peak1774	distant	-41812	ENSMUSG00000021264	Yy1	Transcriptional repressor protein YY1 (Yin and yang 1) (YY-1) (Delta transcription factor) (NF-E1) (UCR-motif DNA-binding protein). [Source:Uniprot/SWISSPROT;Acc:Q00899]
chr12	110070445	110070847	peak1775	intron	3426	ENSMUSG00000021265	Slc25a29	Mitochondrial carnitine/acylcarnitine carrier protein CACL (CACT-like) (Solute carrier family 25 member 29). [Source:Uniprot/SWISSPROT;Acc:Q8BL03]
chr12	111027678	111027962	peak1776	distant	-45815	ENSMUSG00000065497	mmu-mir-410	mmu-mir-410 [Source:miRBase;Acc:MI0001161]
chr12	111036975	111037548	peak1777	distant	-55256	ENSMUSG00000065497	mmu-mir-410	mmu-mir-410 [Source:miRBase;Acc:MI0001161]
chr12	111113080	111113319	peak1778	distant	-131194	ENSMUSG00000065497	mmu-mir-410	mmu-mir-410 [Source:miRBase;Acc:MI0001161]
chr12	111282555	111282909	peak1779	distant	-233497	ENSMUSG00000080356
chr12	111283183	111283508	peak1780	distant	-232884	ENSMUSG00000080356
chr12	111392411	111392867	peak1781	distant	-123590	ENSMUSG00000080356
chr12	111394700	111394950	peak1782	distant	-121404	ENSMUSG00000080356
chr12	111481204	111481412	peak1783	distant	-34921	ENSMUSG00000080356
chr12	112067044	112067168	peak1784	intron	12043	ENSMUSG00000056458	Rage	MAPK/MAK/MRK overlapping kinase (EC 2.7.11.22) (MOK protein kinase). [Source:Uniprot/SWISSPROT;Acc:Q9WVS4]
chr12	112214250	112214786	peak1785	downstreamNear	-121	ENSMUSG00000037904	Ankrd9	Ankyrin repeat domain-containing protein 9. [Source:Uniprot/SWISSPROT;Acc:Q8BH83]
chr12	112560545	112560819	peak1786	intron	29492	ENSMUSG00000021279	Cdc42bpb	Serine/threonine-protein kinase MRCK beta (EC 2.7.11.1) (CDC42-binding protein kinase beta) (Myotonic dystrophy kinase-related CDC42-binding kinase beta) (Myotonic dystrophy protein kinase-like beta) (MRCK beta) (DMPK-like beta). [Source:Uniprot/SWISSPROT;Acc:Q7TT50]
chr12	112680831	112680966	peak1787	intron	29	ENSMUSG00000021281	Tnfaip2	Tumor necrosis factor, alpha-induced protein 2 (Primary response gene B94 protein). [Source:Uniprot/SWISSPROT;Acc:Q61333]
chr12	112763049	112763420	peak1788	upstreamFar	-13147	ENSMUSG00000021282	Eif5	Eukaryotic translation initiation factor 5 (eIF-5). [Source:Uniprot/SWISSPROT;Acc:P59325]
chr12	112830605	112830870	peak1789	intron	17999	ENSMUSG00000007411	Mark3	MAP/microtubule affinity-regulating kinase 3 (EC 2.7.11.1) (MPK-10) (ELKL motif kinase 2). [Source:Uniprot/SWISSPROT;Acc:Q03141]
chr12	112843894	112844092	peak1790	intron	31255	ENSMUSG00000007411	Mark3	MAP/microtubule affinity-regulating kinase 3 (EC 2.7.11.1) (MPK-10) (ELKL motif kinase 2). [Source:Uniprot/SWISSPROT;Acc:Q03141]
chr12	112925554	112925863	peak1791	downstreamNear	-3597	ENSMUSG00000060950	6720458F09Rik	tRNA (adenine-N(1)-)-methyltransferase catalytic subunit TRM61 (EC 2.1.1.36) (tRNA(m1A58)-methyltransferase subunit TRM61) (tRNA(m1A58)MTase subunit TRM61). [Source:Uniprot/SWISSPROT;Acc:Q80XC2]
chr12	113334521	113334781	peak1792	upstreamFar	-10243	ENSMUSG00000037686	A530050D06Rik	RIKEN cDNA A530050D06 gene [Source:MGI;Acc:MGI:2144822]
chr12	113609315	113609534	peak1793	distant	-42702	ENSMUSG00000047828	A730018C14Rik	7 days neonate cerebellum cDNA, RIKEN full-length enriched library, clone:A730018C14 product:hypothetical protein, full insert sequence. [Source:Uniprot/SPTREMBL;Acc:Q8C987]
chr12	113729356	113729790	peak1794	intron	1914	ENSMUSG00000043122	A530016L24Rik	RIKEN cDNA A530016L24 gene (A530016L24Rik), mRNA [Source:RefSeq_dna;Acc:NM_177039]
chr12	113819278	113819658	peak1795	upstreamFar	-7527	ENSMUSG00000037679	Inf2	Inverted formin-2. [Source:Uniprot/SWISSPROT;Acc:Q0GNC1]
chr12	113834596	113834767	peak1796	intron	7686	ENSMUSG00000037679	Inf2	Inverted formin-2. [Source:Uniprot/SWISSPROT;Acc:Q0GNC1]
chr12	114057299	114057559	peak1797	downstreamNear	-1019	ENSMUSG00000047832	Cdca4	Cell division cycle-associated protein 4 (Hematopoietic progenitor protein). [Source:Uniprot/SWISSPROT;Acc:Q9CWM2]
chr12	114386740	114387005	peak1798	downstreamNear	-3157	ENSMUSG00000006356	Crip2	Cysteine-rich protein 2 (CRP2) (Heart LIM protein). [Source:Uniprot/SWISSPROT;Acc:Q9DCT8]
chr12	117383641	117383971	peak1799	exon	40	ENSMUSG00000011171	Vipr2	Vasoactive intestinal polypeptide receptor 2 precursor (VIP-R-2) (Pituitary adenylate cyclase-activating polypeptide type III receptor) (PACAP type III receptor) (PACAP-R-3). [Source:Uniprot/SWISSPROT;Acc:P41588]
chr12	117470039	117470392	peak1800	exon	24692	ENSMUSG00000042050	Wdr60	WD repeat-containing protein 60. [Source:Uniprot/SWISSPROT;Acc:Q8C761]
chr12	117470664	117470876	peak1801	intron	25247	ENSMUSG00000042050	Wdr60	WD repeat-containing protein 60. [Source:Uniprot/SWISSPROT;Acc:Q8C761]
chr12	117634682	117634981	peak1802	upstreamFar	-9044	ENSMUSG00000042029	Ncapg2	Condensin-II complex subunit G2 (Chromosome-associated protein G2) (CAP-G2) (More than blood protein) (Non-SMC condensin II complex subunit G2) (Leucine zipper protein 5). [Source:Uniprot/SWISSPROT;Acc:Q6DFV1]
chr12	117635050	117635274	peak1803	upstreamFar	-8713	ENSMUSG00000042029	Ncapg2	Condensin-II complex subunit G2 (Chromosome-associated protein G2) (CAP-G2) (More than blood protein) (Non-SMC condensin II complex subunit G2) (Leucine zipper protein 5). [Source:Uniprot/SWISSPROT;Acc:Q6DFV1]
chr12	117684332	117684466	peak1804	intron	17605	ENSMUSG00000042029	Ncapg2	Condensin-II complex subunit G2 (Chromosome-associated protein G2) (CAP-G2) (More than blood protein) (Non-SMC condensin II complex subunit G2) (Leucine zipper protein 5). [Source:Uniprot/SWISSPROT;Acc:Q6DFV1]
chr12	117779130	117779464	peak1805	intron	54991	ENSMUSG00000056553	Ptprn2	Receptor-type tyrosine-protein phosphatase N2 precursor (EC 3.1.3.48) (R-PTP-N2) (PTP IA-2beta) (Protein tyrosine phosphatase-NP) (PTP-NP). [Source:Uniprot/SWISSPROT;Acc:P80560]
chr12	117788667	117789003	peak1806	intron	64529	ENSMUSG00000056553	Ptprn2	Receptor-type tyrosine-protein phosphatase N2 precursor (EC 3.1.3.48) (R-PTP-N2) (PTP IA-2beta) (Protein tyrosine phosphatase-NP) (PTP-NP). [Source:Uniprot/SWISSPROT;Acc:P80560]
chr12	117844756	117844996	peak1807	intron	120570	ENSMUSG00000056553	Ptprn2	Receptor-type tyrosine-protein phosphatase N2 precursor (EC 3.1.3.48) (R-PTP-N2) (PTP IA-2beta) (Protein tyrosine phosphatase-NP) (PTP-NP). [Source:Uniprot/SWISSPROT;Acc:P80560]
chr12	119940466	119940692	peak1808	distant	-145085	ENSMUSG00000048562	Sp8	Transcription factor Sp8. [Source:Uniprot/SWISSPROT;Acc:Q8BMJ8]
chr12	120237881	120238162	peak1809	distant	-33127	ENSMUSG00000056408	Abcb5	Adult male epididymis cDNA, RIKEN full-length enriched library, clone:9230106F14 product:hypothetical ABC transporter transmembrane region containing protein, full insert sequence. (Fragment). [Source:Uniprot/SPTREMBL;Acc:Q9CTU3]
chr12	120652491	120652769	peak1810	distant	-33020	ENSMUSG00000041886	4732474O15Rik	10 days neonate skin cDNA, RIKEN full-length enriched library, clone:4732474O15 product:hypothetical protein, full insert sequence. (Fragment). [Source:Uniprot/SPTREMBL;Acc:Q8CE58]
chr13	3405977	3406178	peak1811	distant	-45298	ENSMUSG00000080213
chr13	3748938	3749296	peak1812	distant	-53883	ENSMUSG00000063130	Calml3	Calmodulin-like protein 3. [Source:Uniprot/SWISSPROT;Acc:Q9D6P8]
chr13	3749908	3750375	peak1813	distant	-52859	ENSMUSG00000063130	Calml3	Calmodulin-like protein 3. [Source:Uniprot/SWISSPROT;Acc:Q9D6P8]
chr13	3767812	3768209	peak1814	distant	-34990	ENSMUSG00000063130	Calml3	Calmodulin-like protein 3. [Source:Uniprot/SWISSPROT;Acc:Q9D6P8]
chr13	3769198	3769595	peak1815	distant	-33604	ENSMUSG00000063130	Calml3	Calmodulin-like protein 3. [Source:Uniprot/SWISSPROT;Acc:Q9D6P8]
chr13	3773576	3774021	peak1816	distant	-29202	ENSMUSG00000063130	Calml3	Calmodulin-like protein 3. [Source:Uniprot/SWISSPROT;Acc:Q9D6P8]
chr13	3789072	3789334	peak1817	downstreamFar	-13797	ENSMUSG00000063130	Calml3	Calmodulin-like protein 3. [Source:Uniprot/SWISSPROT;Acc:Q9D6P8]
chr13	3792593	3792918	peak1818	downstreamFar	-10245	ENSMUSG00000063130	Calml3	Calmodulin-like protein 3. [Source:Uniprot/SWISSPROT;Acc:Q9D6P8]
chr13	3895215	3895601	peak1819	intron	13597	ENSMUSG00000021215	Net1	Neuroepithelial cell-transforming gene 1 protein (Rho guanine nucleotide exchange factor 8). [Source:Uniprot/SWISSPROT;Acc:Q9Z206]
chr13	4054785	4055089	peak1820	upstreamNear	-3884	ENSMUSG00000033715	Akr1c14	aldo-keto reductase family 1, member C14 [Source:RefSeq_peptide;Acc:NP_598833]
chr13	4617555	4617779	peak1821	downstreamNear	-3634	ENSMUSG00000057707
chr13	4662110	4662431	peak1822	distant	-48237	ENSMUSG00000057707
chr13	4770292	4770640	peak1823	upstreamNear	-429	ENSMUSG00000053499	EG432723	Adult male testis cDNA, RIKEN full-length enriched library, clone:4933413G10 product:hypothetical protein, full insert sequence. [Source:Uniprot/SPTREMBL;Acc:Q8CDE5]
chr13	4770741	4771127	peak1824	exon	39	ENSMUSG00000053499	EG432723	Adult male testis cDNA, RIKEN full-length enriched library, clone:4933413G10 product:hypothetical protein, full insert sequence. [Source:Uniprot/SPTREMBL;Acc:Q8CDE5]
chr13	4771582	4771827	peak1825	intron	809	ENSMUSG00000053499	EG432723	Adult male testis cDNA, RIKEN full-length enriched library, clone:4933413G10 product:hypothetical protein, full insert sequence. [Source:Uniprot/SPTREMBL;Acc:Q8CDE5]
chr13	4790371	4790746	peak1826	intron	19663	ENSMUSG00000053499	EG432723	Adult male testis cDNA, RIKEN full-length enriched library, clone:4933413G10 product:hypothetical protein, full insert sequence. [Source:Uniprot/SPTREMBL;Acc:Q8CDE5]
chr13	5020434	5020580	peak1827	distant	-168542	ENSMUSG00000077473	SNORA17	Small nucleolar RNA SNORA17 [Source: RFAM 8.1]
chr13	5275881	5276198	peak1828	distant	-86859	ENSMUSG00000077473	SNORA17	Small nucleolar RNA SNORA17 [Source: RFAM 8.1]
chr13	5301486	5301771	peak1829	distant	-112448	ENSMUSG00000077473	SNORA17	Small nucleolar RNA SNORA17 [Source: RFAM 8.1]
chr13	5347150	5347554	peak1830	distant	-158172	ENSMUSG00000077473	SNORA17	Small nucleolar RNA SNORA17 [Source: RFAM 8.1]
chr13	5423369	5423647	peak1831	distant	-234328	ENSMUSG00000077473	SNORA17	Small nucleolar RNA SNORA17 [Source: RFAM 8.1]
chr13	5566160	5566720	peak1832	distant	-294295	ENSMUSG00000000078	Klf6	Krueppel-like factor 6 (Core promoter element-binding protein). [Source:Uniprot/SWISSPROT;Acc:O08584]
chr13	5603441	5603912	peak1833	distant	-257059	ENSMUSG00000000078	Klf6	Krueppel-like factor 6 (Core promoter element-binding protein). [Source:Uniprot/SWISSPROT;Acc:O08584]
chr13	5844392	5844657	peak1834	upstreamFar	-16211	ENSMUSG00000000078	Klf6	Krueppel-like factor 6 (Core promoter element-binding protein). [Source:Uniprot/SWISSPROT;Acc:O08584]
chr13	5844988	5845122	peak1835	upstreamFar	-15680	ENSMUSG00000000078	Klf6	Krueppel-like factor 6 (Core promoter element-binding protein). [Source:Uniprot/SWISSPROT;Acc:O08584]
chr13	5853452	5853691	peak1836	upstreamFar	-7164	ENSMUSG00000000078	Klf6	Krueppel-like factor 6 (Core promoter element-binding protein). [Source:Uniprot/SWISSPROT;Acc:O08584]
chr13	5873124	5873406	peak1837	downstreamNear	-3626	ENSMUSG00000000078	Klf6	Krueppel-like factor 6 (Core promoter element-binding protein). [Source:Uniprot/SWISSPROT;Acc:O08584]
chr13	9104189	9104417	peak1838	intron	11152	ENSMUSG00000033499	Larp5	La-related protein 5 (La ribonucleoprotein domain family member 5). [Source:Uniprot/SWISSPROT;Acc:Q6A0A2]
chr13	9190502	9190824	peak1839	downstreamFar	-18331	ENSMUSG00000033499	Larp5	La-related protein 5 (La ribonucleoprotein domain family member 5). [Source:Uniprot/SWISSPROT;Acc:Q6A0A2]
chr13	9577748	9578042	peak1840	intron	90276	ENSMUSG00000048264	Dip2c	DIP2 disco-interacting protein 2 homolog C [Source:RefSeq_peptide;Acc:NP_001074895]
chr13	9578512	9578916	peak1841	intron	89457	ENSMUSG00000048264	Dip2c	DIP2 disco-interacting protein 2 homolog C [Source:RefSeq_peptide;Acc:NP_001074895]
chr13	12288413	12288676	peak1842	intron	9741	ENSMUSG00000021311	Mtr	Methionine synthase (EC 2.1.1.13) (5-methyltetrahydrofolate-- homocysteine methyltransferase) (Vitamin-B12 dependent methionine synthase) (MS). [Source:Uniprot/SWISSPROT;Acc:A6H5Y3]
chr13	12467550	12467841	peak1843	upstreamFar	-19947	ENSMUSG00000050244	Heatr1	BAP28 protein [Source:RefSeq_peptide;Acc:NP_659084]
chr13	13580073	13580553	peak1844	intron	24208	ENSMUSG00000005397	Nid1	Nidogen-1 precursor (Entactin). [Source:Uniprot/SWISSPROT;Acc:P10493]
chr13	13598866	13599066	peak1845	intron	5555	ENSMUSG00000005397	Nid1	Nidogen-1 precursor (Entactin). [Source:Uniprot/SWISSPROT;Acc:P10493]
chr13	13618177	13618511	peak1846	downstreamFar	-13823	ENSMUSG00000005397	Nid1	Nidogen-1 precursor (Entactin). [Source:Uniprot/SWISSPROT;Acc:P10493]
chr13	13623326	13623533	peak1847	downstreamFar	-18908	ENSMUSG00000005397	Nid1	Nidogen-1 precursor (Entactin). [Source:Uniprot/SWISSPROT;Acc:P10493]
chr13	13639042	13639325	peak1848	distant	-34662	ENSMUSG00000005397	Nid1	Nidogen-1 precursor (Entactin). [Source:Uniprot/SWISSPROT;Acc:P10493]
chr13	13656829	13657041	peak1849	distant	-25741	ENSMUSG00000019726	Lyst	Lysosomal-trafficking regulator (Beige protein) (CHS1 homolog). [Source:Uniprot/SWISSPROT;Acc:P97412]
chr13	13666032	13666415	peak1850	upstreamFar	-16453	ENSMUSG00000019726	Lyst	Lysosomal-trafficking regulator (Beige protein) (CHS1 homolog). [Source:Uniprot/SWISSPROT;Acc:P97412]
chr13	15513270	15513492	peak1851	distant	-42175	ENSMUSG00000021318	Gli3	Zinc finger protein GLI3. [Source:Uniprot/SWISSPROT;Acc:Q61602]
chr13	15623546	15623715	peak1852	intron	68074	ENSMUSG00000021318	Gli3	Zinc finger protein GLI3. [Source:Uniprot/SWISSPROT;Acc:Q61602]
chr13	15895914	15896126	peak1853	distant	-74161	ENSMUSG00000021318	Gli3	Zinc finger protein GLI3. [Source:Uniprot/SWISSPROT;Acc:Q61602]
chr13	16124807	16125030	peak1854	downstreamFar	-5897	ENSMUSG00000041324	Inhba	Inhibin beta A chain precursor (Activin beta-A chain). [Source:Uniprot/SWISSPROT;Acc:Q04998]
chr13	17274080	17274370	peak1855	intron	324536	ENSMUSG00000055137	MGI:2178827	Uncharacterized protein C7orf10 homolog. [Source:Uniprot/SWISSPROT;Acc:Q7TNE1]
chr13	17282273	17282514	peak1856	intron	332704	ENSMUSG00000055137	MGI:2178827	Uncharacterized protein C7orf10 homolog. [Source:Uniprot/SWISSPROT;Acc:Q7TNE1]
chr13	17673625	17673778	peak1857	intron	112865	ENSMUSG00000055137	MGI:2178827	Uncharacterized protein C7orf10 homolog. [Source:Uniprot/SWISSPROT;Acc:Q7TNE1]
chr13	17875594	17875861	peak1858	intron	21109	ENSMUSG00000041297	Cdc2l5	Cell division cycle 2-like protein kinase 5 (EC 2.7.11.22) (CDC2- related protein kinase 5). [Source:Uniprot/SWISSPROT;Acc:Q69ZA1]
chr13	20320381	20320658	peak1859	intron	138031	ENSMUSG00000041112	Elmo1	Engulfment and cell motility protein 1 (CED-12 homolog). [Source:Uniprot/SWISSPROT;Acc:Q8BPU7]
chr13	21466160	21466563	peak1860	downstreamNear	-4668	ENSMUSG00000036721	Zscan12	Zinc finger and SCAN domain-containing protein 12 (Zinc finger protein 96) (Zfp-96). [Source:Uniprot/SWISSPROT;Acc:Q9Z1D7]
chr13	24345829	24346078	peak1861	intron	26711	ENSMUSG00000021338	Lrrc16	leucine rich repeat containing 16 [Source:RefSeq_peptide;Acc:NP_081101]
chr13	24357208	24357430	peak1862	intron	15345	ENSMUSG00000021338	Lrrc16	leucine rich repeat containing 16 [Source:RefSeq_peptide;Acc:NP_081101]
chr13	24720683	24721008	peak1863	intron	46787	ENSMUSG00000036006	6330500D04Rik	Protein FAM65B. [Source:Uniprot/SWISSPROT;Acc:Q80U16]
chr13	24770690	24770985	peak1864	intron	54848	ENSMUSG00000036006	6330500D04Rik	Protein FAM65B. [Source:Uniprot/SWISSPROT;Acc:Q80U16]
chr13	24827748	24827984	peak1865	downstreamNear	-2181	ENSMUSG00000036006	6330500D04Rik	Protein FAM65B. [Source:Uniprot/SWISSPROT;Acc:Q80U16]
chr13	24914965	24915133	peak1866	intron	5225	ENSMUSG00000006717	Them2	Thioesterase superfamily member 2. [Source:Uniprot/SWISSPROT;Acc:Q9CQR4]
chr13	25775536	25775792	peak1867	distant	-413846	ENSMUSG00000048978	Nrsn1	Neurensin-1 (Vesicular membrane protein p24) (Vesicular membrane protein of 24 kDa) (Neuro-p24). [Source:Uniprot/SWISSPROT;Acc:P97799]
chr13	26556518	26556794	peak1868	distant	-27715	ENSMUSG00000060198	OTTMUSG00000000623	Novel protein similar to ribosomal protein S8 (Rps8). [Source:Uniprot/SPTREMBL;Acc:Q5SZV3]
chr13	27009435	27009672	peak1869	distant	-139893	ENSMUSG00000021342	Prl	Prolactin precursor (PRL). [Source:Uniprot/SWISSPROT;Acc:P06879]
chr13	28678802	28679006	peak1870	distant	-328912	ENSMUSG00000061330	OTTMUSG00000000655	Novel protein similar to ribosomal protein S18 (Rps18). [Source:Uniprot/SPTREMBL;Acc:Q5SVZ5]
chr13	28706112	28706341	peak1871	distant	-334562	ENSMUSG00000076431	Sox19	Transcription factor SOX-4. [Source:Uniprot/SWISSPROT;Acc:Q06831]
chr13	28832214	28832510	peak1872	distant	-208426	ENSMUSG00000076431	Sox19	Transcription factor SOX-4. [Source:Uniprot/SWISSPROT;Acc:Q06831]
chr13	29132260	29132544	peak1873	distant	-86820	ENSMUSG00000076431	Sox19	Transcription factor SOX-4. [Source:Uniprot/SWISSPROT;Acc:Q06831]
chr13	29667781	29668377	peak1874	intron	250904	ENSMUSG00000006191	Cdkal1	CDK5 regulatory subunit-associated protein 1-like 1. [Source:Uniprot/SWISSPROT;Acc:Q91WE6]
chr13	29673670	29673950	peak1875	intron	256635	ENSMUSG00000006191	Cdkal1	CDK5 regulatory subunit-associated protein 1-like 1. [Source:Uniprot/SWISSPROT;Acc:Q91WE6]
chr13	29673956	29674159	peak1876	intron	256882	ENSMUSG00000006191	Cdkal1	CDK5 regulatory subunit-associated protein 1-like 1. [Source:Uniprot/SWISSPROT;Acc:Q91WE6]
chr13	29727454	29727983	peak1877	intron	219798	ENSMUSG00000006191	Cdkal1	CDK5 regulatory subunit-associated protein 1-like 1. [Source:Uniprot/SWISSPROT;Acc:Q91WE6]
chr13	29730261	29730549	peak1878	intron	217111	ENSMUSG00000006191	Cdkal1	CDK5 regulatory subunit-associated protein 1-like 1. [Source:Uniprot/SWISSPROT;Acc:Q91WE6]
chr13	29812297	29812537	peak1879	intron	135099	ENSMUSG00000006191	Cdkal1	CDK5 regulatory subunit-associated protein 1-like 1. [Source:Uniprot/SWISSPROT;Acc:Q91WE6]
chr13	30760232	30760477	peak1880	intron	8424	ENSMUSG00000069255	Dusp22	Dual specificity protein phosphatase 22 (EC 3.1.3.48) (EC 3.1.3.16) (LMW-DSP2). [Source:Uniprot/SWISSPROT;Acc:Q99N11]
chr13	30816482	30816799	peak1881	downstreamFar	-13548	ENSMUSG00000069255	Dusp22	Dual specificity protein phosphatase 22 (EC 3.1.3.48) (EC 3.1.3.16) (LMW-DSP2). [Source:Uniprot/SWISSPROT;Acc:Q99N11]
chr13	30894562	30894737	peak1882	downstreamFar	-11139	ENSMUSG00000021357	Exoc2	Exocyst complex component 2 (Exocyst complex component Sec5). [Source:Uniprot/SWISSPROT;Acc:Q9D4H1]
chr13	30901161	30901648	peak1883	downstreamNear	-4384	ENSMUSG00000021357	Exoc2	Exocyst complex component 2 (Exocyst complex component Sec5). [Source:Uniprot/SWISSPROT;Acc:Q9D4H1]
chr13	30939708	30940254	peak1884	intron	34193	ENSMUSG00000021357	Exoc2	Exocyst complex component 2 (Exocyst complex component Sec5). [Source:Uniprot/SWISSPROT;Acc:Q9D4H1]
chr13	31002648	31002862	peak1885	intron	63161	ENSMUSG00000021357	Exoc2	Exocyst complex component 2 (Exocyst complex component Sec5). [Source:Uniprot/SWISSPROT;Acc:Q9D4H1]
chr13	31145348	31145774	peak1886	distant	-77444	ENSMUSG00000056257	EG432743	predicted gene, EG432743 (EG432743), mRNA [Source:RefSeq_dna;Acc:NM_001013788]
chr13	31403729	31403984	peak1887	distant	-246450	ENSMUSG00000038415	Foxq1	Forkhead box protein Q1 (Hepatocyte nuclear factor 3 forkhead homolog 1) (HNF-3/forkhead-like protein 1) (HFH-1) (HFH-1l). [Source:Uniprot/SWISSPROT;Acc:O70220]
chr13	31404502	31404744	peak1888	distant	-245683	ENSMUSG00000038415	Foxq1	Forkhead box protein Q1 (Hepatocyte nuclear factor 3 forkhead homolog 1) (HNF-3/forkhead-like protein 1) (HFH-1) (HFH-1l). [Source:Uniprot/SWISSPROT;Acc:O70220]
chr13	31550929	31551200	peak1889	distant	-99242	ENSMUSG00000038415	Foxq1	Forkhead box protein Q1 (Hepatocyte nuclear factor 3 forkhead homolog 1) (HNF-3/forkhead-like protein 1) (HFH-1) (HFH-1l). [Source:Uniprot/SWISSPROT;Acc:O70220]
chr13	31602997	31603296	peak1890	distant	-47160	ENSMUSG00000038415	Foxq1	Forkhead box protein Q1 (Hepatocyte nuclear factor 3 forkhead homolog 1) (HNF-3/forkhead-like protein 1) (HFH-1) (HFH-1l). [Source:Uniprot/SWISSPROT;Acc:O70220]
chr13	31677123	31677341	peak1891	intron	7207	ENSMUSG00000038408	1700018A04Rik	12 days embryo eyeball cDNA, RIKEN full-length enriched library, clone:D230017L17 product:hypothetical protein, full insert sequence. [Source:Uniprot/SPTREMBL;Acc:Q3UQW1]
chr13	31691443	31691866	peak1892	intron	21629	ENSMUSG00000038408	1700018A04Rik	12 days embryo eyeball cDNA, RIKEN full-length enriched library, clone:D230017L17 product:hypothetical protein, full insert sequence. [Source:Uniprot/SPTREMBL;Acc:Q3UQW1]
chr13	31709022	31709260	peak1893	intron	8237	ENSMUSG00000038408	1700018A04Rik	12 days embryo eyeball cDNA, RIKEN full-length enriched library, clone:D230017L17 product:hypothetical protein, full insert sequence. [Source:Uniprot/SPTREMBL;Acc:Q3UQW1]
chr13	31855934	31856245	peak1894	distant	-26480	ENSMUSG00000065843	U6	U6 spliceosomal RNA [Source: RFAM 8.1]
chr13	32271827	32272007	peak1895	intron	158520	ENSMUSG00000038372	Gmds	GDP-mannose 4,6 dehydratase (EC 4.2.1.47) (GDP-D-mannose dehydratase) (GMD). [Source:Uniprot/SWISSPROT;Acc:Q8K0C9]
chr13	32328137	32328550	peak1896	intron	102094	ENSMUSG00000038372	Gmds	GDP-mannose 4,6 dehydratase (EC 4.2.1.47) (GDP-D-mannose dehydratase) (GMD). [Source:Uniprot/SWISSPROT;Acc:Q8K0C9]
chr13	32459522	32459725	peak1897	distant	-29186	ENSMUSG00000038372	Gmds	GDP-mannose 4,6 dehydratase (EC 4.2.1.47) (GDP-D-mannose dehydratase) (GMD). [Source:Uniprot/SWISSPROT;Acc:Q8K0C9]
chr13	32490508	32490826	peak1898	distant	-60230	ENSMUSG00000038372	Gmds	GDP-mannose 4,6 dehydratase (EC 4.2.1.47) (GDP-D-mannose dehydratase) (GMD). [Source:Uniprot/SWISSPROT;Acc:Q8K0C9]
chr13	32503525	32503776	peak1899	distant	-73213	ENSMUSG00000038372	Gmds	GDP-mannose 4,6 dehydratase (EC 4.2.1.47) (GDP-D-mannose dehydratase) (GMD). [Source:Uniprot/SWISSPROT;Acc:Q8K0C9]
chr13	32510191	32510510	peak1900	distant	-79913	ENSMUSG00000038372	Gmds	GDP-mannose 4,6 dehydratase (EC 4.2.1.47) (GDP-D-mannose dehydratase) (GMD). [Source:Uniprot/SWISSPROT;Acc:Q8K0C9]
chr13	32510515	32511017	peak1901	distant	-80329	ENSMUSG00000038372	Gmds	GDP-mannose 4,6 dehydratase (EC 4.2.1.47) (GDP-D-mannose dehydratase) (GMD). [Source:Uniprot/SWISSPROT;Acc:Q8K0C9]
chr13	32511360	32511697	peak1902	distant	-81091	ENSMUSG00000038372	Gmds	GDP-mannose 4,6 dehydratase (EC 4.2.1.47) (GDP-D-mannose dehydratase) (GMD). [Source:Uniprot/SWISSPROT;Acc:Q8K0C9]
chr13	32585260	32585516	peak1903	distant	-154951	ENSMUSG00000038372	Gmds	GDP-mannose 4,6 dehydratase (EC 4.2.1.47) (GDP-D-mannose dehydratase) (GMD). [Source:Uniprot/SWISSPROT;Acc:Q8K0C9]
chr13	32593519	32593727	peak1904	distant	-163186	ENSMUSG00000038372	Gmds	GDP-mannose 4,6 dehydratase (EC 4.2.1.47) (GDP-D-mannose dehydratase) (GMD). [Source:Uniprot/SWISSPROT;Acc:Q8K0C9]
chr13	32645078	32645366	peak1905	distant	-155526	ENSMUSG00000044951	EG238564	Uncharacterized serine/threonine-protein kinase SgK085 (EC 2.7.11.1) (Sugen kinase 85). [Source:Uniprot/SWISSPROT;Acc:Q5SUV5]
chr13	32760902	32761077	peak1906	distant	-39759	ENSMUSG00000044951	EG238564	Uncharacterized serine/threonine-protein kinase SgK085 (EC 2.7.11.1) (Sugen kinase 85). [Source:Uniprot/SWISSPROT;Acc:Q5SUV5]
chr13	32810100	32810251	peak1907	intron	9427	ENSMUSG00000044951	EG238564	Uncharacterized serine/threonine-protein kinase SgK085 (EC 2.7.11.1) (Sugen kinase 85). [Source:Uniprot/SWISSPROT;Acc:Q5SUV5]
chr13	32856460	32856748	peak1908	intron	16981	ENSMUSG00000044951	EG238564	Uncharacterized serine/threonine-protein kinase SgK085 (EC 2.7.11.1) (Sugen kinase 85). [Source:Uniprot/SWISSPROT;Acc:Q5SUV5]
chr13	32886454	32886794	peak1909	upstreamFar	-7295	ENSMUSG00000021400	Wrnip1	ATPase WRNIP1 (Werner helicase-interacting protein 1). [Source:Uniprot/SWISSPROT;Acc:Q91XU0]
chr13	33049777	33049965	peak1910	upstreamFar	-7311	ENSMUSG00000042842	Serpinb6b	serine (or cysteine) proteinase inhibitor, clade B, member 6b [Source:RefSeq_peptide;Acc:NP_035584]
chr13	33661255	33661542	peak1911	distant	-73533	ENSMUSG00000057726	Serpinb9g	serine (or cysteine) proteinase inhibitor, clade B, member 9g [Source:RefSeq_peptide;Acc:NP_035585]
chr13	34320174	34320487	peak1912	intron	49303	ENSMUSG00000038267	3110004L20Rik	Probable organic cation transporter protein C6orf85 homolog. [Source:Uniprot/SWISSPROT;Acc:Q3UHH2]
chr13	34367349	34367531	peak1913	intron	69611	ENSMUSG00000038267	3110004L20Rik	Probable organic cation transporter protein C6orf85 homolog. [Source:Uniprot/SWISSPROT;Acc:Q3UHH2]
chr13	34724901	34725202	peak1914	intron	5341	ENSMUSG00000021411	1300014I06Rik	PX domain-containing protein C6orf145 homolog. [Source:Uniprot/SWISSPROT;Acc:Q8JZU6]
chr13	34912306	34912663	peak1915	distant	-54914	ENSMUSG00000021413	Prpf4b	Serine/threonine-protein kinase PRP4 homolog (EC 2.7.11.1) (PRP4 pre- mRNA-processing factor 4 homolog) (Pre-mRNA protein kinase). [Source:Uniprot/SWISSPROT;Acc:Q61136]
chr13	35159086	35159402	peak1916	distant	-73248	ENSMUSG00000021417	Peci	Peroxisomal 3,2-trans-enoyl-CoA isomerase (EC 5.3.3.8) (Dodecenoyl-CoA isomerase) (Delta(3),delta(2)-enoyl-CoA isomerase) (D3,D2-enoyl-CoA isomerase). [Source:Uniprot/SWISSPROT;Acc:Q9WUR2]
chr13	35346147	35346370	peak1917	distant	-38758	ENSMUSG00000077601	SNORA17	Small nucleolar RNA SNORA17 [Source: RFAM 8.1]
chr13	35555788	35556113	peak1918	distant	-170804	ENSMUSG00000077601	SNORA17	Small nucleolar RNA SNORA17 [Source: RFAM 8.1]
chr13	36085951	36086310	peak1919	intron	14801	ENSMUSG00000046573	Lyrm4	LYR motif-containing protein 4. [Source:Uniprot/SWISSPROT;Acc:Q8K215]
chr13	36394640	36394834	peak1920	intron	185457	ENSMUSG00000021420	Fars2	Phenylalanyl-tRNA synthetase, mitochondrial precursor (EC 6.1.1.20) (Phenylalanine--tRNA ligase) (PheRS). [Source:Uniprot/SWISSPROT;Acc:Q99M01]
chr13	36620546	36620905	peak1921	intron	8736	ENSMUSG00000021420	Fars2	Phenylalanyl-tRNA synthetase, mitochondrial precursor (EC 6.1.1.20) (Phenylalanine--tRNA ligase) (PheRS). [Source:Uniprot/SWISSPROT;Acc:Q99M01]
chr13	37050894	37051214	peak1922	intron	90028	ENSMUSG00000039109	F13a1	Coagulation factor XIII A chain precursor (EC 2.3.2.13) (Coagulation factor XIIIa) (Protein-glutamine gamma-glutamyltransferase A chain) (Transglutaminase A chain). [Source:Uniprot/SWISSPROT;Acc:Q8BH61]
chr13	37148554	37148839	peak1923	upstreamFar	-7614	ENSMUSG00000039109	F13a1	Coagulation factor XIII A chain precursor (EC 2.3.2.13) (Coagulation factor XIIIa) (Protein-glutamine gamma-glutamyltransferase A chain) (Transglutaminase A chain). [Source:Uniprot/SWISSPROT;Acc:Q8BH61]
chr13	37193333	37193593	peak1924	distant	-52381	ENSMUSG00000039109	F13a1	Coagulation factor XIII A chain precursor (EC 2.3.2.13) (Coagulation factor XIIIa) (Protein-glutamine gamma-glutamyltransferase A chain) (Transglutaminase A chain). [Source:Uniprot/SWISSPROT;Acc:Q8BH61]
chr13	37480776	37481031	peak1925	intron	29910	ENSMUSG00000021423	Ly86	Lymphocyte antigen 86 precursor (MD-1 protein). [Source:Uniprot/SWISSPROT;Acc:O88188]
chr13	37491166	37491477	peak1926	intron	19492	ENSMUSG00000021423	Ly86	Lymphocyte antigen 86 precursor (MD-1 protein). [Source:Uniprot/SWISSPROT;Acc:O88188]
chr13	37552838	37553030	peak1927	distant	-42121	ENSMUSG00000021423	Ly86	Lymphocyte antigen 86 precursor (MD-1 protein). [Source:Uniprot/SWISSPROT;Acc:O88188]
chr13	37695537	37695855	peak1928	distant	-184883	ENSMUSG00000021423	Ly86	Lymphocyte antigen 86 precursor (MD-1 protein). [Source:Uniprot/SWISSPROT;Acc:O88188]
chr13	37701568	37701768	peak1929	distant	-190855	ENSMUSG00000021423	Ly86	Lymphocyte antigen 86 precursor (MD-1 protein). [Source:Uniprot/SWISSPROT;Acc:O88188]
chr13	37708958	37709209	peak1930	distant	-198270	ENSMUSG00000021423	Ly86	Lymphocyte antigen 86 precursor (MD-1 protein). [Source:Uniprot/SWISSPROT;Acc:O88188]
chr13	37763056	37763231	peak1931	distant	-154765	ENSMUSG00000039087	Rreb1	RAS-responsive element-binding protein 1 (RREB-1) (RAS-responsive zinc finger transcription factor RREB). [Source:Uniprot/SWISSPROT;Acc:Q3UH06]
chr13	37972512	37972790	peak1932	intron	54743	ENSMUSG00000039087	Rreb1	RAS-responsive element-binding protein 1 (RREB-1) (RAS-responsive zinc finger transcription factor RREB). [Source:Uniprot/SWISSPROT;Acc:Q3UH06]
chr13	38012235	38012408	peak1933	intron	31542	ENSMUSG00000039087	Rreb1	RAS-responsive element-binding protein 1 (RREB-1) (RAS-responsive zinc finger transcription factor RREB). [Source:Uniprot/SWISSPROT;Acc:Q3UH06]
chr13	38025886	38026279	peak1934	exon	17781	ENSMUSG00000039087	Rreb1	RAS-responsive element-binding protein 1 (RREB-1) (RAS-responsive zinc finger transcription factor RREB). [Source:Uniprot/SWISSPROT;Acc:Q3UH06]
chr13	38026805	38027062	peak1935	exon	16930	ENSMUSG00000039087	Rreb1	RAS-responsive element-binding protein 1 (RREB-1) (RAS-responsive zinc finger transcription factor RREB). [Source:Uniprot/SWISSPROT;Acc:Q3UH06]
chr13	38443046	38443222	peak1936	intron	5332	ENSMUSG00000039004	Bmp6	Bone morphogenetic protein 6 precursor (BMP-6) (VG-1-related protein) (VGR-1). [Source:Uniprot/SWISSPROT;Acc:P20722]
chr13	38486222	38486532	peak1937	intron	48575	ENSMUSG00000039004	Bmp6	Bone morphogenetic protein 6 precursor (BMP-6) (VG-1-related protein) (VGR-1). [Source:Uniprot/SWISSPROT;Acc:P20722]
chr13	38487055	38487265	peak1938	intron	49358	ENSMUSG00000039004	Bmp6	Bone morphogenetic protein 6 precursor (BMP-6) (VG-1-related protein) (VGR-1). [Source:Uniprot/SWISSPROT;Acc:P20722]
chr13	38631093	38631424	peak1939	upstreamFar	-10919	ENSMUSG00000038991	Txndc5	Thioredoxin domain-containing protein 5 precursor (Thioredoxin-like protein p46) (Endoplasmic reticulum protein ERp46) (Plasma cell- specific thioredoxin-related protein) (PC-TRP). [Source:Uniprot/SWISSPROT;Acc:Q91W90]
chr13	39381338	39381631	peak1940	distant	-328740	ENSMUSG00000021432	Slc35b3	Adenosine 3'-phospho 5'-phosphosulfate transporter 2 (PAPS transporter 2) (Solute carrier family 35 member B3). [Source:Uniprot/SWISSPROT;Acc:Q922Q5]
chr13	40156626	40156807	peak1941	distant	-202320	ENSMUSG00000065256	U1	U1 spliceosomal RNA [Source: RFAM 8.1]
chr13	40997145	40997354	peak1942	intron	41748	ENSMUSG00000021360	Gcnt2	N-acetyllactosaminide beta-1,6-N-acetylglucosaminyl-transferase (EC 2.4.1.150) (N-acetylglucosaminyltransferase) (I-branching enzyme) (IGNT) (Large I antigen-forming beta-1,6-N- acetylglucosaminyltransferase). [Source:Uniprot/SWISSPROT;Acc:P97402]
chr13	41016711	41017107	peak1943	intron	39351	ENSMUSG00000021360	Gcnt2	N-acetyllactosaminide beta-1,6-N-acetylglucosaminyl-transferase (EC 2.4.1.150) (N-acetylglucosaminyltransferase) (I-branching enzyme) (IGNT) (Large I antigen-forming beta-1,6-N- acetylglucosaminyltransferase). [Source:Uniprot/SWISSPROT;Acc:P97402]
chr13	41435113	41435576	peak1944	intron	29989	ENSMUSG00000021365	Nedd9	Enhancer of filamentation 1 (MEF1) (CRK-associated substrate-related protein) (CAS-L) (p105) (Protein NEDD9) (Neural precursor cell expressed developmentally down-regulated protein 9). [Source:Uniprot/SWISSPROT;Acc:O35177]
chr13	41532817	41533033	peak1945	intron	49731	ENSMUSG00000021365	Nedd9	Enhancer of filamentation 1 (MEF1) (CRK-associated substrate-related protein) (CAS-L) (p105) (Protein NEDD9) (Neural precursor cell expressed developmentally down-regulated protein 9). [Source:Uniprot/SWISSPROT;Acc:O35177]
chr13	41544590	41544948	peak1946	intron	37887	ENSMUSG00000021365	Nedd9	Enhancer of filamentation 1 (MEF1) (CRK-associated substrate-related protein) (CAS-L) (p105) (Protein NEDD9) (Neural precursor cell expressed developmentally down-regulated protein 9). [Source:Uniprot/SWISSPROT;Acc:O35177]
chr13	41563641	41563961	peak1947	intron	18855	ENSMUSG00000021365	Nedd9	Enhancer of filamentation 1 (MEF1) (CRK-associated substrate-related protein) (CAS-L) (p105) (Protein NEDD9) (Neural precursor cell expressed developmentally down-regulated protein 9). [Source:Uniprot/SWISSPROT;Acc:O35177]
chr13	41615969	41616255	peak1948	distant	-33456	ENSMUSG00000021365	Nedd9	Enhancer of filamentation 1 (MEF1) (CRK-associated substrate-related protein) (CAS-L) (p105) (Protein NEDD9) (Neural precursor cell expressed developmentally down-regulated protein 9). [Source:Uniprot/SWISSPROT;Acc:O35177]
chr13	41628077	41628226	peak1949	distant	-45495	ENSMUSG00000021365	Nedd9	Enhancer of filamentation 1 (MEF1) (CRK-associated substrate-related protein) (CAS-L) (p105) (Protein NEDD9) (Neural precursor cell expressed developmentally down-regulated protein 9). [Source:Uniprot/SWISSPROT;Acc:O35177]
chr13	41695458	41695641	peak1950	distant	-27764	ENSMUSG00000080202
chr13	41710435	41710600	peak1951	upstreamFar	-12796	ENSMUSG00000080202
chr13	41713911	41714107	peak1952	upstreamFar	-9304	ENSMUSG00000080202
chr13	41758037	41758500	peak1953	downstreamFar	-6199	ENSMUSG00000054258	EG328231	predicted gene, EG328231 (EG328231), mRNA [Source:RefSeq_dna;Acc:NM_177808]
chr13	41853940	41854287	peak1954	downstreamNear	-4404	ENSMUSG00000058022	9530008L14Rik	Uncharacterized protein C6orf105 homolog. [Source:Uniprot/SWISSPROT;Acc:Q8C138]
chr13	42469496	42469998	peak1955	distant	-66389	ENSMUSG00000021367	Edn1	Endothelin-1 precursor (ET-1) (Preproendothelin-1) (PPET1). [Source:Uniprot/SWISSPROT;Acc:P22387]
chr13	42498539	42498985	peak1956	distant	-95404	ENSMUSG00000021367	Edn1	Endothelin-1 precursor (ET-1) (Preproendothelin-1) (PPET1). [Source:Uniprot/SWISSPROT;Acc:P22387]
chr13	42586752	42587005	peak1957	distant	-183520	ENSMUSG00000021367	Edn1	Endothelin-1 precursor (ET-1) (Preproendothelin-1) (PPET1). [Source:Uniprot/SWISSPROT;Acc:P22387]
chr13	42641888	42642089	peak1958	distant	-134180	ENSMUSG00000054728	Phactr1	Phosphatase and actin regulator 1. [Source:Uniprot/SWISSPROT;Acc:Q2M3X8]
chr13	42980200	42980425	peak1959	intron	204144	ENSMUSG00000054728	Phactr1	Phosphatase and actin regulator 1. [Source:Uniprot/SWISSPROT;Acc:Q2M3X8]
chr13	43574435	43574888	peak1960	intron	1681	ENSMUSG00000038546	Ranbp9	Ran-binding protein 9 (RanBP9) (Ran-binding protein M) (RanBPM) (B- cell antigen receptor Ig beta-associated protein 1) (IBAP-1). [Source:Uniprot/SWISSPROT;Acc:P69566]
chr13	44504855	44505092	peak1961	distant	-321667	ENSMUSG00000038518	Jarid2	Protein Jumonji (Jumonji/ARID domain-containing protein 2). [Source:Uniprot/SWISSPROT;Acc:Q62315]
chr13	44564404	44564603	peak1962	distant	-262137	ENSMUSG00000038518	Jarid2	Protein Jumonji (Jumonji/ARID domain-containing protein 2). [Source:Uniprot/SWISSPROT;Acc:Q62315]
chr13	44802129	44802341	peak1963	upstreamFar	-24405	ENSMUSG00000038518	Jarid2	Protein Jumonji (Jumonji/ARID domain-containing protein 2). [Source:Uniprot/SWISSPROT;Acc:Q62315]
chr13	45097071	45097241	peak1964	intron	309	ENSMUSG00000057531	Dtnbp1	Dysbindin (Dystrobrevin-binding protein 1) (Hermansky-Pudlak syndrome 7 protein homolog) (Hps7-like protein). [Source:Uniprot/SWISSPROT;Acc:Q91WZ8]
chr13	45173078	45173331	peak1965	upstreamNear	-536	ENSMUSG00000047061	Hsp25-ps1	heat shock protein 1 (Hspb1), mRNA [Source:RefSeq_dna;Acc:NM_013560]
chr13	45331975	45332268	peak1966	distant	-152991	ENSMUSG00000038175	Mylip	E3 ubiquitin-protein ligase MYLIP (EC 6.3.2.-) (Myosin regulatory light chain-interacting protein) (MIR). [Source:Uniprot/SWISSPROT;Acc:Q8BM54]
chr13	45395957	45396517	peak1967	distant	-88875	ENSMUSG00000038175	Mylip	E3 ubiquitin-protein ligase MYLIP (EC 6.3.2.-) (Myosin regulatory light chain-interacting protein) (MIR). [Source:Uniprot/SWISSPROT;Acc:Q8BM54]
chr13	45401723	45402034	peak1968	distant	-83234	ENSMUSG00000038175	Mylip	E3 ubiquitin-protein ligase MYLIP (EC 6.3.2.-) (Myosin regulatory light chain-interacting protein) (MIR). [Source:Uniprot/SWISSPROT;Acc:Q8BM54]
chr13	45550530	45550770	peak1969	distant	-43262	ENSMUSG00000038175	Mylip	E3 ubiquitin-protein ligase MYLIP (EC 6.3.2.-) (Myosin regulatory light chain-interacting protein) (MIR). [Source:Uniprot/SWISSPROT;Acc:Q8BM54]
chr13	46260008	46260458	peak1970	downstreamFar	-10564	ENSMUSG00000062282	ENSMUSG00000062282	10 days neonate skin cDNA, RIKEN full-length enriched library, clone:4732479B03 product:hypothetical protein, full insert sequence. [Source:Uniprot/SPTREMBL;Acc:Q8CE57]
chr13	46260475	46260710	peak1971	downstreamFar	-10205	ENSMUSG00000062282	ENSMUSG00000062282	10 days neonate skin cDNA, RIKEN full-length enriched library, clone:4732479B03 product:hypothetical protein, full insert sequence. [Source:Uniprot/SPTREMBL;Acc:Q8CE57]
chr13	46276184	46276464	peak1972	intron	5527	ENSMUSG00000062282	ENSMUSG00000062282	10 days neonate skin cDNA, RIKEN full-length enriched library, clone:4732479B03 product:hypothetical protein, full insert sequence. [Source:Uniprot/SPTREMBL;Acc:Q8CE57]
chr13	46443071	46443228	peak1973	distant	-47665	ENSMUSG00000063529	Gm1574	gene model 1574, (NCBI) (Gm1574), mRNA [Source:RefSeq_dna;Acc:NM_001005422]
chr13	47285373	47285731	peak1974	intron	56293	ENSMUSG00000038068	Rnf144b	E3 ubiquitin-protein ligase RNF144B (EC 6.3.2.-) (IBR domain- containing protein 2) (RING finger protein 144B). [Source:Uniprot/SWISSPROT;Acc:Q8BKD6]
chr13	47295371	47295718	peak1975	intron	46301	ENSMUSG00000038068	Rnf144b	E3 ubiquitin-protein ligase RNF144B (EC 6.3.2.-) (IBR domain- containing protein 2) (RING finger protein 144B). [Source:Uniprot/SWISSPROT;Acc:Q8BKD6]
chr13	47312316	47312694	peak1976	intron	29340	ENSMUSG00000038068	Rnf144b	E3 ubiquitin-protein ligase RNF144B (EC 6.3.2.-) (IBR domain- containing protein 2) (RING finger protein 144B). [Source:Uniprot/SWISSPROT;Acc:Q8BKD6]
chr13	47330096	47330270	peak1977	intron	11662	ENSMUSG00000038068	Rnf144b	E3 ubiquitin-protein ligase RNF144B (EC 6.3.2.-) (IBR domain- containing protein 2) (RING finger protein 144B). [Source:Uniprot/SWISSPROT;Acc:Q8BKD6]
chr13	47656694	47657087	peak1978	distant	-315045	ENSMUSG00000038068	Rnf144b	E3 ubiquitin-protein ligase RNF144B (EC 6.3.2.-) (IBR domain- containing protein 2) (RING finger protein 144B). [Source:Uniprot/SWISSPROT;Acc:Q8BKD6]
chr13	48094897	48095075	peak1979	intron	18991	ENSMUSG00000047324	4931429P17Rik	Adult male testis cDNA, RIKEN full-length enriched library, clone:4931429P17 product:hypothetical protein, full insert sequence. [Source:Uniprot/SPTREMBL;Acc:Q9D4J2]
chr13	48121764	48121933	peak1980	upstreamFar	-7871	ENSMUSG00000047324	4931429P17Rik	Adult male testis cDNA, RIKEN full-length enriched library, clone:4931429P17 product:hypothetical protein, full insert sequence. [Source:Uniprot/SPTREMBL;Acc:Q9D4J2]
chr13	48122124	48122392	peak1981	upstreamFar	-8281	ENSMUSG00000047324	4931429P17Rik	Adult male testis cDNA, RIKEN full-length enriched library, clone:4931429P17 product:hypothetical protein, full insert sequence. [Source:Uniprot/SPTREMBL;Acc:Q9D4J2]
chr13	48960483	48960802	peak1982	intron	5610	ENSMUSG00000038025	Phf2	PHD finger protein 2 (GRC5). [Source:Uniprot/SWISSPROT;Acc:Q9WTU0]
chr13	49341385	49341644	peak1983	intron	2325	ENSMUSG00000021384	Susd3	Sushi domain-containing protein 3. [Source:Uniprot/SWISSPROT;Acc:Q9D176]
chr13	49341934	49342213	peak1984	intron	1766	ENSMUSG00000021384	Susd3	Sushi domain-containing protein 3. [Source:Uniprot/SWISSPROT;Acc:Q9D176]
chr13	49448057	49448263	peak1985	intron	11206	ENSMUSG00000037933	Bicd2	Protein bicaudal D homolog 2 (Bic-D 2). [Source:Uniprot/SWISSPROT;Acc:Q921C5]
chr13	49556495	49556884	peak1986	intron	1666	ENSMUSG00000021385	Ippk	Inositol-pentakisphosphate 2-kinase (EC 2.7.1.158) (Inositol- 1,3,4,5,6-pentakisphosphate 2-kinase) (Ins(1,3,4,5,6)P5 2-kinase) (InsP5 2-kinase). [Source:Uniprot/SWISSPROT;Acc:Q6P1C1]
chr13	49567418	49567739	peak1987	intron	8182	ENSMUSG00000021391	Cenpp	Centromere protein P (CENP-P). [Source:Uniprot/SWISSPROT;Acc:Q9CZ92]
chr13	49574832	49575102	peak1988	intron	15571	ENSMUSG00000021391	Cenpp	Centromere protein P (CENP-P). [Source:Uniprot/SWISSPROT;Acc:Q9CZ92]
chr13	49575450	49575715	peak1989	intron	16186	ENSMUSG00000021391	Cenpp	Centromere protein P (CENP-P). [Source:Uniprot/SWISSPROT;Acc:Q9CZ92]
chr13	49651546	49651858	peak1990	intron	92306	ENSMUSG00000021391	Cenpp	Centromere protein P (CENP-P). [Source:Uniprot/SWISSPROT;Acc:Q9CZ92]
chr13	51469451	51469698	peak1991	distant	-34559	ENSMUSG00000067586	Edg3	Sphingosine 1-phosphate receptor Edg-3 (S1P receptor Edg-3) (Endothelial differentiation G-protein coupled receptor 3) (Sphingosine 1-phosphate receptor 3) (S1P3) (Lysophospholipid receptor B3). [Source:Uniprot/SWISSPROT;Acc:Q9Z0U9]
chr13	51949378	51949824	peak1992	downstreamFar	-5760	ENSMUSG00000021453	Gadd45g	Growth arrest and DNA-damage-inducible protein GADD45 gamma (Cytokine- responsive protein CR6). [Source:Uniprot/SWISSPROT;Acc:Q9Z111]
chr13	51964164	51964426	peak1993	downstreamFar	-20454	ENSMUSG00000021453	Gadd45g	Growth arrest and DNA-damage-inducible protein GADD45 gamma (Cytokine- responsive protein CR6). [Source:Uniprot/SWISSPROT;Acc:Q9Z111]
chr13	52001518	52001760	peak1994	distant	-57798	ENSMUSG00000021453	Gadd45g	Growth arrest and DNA-damage-inducible protein GADD45 gamma (Cytokine- responsive protein CR6). [Source:Uniprot/SWISSPROT;Acc:Q9Z111]
chr13	52025525	52026113	peak1995	distant	-81978	ENSMUSG00000021453	Gadd45g	Growth arrest and DNA-damage-inducible protein GADD45 gamma (Cytokine- responsive protein CR6). [Source:Uniprot/SWISSPROT;Acc:Q9Z111]
chr13	52035119	52035436	peak1996	distant	-91436	ENSMUSG00000021453	Gadd45g	Growth arrest and DNA-damage-inducible protein GADD45 gamma (Cytokine- responsive protein CR6). [Source:Uniprot/SWISSPROT;Acc:Q9Z111]
chr13	52120185	52120454	peak1997	distant	-176478	ENSMUSG00000021453	Gadd45g	Growth arrest and DNA-damage-inducible protein GADD45 gamma (Cytokine- responsive protein CR6). [Source:Uniprot/SWISSPROT;Acc:Q9Z111]
chr13	52132607	52132996	peak1998	distant	-188960	ENSMUSG00000021453	Gadd45g	Growth arrest and DNA-damage-inducible protein GADD45 gamma (Cytokine- responsive protein CR6). [Source:Uniprot/SWISSPROT;Acc:Q9Z111]
[truncated: 6,857 more rows]
[truncated: 14 more columns]
