# Supplementary material for: Genome-Wide Analysis of Glucocorticoid Receptor Binding Regions in Adipocytes Reveal Gene Network Involved in Triglyceride Homeostasis
Source: PLoS One. 2010 Dec 20;5(12):e15188. doi: 10.1371/journal.pone.0015188 (PMC3004788; doi:10.1371/journal.pone.0015188)
Supplement: Dataset S2 — Genes regulated by DEX in 3T3-L1 adipocytes. Microarray was performed as described in Methods. Genes that are induced or repressed by DEX treatment for more than 1.5 fold with p value<0.05 are listed. (XLS) [file pone.0015188.s002.xls]

## Sheet: Sheet1
Dataset S2 Genes regulated by DEX in 3T3-L1 adipocytes
TargetID	ProbeID	Accession	GeneSymbol	GeneDescription	Synonymus	EntrezID	ETOH	Dex	Dex.vs.ETOH.FC	Dex.vs.ETOH.adj.Pval
0910001A06RIK	2140102	NM_175520.2	Gpr81	G protein-coupled receptor 81	-	243270	811.2	220.21	0.271	0.000901544
1110004B15RIK	6860475		A730054J21RIK				310.51	86.43	0.278	0.0020324
0610007P14RIK	4490064	NM_133903.2	Spon2	spondin 2, extracellular matrix protein	2310045I24Rik|AI504350|M-spondin|Mindin	100689	588.33	172.41	0.293	2.89199e-05
0610039P13RIK	990386	NM_030701.1	Gpr109a	G protein-coupled receptor 109A	Gpr109b|HM74|PUMA-G|Pumag|mHM74b	80885	875.46	258.05	0.295	0.000482112
1110001M24RIK	3400689	NM_008340.2	Igfals	insulin-like growth factor binding protein, acid labile subunit	ALS|Albs|KIAA4111|MGC150140|MGC150141|mKIAA4111	16005	871.87	258.11	0.296	0.00158047
0610030P10RIK	5260669	NM_009701.4	Aqp5	aquaporin 5	-	11830	286.1	95.04	0.332	0.00028267
0610035N01RIK	6060528	NM_009075.1	Rpia	ribose 5-phosphate isomerase A	RPI	19895	894.68	302.37	0.338	0.000311336
0610038F15RIK	4250086	NM_146187.2	Ffar2	free fatty acid receptor 2	GPCR43|Gpr43|MGC28611	233079	4563.44	1591.51	0.349	0.000344117
1700015M15RIK	2510452	NM_008606.1	Mmp11	matrix metallopeptidase 11	ST3|Stmy3	17385	432.53	157.13	0.363	0.0374416
1110025I09RIK	620162	NM_172541.1	Tmem120a	transmembrane protein 120A	2010310D06Rik|Tmpit	215210	9619.5	3635.93	0.378	0.00486187
1500002O10RIK	7210731	XM_355659.1	GPR30				307.52	116.95	0.38	0.0196525
0610039P13RIK	7510008	NM_031877.2	Wasf1	WASP family 1	AI195380|AI838537|Scar|WAVE|WAVE-1	83767	1101.61	423.95	0.385	0.000488223
1110001A12RIK	4860468	NM_028696.2	Obfc2a	oligonucleotide/oligosaccharide-binding fold containing 2A	4930434H03Rik|4930442A21Rik|4930488J04Rik|4933440J18Rik|5830411E10Rik|AI852561|Nabp1|Nbp1	109019	1159.49	449.88	0.388	0.00122194
1110064P04RIK	4050286	XM_148966.4	INHBB				460.5	180.98	0.393	0.00992304
1110029E03RIK	4120619	NM_172589.1	Lhfpl2	lipoma HMGIC fusion partner-like 2	6030465B15|AI447312|AW050335|mKIAA0206	218454	2263.75	893.01	0.394	0.00527798
1500032H18RIK	2100193	NM_011994.1	Abcd2	ATP-binding cassette, sub-family D (ALD), member 2	ABC39|ALDL1|ALDR|ALDRP	26874	635.17	252.89	0.398	0.0223492
0610030G03RIK	1340356	NM_021463.2	Prps1	phosphoribosyl pyrophosphate synthetase 1	2310010D17Rik|C76571|C76678|Prps-1	19139	3248.79	1295	0.399	0.000269552
1110037P11RIK	6620196	NM_015753.2	Zeb2	zinc finger E-box binding homeobox 2	9130203F04Rik|D130016B08Rik|SIP1|Zfhx1b|Zfx1b|Zfxh1b|mKIAA0569	24136	1178.61	477.21	0.405	0.00706159
1110065A22RIK	6020079	NM_007836.1	Gadd45a	growth arrest and DNA-damage-inducible 45 alpha	AA545191|Ddit1|GADD45	13197	1594.6	663.37	0.416	0.00993636
0610011F06RIK	7050292	NM_176933	Dusp4	dual specificity phosphatase 4	2700078F24Rik|AI844617|BB104621|E130306H24Rik|MKP2	319520	356.18	149.21	0.419	0.000139405
1300012D20RIK	6480176	NM_007836.1	Gadd45a	growth arrest and DNA-damage-inducible 45 alpha	AA545191|Ddit1|GADD45	13197	1213.35	517.28	0.426	0.0174209
1110001M19RIK	7000095	XM_194140.2	2210417J20RIK				523.35	225.91	0.432	0.00154244
1110008J03RIK	6400427		LRRC17				426.65	185.27	0.434	0.00267392
0610010I15RIK	5860164	NM_010634.1	Fabp5	fatty acid binding protein 5, epidermal	Klbp|mal1	16592	735.83	320.5	0.436	0.000129271
0710001D07RIK	2810369	NM_133774	Stard4	StAR-related lipid transfer (START) domain containing 4	4632419C16Rik|9030213J02Rik|AA517649|AW324468	170459	1388.24	610.57	0.44	0.000646666
0610010E21RIK	3390088	NM_008538	Marcks	myristoylated alanine rich protein kinase C substrate	Macs|PKCSL	17118	3907.9	1728.83	0.442	0.000124645
1700006D24RIK	6060593	AK087461.1	Cdkn2c	cyclin-dependent kinase inhibitor 2C (p18, inhibits CDK4)	C77269|INK4c|INK4d|p18|p18INK4c	12580	771.81	345.22	0.447	0.0292523
1110006E14RIK	6900148	NM_016895.2	Ak2	adenylate kinase 2	Ak-2|D4Ertd220e	11637	2790.17	1254.86	0.45	0.00222754
1110002B05RIK	2000041	NM_010501.1	Ifit3	interferon-induced protein with tetratricopeptide repeats 3	Ifi49|MGC107331	15959	325.13	147.46	0.454	0.00161464
1500015A07RIK	5090349	NM_010442.1	Hmox1	heme oxygenase (decycling) 1	D8Wsu38e|HO-1|HO1|Hemox|Hmox|Hsp32	15368	835.07	382.03	0.457	0.0209706
1700016D06RIK	7100441	NM_011994.1	Abcd2	ATP-binding cassette, sub-family D (ALD), member 2	ABC39|ALDL1|ALDR|ALDRP	26874	494.01	226.88	0.459	0.0382284
1110007F05RIK	5550592	NM_025659	Abi3	ABI gene family, member 3	2210414K06Rik|AI987680|NESH	66610	240.47	111.43	0.463	0.002517
0910001L17RIK	4050747		4833409N03RIK				322.27	149.63	0.464	0.000951898
1300006C06RIK	2000274	NM_008393	Irx3	Iroquois related homeobox 3 (Drosophila)	AI894186	16373	1027.21	482.37	0.47	0.0167769
1700008J07RIK	5550209	NM_001033158.1	Rasl12	RAS-like, family 12	4631404I11Rik	70784	918.73	433.11	0.471	0.031894
1110003P22RIK	4830114	NM_028732.2	4632428N05Rik	RIKEN cDNA 4632428N05 gene	-	74048	498.49	236.66	0.475	0.00191008
1500011H22RIK	7050609	NM_009367	Tgfb2	transforming growth factor, beta 2	BB105277|Tgf-beta2|Tgfb-2	21808	484.35	230.11	0.475	0.0207382
1110030H18RIK	5270520	NM_030241.2	Setd8	SET domain containing (lysine methyltransferase) 8	2410195B05Rik|AA617402|AW536475|MGC117832	67956	373.36	178.05	0.477	0.00529035
0610039D01RIK	6980370	NM_023556.2	Mvk	mevalonate kinase	2310010A05Rik|AI256848|AI414037|MK	17855	568.98	273.74	0.481	0.000402091
1110006G06RIK	3460762	NM_008216.2	Has2	hyaluronan synthase 2	-	15117	376.3	181.97	0.484	0.00222754
1110067L22RIK	6400746	NM_008002.3	Fgf10	fibroblast growth factor 10	BB213776|FGF-10	14165	681.63	329.94	0.484	0.0103667
1110002L01RIK	2480441	NM_028696	Obfc2a	oligonucleotide/oligosaccharide-binding fold containing 2A	4930434H03Rik|4930442A21Rik|4930488J04Rik|4933440J18Rik|5830411E10Rik|AI852561|Nabp1|Nbp1	109019	329.08	159.65	0.485	0.00181351
1110030L07RIK	4780709	XM_147329.1	2810428I15RIK				2536.65	1232	0.486	0.00538562
1110001D15RIK	4670014	NM_016917.1	Slc40a1	solute carrier family 40 (iron-regulated transporter), member 1	Dusg|Fpn1|IREG1|MTP|MTP1|Ol5|Pcm|Slc11a3|Slc39a1	53945	241.77	117.96	0.488	0.00140309
1700019D06RIK	6840674	NM_018784	St3gal6	ST3 beta-galactoside alpha-2,3-sialyltransferase 6	1700023B24Rik|AI930218|AW552396|Siat10|St3galVI	54613	305.37	149.71	0.49	0.0425494
1110031M08RIK	1570347	NM_011693.2	Vcam1	vascular cell adhesion molecule 1	CD106|Vcam-1	22329	452.3	222.03	0.491	0.00571312
1190007F08RIK	1690553	NM_016895.2	Ak2	adenylate kinase 2	Ak-2|D4Ertd220e	11637	690.66	339.5	0.492	0.0107896
10181072_290	3390376	NM_032400.1	Sucnr1	succinate receptor 1	Gpr91	84112	311.02	154.38	0.496	0.00101736
1110021P09RIK	2760504	NM_008059.1	G0s2	G0/G1 switch gene 2	AI255151|AV006465|MGC151415|MGC151417	14373	5995.78	2982.19	0.497	0.00484489
1700001A24RIK	3450544		EIF5A				1273.81	635.33	0.499	0.0266263
0610011N22RIK	840537	NM_138656.1	Mvd	mevalonate (diphospho) decarboxylase	C78718	192156	650.32	325.95	0.501	0.000156634
1700024C24RIK	6330221	NM_013640.1	Psmb10	proteasome (prosome, macropain) subunit, beta type 10	Mecl1	19171	959.08	482.83	0.503	0.047965
1100001J08RIK	1300243	NM_176933	Dusp4	dual specificity phosphatase 4	2700078F24Rik|AI844617|BB104621|E130306H24Rik|MKP2	319520	254.96	128.4	0.504	0.00107878
1110033J19RIK	6590008	NM_145942.2	Hmgcs1	3-hydroxy-3-methylglutaryl-Coenzyme A synthase 1	B130032C06Rik|MGC36662|MGC98430	208715	17422.7	8778.72	0.504	0.00610424
0610039K10RIK	5340379	NM_013770	Slc25a10	solute carrier family 25 (mitochondrial carrier, dicarboxylate transporter), member 10	Dic	27376	3246.56	1638.04	0.505	0.000457838
1190004M23RIK	7160040	NM_008002.3	Fgf10	fibroblast growth factor 10	BB213776|FGF-10	14165	606.13	307.58	0.507	0.0107466
0610012C01RIK	3180523	NM_030241.2	Setd8	SET domain containing (lysine methyltransferase) 8	2410195B05Rik|AA617402|AW536475|MGC117832	67956	1301.64	667.6	0.513	0.00018213
1600013P15RIK	2470402	XM_194205.2	BC034068				374.37	191.87	0.513	0.0244358
0610037M15RIK	5820128	NM_030241.2	Setd8	SET domain containing (lysine methyltransferase) 8	2410195B05Rik|AA617402|AW536475|MGC117832	67956	473.28	244.67	0.517	0.000323611
1110051M20RIK	1170239	NM_010579.1	Eif6	eukaryotic translation initiation factor 6	1110004P11|AA408895|Itgb4bp|imc-415|p27BBP	16418	2019.34	1045.34	0.518	0.00819732
1700008P20RIK	7160707	NM_153507.2	Cpne2	copine II	MGC30751|MGC37787	234577	492.88	255.61	0.519	0.0321809
0610031J06RIK	540041	AK040711	Cdon	cell adhesion molecule-related/down-regulated by oncogenes	CDO|Cd0|MGC129383|Orcam	57810	331.88	172.6	0.52	0.000283493
1110049B09RIK	3400048	NM_013654.2	Ccl7	chemokine (C-C motif) ligand 7	MCP-3|Scya7|fic|marc|mcp3	20306	622.47	323.81	0.52	0.00777624
1110011K10RIK	5690575	NM_053117.2	Pard6g	par-6 partitioning defective 6 homolog gamma (C. elegans)	2410049N21Rik|Par6a	93737	615.52	320.81	0.521	0.00277853
1100001M03RIK	4880093	NM_026091	1700037H04Rik	RIKEN cDNA 1700037H04 gene	-	67326	6157.31	3216.35	0.522	0.00118404
1300018I17RIK	6020692	NM_010255.1	Gamt	guanidinoacetate methyltransferase	AA571402|Spintz1	14431	1092.1	569.6	0.522	0.0183075
1110002E23RIK	1030671	NM_009285	Stc1	stanniocalcin 1	Stc	20855	175.54	91.78	0.523	0.00175862
1110012F10RIK	2070707	NM_008904.1	Ppargc1a	peroxisome proliferative activated receptor, gamma, coactivator 1 alpha	A830037N07Rik|PGC-1|PGC-1v|Pgc-1alpha|Pgc1|Pgco1|Ppargc1	19017	320.33	167.53	0.523	0.00290824
1110001A23RIK	4540619	NM_175640.1	Plin	perilipin	6030432J05Rik|Peri|perilipin A|perilipin B	103968	793.82	418.7	0.527	0.0012285
1110003E12RIK	3400634	NM_173047.2	Cbr3	carbonyl reductase 3	1110001J05Rik|C81353|MGC99956	109857	933.62	491.65	0.527	0.00186364
1110014L17RIK	580215	NM_010924.1	Nnmt	nicotinamide N-methyltransferase	-	18113	1492.31	790.02	0.529	0.00342765
1110032N12RIK	1430647	NM_029094.1	Pik3cb	phosphatidylinositol 3-kinase, catalytic, beta polypeptide	1110001J02Rik|AI447572|MGC150132|p110beta	74769	436.95	231.04	0.529	0.00598484
1110018J23RIK	6940296	NM_025558.2	Cyb5b	cytochrome b5 type B	1810044O22Rik|AU015618|Cyb5m	66427	5481.51	2902.49	0.53	0.00389452
0610038K03RIK	6060133	NM_010924.1	Nnmt	nicotinamide N-methyltransferase	-	18113	6384.26	3395.49	0.532	0.000345152
1110014D18RIK	2680180	NM_133237.2	Apcdd1	adenomatosis polyposis coli down-regulated 1	AB023957|AU041258|Drapc1|EIG180	494504	568.41	304.11	0.535	0.00320498
1300018P11RIK	130056	NM_013640.1	Psmb10	proteasome (prosome, macropain) subunit, beta type 10	Mecl1	19171	1648.38	882.46	0.535	0.0186812
1700022I11RIK	430246	NM_023716.1	Tubb2b	tubulin, beta 2b	2410129E14Rik	73710	331.89	177.48	0.535	0.0459769
1110033C18RIK	1820577	NM_009701.4	Aqp5	aquaporin 5	-	11830	144.49	77.39	0.536	0.00599832
1110065P19RIK	6330300	NM_009524.2	Wnt5a	wingless-related MMTV integration site 5A	8030457G12Rik|Wnt-5a	22418	353.12	189.49	0.537	0.010029
1110025I09RIK	5810228	NM_146040.1	Cdca7l	cell division cycle associated 7 like	BC006933|JPO2|MGC11998	217946	385.34	207.46	0.538	0.00488337
1110033M05RIK	1050102	NM_007856.2	Dhcr7	7-dehydrocholesterol reductase	AA409147	13360	573.15	309.81	0.541	0.00616243
1110005F07RIK	4810746	NM_009616	Adam19	a disintegrin and metallopeptidase domain 19 (meltrin beta)	AL024287|M[b]|Mltnb	11492	217.79	118.12	0.542	0.00222754
1190002F15RIK	4850324		6230400G14RIK				329.65	178.58	0.542	0.0106396
1110061N23RIK	2570603	AK006371	Nnmt	nicotinamide N-methyltransferase	-	18113	592.15	322.33	0.544	0.009778
1200006F02RIK	5560711	NM_008713.2	Nos3	nitric oxide synthase 3, endothelial cell	2310065A03Rik|Nos-3|eNOS|ecNOS	18127	338.09	184.04	0.544	0.0126093
1110003E01RIK	6110577	NM_011406.1	Slc8a1	solute carrier family 8 (sodium/calcium exchanger), member 1	AI852629|D930008O12Rik|MGC90693|Ncx1	20541	214.89	117.18	0.545	0.00183951
1100001A21RIK	6270377	NM_173007.1	Tspan12	tetraspanin 12	9030619E17|AI426782|AI663988|AW111457|Tm4sf12	269831	1841.59	1006.84	0.547	0.00101736
1010001N08RIK	1570465	NM_016895.2	Ak2	adenylate kinase 2	Ak-2|D4Ertd220e	11637	2967.19	1631.21	0.55	0.000976595
1110025H03RIK	5810161	NM_008713.2	Nos3	nitric oxide synthase 3, endothelial cell	2310065A03Rik|Nos-3|eNOS|ecNOS	18127	274.33	150.8	0.55	0.00486187
1110020C17RIK	2120646	NM_175116.2	P2ry5	purinergic receptor P2Y, G-protein coupled, 5	2610302I02Rik|P2y5	67168	387.17	213.75	0.552	0.00431215
1600032L17RIK	1580441	XM_147318.1	DFNA5H				282.52	156.59	0.554	0.0265893
1110059E24RIK	4250343	NM_173047.2	Cbr3	carbonyl reductase 3	1110001J05Rik|C81353|MGC99956	109857	3257.04	1812.34	0.556	0.00918878
1190009E12RIK	2070066	NM_008713.2	Nos3	nitric oxide synthase 3, endothelial cell	2310065A03Rik|Nos-3|eNOS|ecNOS	18127	267.76	149.77	0.559	0.0108438
1110008F13RIK	1450100	NM_011676.2	Unc119	unc-119 homolog (C. elegans)	HRG4|MRG4|Unc119h	22248	217.97	122.54	0.562	0.00262458
1200009F10RIK	6040619	XM_356328.1	LOC382215				4532.54	2557.86	0.564	0.0133205
1700012A16RIK	380546	NM_013462.1	Adrb3	adrenergic receptor, beta 3	Adrb-3	11556	229.46	129.4	0.564	0.0340916
1100001G20RIK	1300707	NM_033146.1	1500005A01Rik	RIKEN cDNA 1500005A01 gene	Cgi112	85308	2167.32	1226.67	0.566	0.00104158
1110011D13RIK	1940132	XM_147335.2	LOC245892				4364.62	2477.1	0.568	0.00277853
1600019D15RIK	4540070	XM_355011.1	2310014H01RIK				3050.7	1731.35	0.568	0.0255566
1010001D01RIK	6590519	NM_009012.1	Rad50	RAD50 homolog (S. cerevisiae)	Mrell|Rad50l	19360	817.43	466.1	0.57	0.000955682
1600017E01RIK	290452	NM_009895.2	Cish	cytokine inducible SH2-containing protein	AI385595|CIS1|Cis|F17|F23	12700	237.11	135.08	0.57	0.0255294
1100001I22RIK	5900504	NM_011530.2	Tap2	transporter 2, ATP-binding cassette, sub-family B (MDR/TAP)	ABC18|AI462429|APT2|Abcb3|Ham-2|Ham2|MTP2|PSF2|RING11|Tap-2|Y1|jas	21355	590.72	340.57	0.577	0.00107565
1700006H02RIK	6100019	NM_027290.1	Mcm10	minichromosome maintenance deficient 10 (S. cerevisiae)	2410041F14Rik|AU018508|C330019M07Rik|C79164	70024	200.6	115.87	0.578	0.0296224
1500031A17RIK	6280255	NM_021446.1	0610007P14Rik	RIKEN cDNA 0610007P14 gene	1190004E09Rik|AU019315|C77855|ORF11	58520	878.85	508.8	0.579	0.0213733
1700012F11RIK	6110762	XM_355811	2610009E16RIK				877.49	508.12	0.579	0.0352356
1110003E08RIK	5890408		2610024M03RIK				1773.77	1028.22	0.58	0.00186364
1110055E19RIK	2320019	NM_009687	Apex1	apurinic/apyrimidinic endonuclease 1	APE|Apex|HAP1|Ref-1	11792	571.58	331.66	0.58	0.00885511
1300017J02RIK	2190500		9430052C07RIK				477.01	277.35	0.581	0.0181401
1500005K14RIK	6510736	AK078743	Hmgcs1	3-hydroxy-3-methylglutaryl-Coenzyme A synthase 1	B130032C06Rik|MGC36662|MGC98430	208715	253.11	146.97	0.581	0.0200698
1200015A19RIK	5390382	NM_178804	Slit2	slit homolog 2 (Drosophila)	Drad-1|E030015M03Rik|E130320P19Rik|KIAA4141|Slil3|mKIAA4141	20563	426.83	248.33	0.582	0.01446
1110019B22RIK	3780019	NM_007930.3	Enc1	ectodermal-neural cortex 1	Nrpb|PIG10	13803	877.41	511.64	0.583	0.0040832
1500031A17RIK	4060626	NM_013654	Ccl7	chemokine (C-C motif) ligand 7	MCP-3|Scya7|fic|marc|mcp3	20306	352.7	205.72	0.583	0.0212988
1700015E13RIK	3940408	NM_010947.2	Ntn2l	netrin 2-like (chicken)	Ntn3	18209	438.6	256.61	0.585	0.0371827
1700012L04RIK	1440187	NM_030259	Rilpl2	Rab interacting lysosomal protein-like 2	MGC7036	80291	509.18	300.06	0.589	0.0352893
1110034A24RIK	7550494	NM_007487.2	Arl4a	ADP-ribosylation factor-like 4A	AI467555|Arl4	11861	373.54	221.24	0.592	0.00631495
0610040J01RIK	4920632	NM_001024136.1	Anks6	ankyrin repeat and sterile alpha motif domain containing 6	2210417J20Rik|Ankrd14|Gm635|Samd6	75691	162.75	96.74	0.594	0.00052823
1300018P11RIK	4810041	NM_008819.2	Pemt	phosphatidylethanolamine N-methyltransferase	AI255394|Pempt|Pempt2	18618	366.5	217.99	0.595	0.0187024
1110034C16RIK	6290010	NM_026837.1	Tmem53	transmembrane protein 53	1110038M16Rik|1500001P22Rik|1700012A05Rik	68777	3209.03	1913.75	0.596	0.00633821
1110033I14RIK	4220575		SYNPO				1020.58	608.91	0.597	0.00607118
1500002O20RIK	6180543	NM_026405.2	Rab32	RAB32, member RAS oncogene family	2810011A17Rik|AU022057	67844	1506.63	901.25	0.598	0.0196525
1700007E06RIK	6290370	NM_010260.1	Gbp2	guanylate nucleotide binding protein 2	-	14469	629.91	376.6	0.598	0.0298045
0710001E13RIK	6020673	NM_134084.1	Ppif	peptidylprolyl isomerase F (cyclophilin F)	AW457192|PPIase	105675	1602.73	960.83	0.599	0.000678129
1700009P03RIK	10678	NM_130450.1	Elovl6	ELOVL family member 6, elongation of long chain fatty acids (yeast)	C77826|FAE|LCE|MGC107467	170439	182.47	109.31	0.599	0.0322641
1110018J12RIK	2900646	NM_010476.2	Hsd17b7	hydroxysteroid (17-beta) dehydrogenase 7	AI266814	15490	3169.22	1902.91	0.6	0.00380325
1110021J02RIK	1190500	NM_026268.1	Dusp6	dual specificity phosphatase 6	1300019I03Rik|MGC98540|MKP-3|MKP3|PYST1	67603	462.36	277.25	0.6	0.00470702
1110021D20RIK	5570370	NM_026062.2	2900024C23Rik	RIKEN cDNA 2900024C23 gene	AI315274|MGC144843	67266	533.62	320.44	0.601	0.00456724
1110051M20RIK	2490358	NM_145610	Ppan	peter pan homolog (Drosophila)	A230087P06Rik|SSF1	235036	1152.62	692.18	0.601	0.0082146
1110054P19RIK	3450358	NM_153150.1	Slc25a1	solute carrier family 25 (mitochondrial carrier, citrate transporter), member 1	1300019P08Rik|2610100G11Rik|AI194714|Ctp|Dgsj|MGC47055|Slc20a3	13358	4082.35	2454.51	0.601	0.00884221
1500034J20RIK	3610563	NM_177683.2	Vgll4	vestigial like 4 (Drosophila)	BC048841|MGC54805|VGL-4	232334	958.14	576.15	0.601	0.022703
1110001A05RIK	4640717	XM_129965.3	Gm1833	gene model 1833, (NCBI)	-	227393	346.1	208.39	0.602	0.00120367
1110060I01RIK	3420600		9030418K01RIK				731.13	439.95	0.602	0.00977564
1700019N19RIK	2570477	NM_175553	E030026I10RIK				1372.32	825.65	0.602	0.043422
1110003E08RIK	4540161	NM_009141.1	Cxcl5	chemokine (C-X-C motif) ligand 5	AMCF-II|ENA-78|GCP-2|LIX|Scyb5|Scyb6	20311	121.09	72.99	0.603	0.00185636
1500017I17RIK	3120338	XM_136041.3	AI448196				614.92	370.76	0.603	0.021055
1700003M02RIK	3370280	NM_026514	Cdc42ep3	CDC42 effector protein (Rho GTPase binding) 3	3200001F04Rik|AA986861|Borg2|Cep3|UB1	260409	1600.83	967.86	0.605	0.0284346
1700009N14RIK	3460082	NM_010128.3	Emp1	epithelial membrane protein 1	TMP	13730	3100.76	1886.22	0.608	0.0322489
1110006O17RIK	6250025	NM_027204.2	Mrpl12	mitochondrial ribosomal protein L12	0610034O11Rik|1500031N16Rik|MRP-L12|Rpml12	56282	4339.95	2641.97	0.609	0.00223142
1500001E21RIK	2140368	NM_021446	0610007P14Rik	RIKEN cDNA 0610007P14 gene	1190004E09Rik|AU019315|C77855|ORF11	58520	569.8	346.95	0.609	0.0189972
1110031I01RIK	7320762	NM_024257.1	Hdhd3	haloacid dehalogenase-like hydrolase domain containing 3	2810435D12Rik	72748	643.23	392.69	0.61	0.00564318
1200009O22RIK	5420309	NM_026837.1	Tmem53	transmembrane protein 53	1110038M16Rik|1500001P22Rik|1700012A05Rik	68777	233.22	142.35	0.61	0.0134111
1110008J03RIK	6560020	NM_010906.1	Nfix	nuclear factor I/X	-	18032	1883.19	1151.87	0.612	0.00268532
1200015N20RIK	2340592	NM_145470.2	Depdc6	DEP domain containing 6	4731402B04Rik|9130412E02Rik|D15Ertd336e|D15Ertd597e|KIAA4200|R75183|mKIAA4200	97998	471.71	288.68	0.612	0.0146
1110004P21RIK	4670685	NM_009001.2	Rab3a	RAB3A, member RAS oncogene family	-	19339	286.04	175.44	0.613	0.00215766
1110015M06RIK	2350647	NM_025436.1	Sc4mol	sterol-C4-methyl oxidase-like	1500001G16Rik|C78600|DESP4|ERG25	66234	6679.04	4092.1	0.613	0.0036331
1190002L16RIK	1440309	NM_134469	Fdps	farnesyl diphosphate synthetase	6030492I17Rik|AI256750|Fdpsl1|MGC107162|mKIAA1293	110196	180.03	110.36	0.613	0.0106396
1700012O15RIK	3310202	NM_177595.2	Mkx	mohawk	9430023B20Rik|Irxl1	210719	332.81	205.25	0.617	0.0354246
1700025F22RIK	4250301	NM_020589.1	Zfp467	zinc finger protein 467	1190001I08Rik|AB041616|AI426952|AV017623|EZI|MNCb-3350	68910	208.35	128.51	0.617	0.049704
1110035L05RIK	870291	NM_016866.2	Stk39	serine/threonine kinase 39, STE20/SPS1 homolog (yeast)	AW227544|AW556857|DCHT|SPAK	53416	356.06	220.51	0.619	0.00674585
1110007C09RIK	3120307	NM_146177.1	Suv420h2	suppressor of variegation 4-20 homolog 2 (Drosophila)	BC024816|KMT5C|MGC36471|Suv4-20h2	232811	618.58	383.65	0.62	0.00241579
1210002B07RIK	1940400	NM_019914.2	Mllt11	myeloid/lymphoid or mixed-lineage leukemia (trithorax homolog, Drosophila); translocated to, 11	AI839562|Af1q|Zfp692	56772	527.81	328.49	0.622	0.0159268
1700019N12RIK	4480446	NM_174987.2	1810063B05Rik	RIKEN cDNA 1810063B05 gene	AI447995	67892	1184.5	737.34	0.622	0.0433597
1700019A02RIK	6550148	NM_009369.1	Tgfbi	transforming growth factor, beta induced	68kDa|AI181842|AI747162|Beta-ig|MGC150270|big-h3	21810	495.62	308.68	0.623	0.041008
1110033L15RIK	3940709	XM_130859.4	Pgrmc2	progesterone receptor membrane component 2	4631434O19Rik|5730409G06Rik|DG6|PMBP	70804	241.96	151.05	0.624	0.00612984
1110057K04RIK	3360475	NM_001033406.1	MCC	Mus musculus mutated in colorectal cancers (Mcc), mRNA.		328949	300.55	187.45	0.624	0.00911629
1500016O10RIK	5860541	NM_019875	Abcb9	ATP-binding cassette, sub-family B (MDR/TAP), member 9	TAPL|mKIAA1520	56325	350.2	218.64	0.624	0.021055
1110063F24RIK	2680040	NM_153529.1	Nrn1	neuritin 1	0710008J23Rik|MGC40786|Nrn|cpg15	68404	1023	639.45	0.625	0.00989937
1110017F19RIK	5360358	NM_017380.1	2013-09-10	septin 9	MSF1|Msf|PNUTL4|Sint1	53860	323.57	202.52	0.626	0.00366062
1200003I07RIK	2850082	NM_153150.1	Slc25a1	solute carrier family 25 (mitochondrial carrier, citrate transporter), member 1	1300019P08Rik|2610100G11Rik|AI194714|Ctp|Dgsj|MGC47055|Slc20a3	13358	796.98	499.31	0.626	0.0121531
0610039J04RIK	6840598	NM_023742.1	Dtx2	deltex 2 homolog (Drosophila)	2610524D08Rik|AA408415|AU022494|Deltex2	74198	996.59	624.76	0.627	0.000457838
1200013B22RIK	1770592		DIRAS2				109.22	68.6	0.628	0.0141458
1110001J03RIK	4120017	NM_010688.2	Lasp1	LIM and SH3 protein 1	AA408629|Def-4|SH3P6	16796	3409.56	2143.69	0.629	0.00152961
1110020L19RIK	4570079	NM_019830.1	Prmt1	protein arginine N-methyltransferase 1	6720434D09Rik|AW214366|Hrmt1l2|Mrmt1	15469	1774.57	1116.89	0.629	0.00439258
1700023B13RIK	6290561	NM_008809.1	Pdgfrb	platelet derived growth factor receptor, beta polypeptide	AI528809|CD140b|Pdgfr	18596	195.2	122.69	0.629	0.0467409
1700023C21RIK	6270240	XM_128300.4	4732495E13RIK				4581.13	2885.53	0.63	0.0469672
1110020C03RIK	3130703	NM_023536	Mrto4	MRT4, mRNA turnover 4, homolog (S. cerevisiae)	2610012O22Rik|Mg684|Mrt4	69902	299.65	189.2	0.631	0.00431215
1520402A20RIK	290538	NM_008698.1	Nipsnap1	4-nitrophenylphosphatase domain and non-neuronal SNAP25-like protein homolog 1 (C. elegans)	-	18082	228.94	144.49	0.631	0.023296
1700012B09RIK	2970431	AK085505	LOC667337	hypothetical LOC667337	-	667337	1260.67	795.27	0.631	0.0342455
1300013F15RIK	4480138	NM_146252.1	Tbc1d13	TBC1 domain family, member 13	2600014A06Rik|BC025586|MGC38260	70296	734.74	464.18	0.632	0.0178288
1200007B05RIK	6400121	NM_011162.2	Mapk8ip1	mitogen activated protein kinase 8 interacting protein 1	IB1|JIP-1|Jip1|Prkm8ip|Skip|mjip-2a	19099	266.23	168.64	0.633	0.0127147
1600022A19RIK	130148	NM_010046.2	Dgat1	diacylglycerol O-acyltransferase 1	C75990|D15Ertd23e|Dgat	13350	1578.36	998.54	0.633	0.0258538
1300010F03RIK	5810392	NM_007682.2	Cenpb	centromere protein B	-	12616	6000.74	3807.72	0.635	0.0172358
1110007F12RIK	2690379	XM_126658.3	2310003H01RIK				513.89	327.26	0.637	0.00254813
1110019K23RIK	3420279	NM_031392.2	Wdr6	WD repeat domain 6	-	83669	359.03	229.7	0.64	0.00425746
1110020A09RIK	1990239	NM_010501.1	Ifit3	interferon-induced protein with tetratricopeptide repeats 3	Ifi49|MGC107331	15959	145.75	93.21	0.64	0.00429511
1110051B16RIK	5910093	NM_025895	Med28	mediator of RNA polymerase II transcription, subunit 28 homolog (yeast)	1500003D12Rik|AI451633|AU045690|Eg1|FKSG20|magicin	66999	2905.66	1864.5	0.642	0.00811454
1110059G02RIK	6520240	XM_125586.2	QRSL1				532.18	341.63	0.642	0.00947461
1700020G18RIK	580296	NM_033444.1	Clic1	chloride intracellular channel 1	Clcp|G6	114584	537.23	345.13	0.642	0.0439687
1110006O24RIK	2940242	NM_011169.3	Prlr	prolactin receptor	AI987712|Pr-1|Pr-3|Prlr-rs1	19116	618.89	398.11	0.643	0.00223142
1200016D23RIK	20719	XM_357568.1	LOC384319				537.3	346.25	0.644	0.015527
1700011I11RIK	5810477	NM_023742.1	Dtx2	deltex 2 homolog (Drosophila)	2610524D08Rik|AA408415|AU022494|Deltex2	74198	3683.02	2375.44	0.645	0.0338146
1300018P11RIK	870148	NM_028505.1	1700040I03Rik	RIKEN cDNA 1700040I03 gene	-	73327	370.01	239.14	0.646	0.0186882
1700006C19RIK	670671	NM_009870.2	Cdk4	cyclin-dependent kinase 4	Crk3	12567	297.04	192.17	0.647	0.0286
1700010C24RIK	3420224	NM_022415.2	Ptges	prostaglandin E synthase	2410099E23Rik|D2Ertd369e|cPGES|mPGES|mPGES-1	64292	265.99	172.05	0.647	0.0326944
1700019N12RIK	4180040	NM_175096.2	Stbd1	starch binding domain 1	D530019K15Rik|D5Ertd593e|MGC148231|MGC148232	52331	192.75	124.67	0.647	0.0430974
1110007B02RIK	6290022	NM_010501.1	Ifit3	interferon-induced protein with tetratricopeptide repeats 3	Ifi49|MGC107331	15959	148.17	96.03	0.648	0.00239146
1200006O19RIK	1660156	AK015064	Tmtc4	transmembrane and tetratricopeptide repeat containing 4	4930403J22Rik|5730419O14Rik	70551	225.5	146.14	0.648	0.0127072
1500016H10RIK	110750	NM_133940.1	Fbxl14	F-box and leucine-rich repeat protein 14	AW322056|Fbx14l	101358	1302.26	843.67	0.648	0.0210086
1700017G19RIK	2760253		4930563B10RIK				438.41	284.04	0.648	0.0399368
1700001C19RIK	4200286	NM_011432.1	Snrpc	U1 small nuclear ribonucleoprotein C	Snrp1c|U1-C	20630	410.08	266.29	0.649	0.0270305
1500001A10RIK	540246	NM_016737.1	Stip1	stress-induced phosphoprotein 1	Hop|STI1|mSTI1|p60	20867	995.19	647.17	0.65	0.0187992
1700024P12RIK	1580192	NM_011258.1	Rfc1	replication factor C (activator 1) 1	140kDa|Alp145|MGC96526|RFC140|Recc1	19687	984.45	640.36	0.65	0.0490887
1110032O16RIK	510608	NM_134029.2	Nt5m	5',3'-nucleotidase, mitochondrial	2010013E09Rik|AI846937|dNT-2	103850	1799.95	1171.94	0.651	0.00598614
1200016E24RIK	3310215	NM_019757.1	Fzr1	fizzy/cell division cycle 20 related 1 (Drosophila)	AW108046|Cdh1|FZR|FZR2|Fyr|HCDH|HCDH1	56371	312.07	203.2	0.651	0.0157177
1700001C14RIK	5390747	NM_198247.1	Sertad4	SERTA domain containing 4	4833404A09|C130018M11Rik	214791	217.03	141.18	0.651	0.0269036
1110014J01RIK	7150386	NM_009655	Alcam	activated leukocyte cell adhesion molecule	AI853494|BEN|CD166|DM-GRASP|MGC27910|MuSC|SC1	11658	301.74	196.73	0.652	0.00331285
1110049B09RIK	7320193	NM_172604.1	Scara3	scavenger receptor class A, member 3	APC7|C130058N24Rik|CSR|CSR1|MSLR1|MSRL1	219151	528.32	344.55	0.652	0.00787214
1700001C14RIK	7610170	AK042925	Ebf1	early B-cell factor 1	9830166E18Rik|AW990631|Ebf|O/E-1|Olf-1|Olf1	13591	516.07	336.33	0.652	0.0270305
1700012B15RIK	1570041	NM_028817.2	Acsl3	acyl-CoA synthetase long-chain family member 3	2610510B12Rik|ACS3|C85929|Facl3|PRO2194	74205	1111.13	724	0.652	0.0348884
1200014J11RIK	1230523	NM_025522.1	Dhrs7	dehydrogenase/reductase (SDR family) member 7	2310016E22Rik|5730564L20Rik|AW061210|retDSR4|retSDR4	66375	2269.41	1483.31	0.654	0.014448
1500011J06RIK	2260259	NM_027878.1	1200002N14Rik	RIKEN cDNA 1200002N14 gene	Dram	71712	2551.09	1668.96	0.654	0.0207851
1500015O10RIK	4610504	NM_023197.1	2310008H09Rik	RIKEN cDNA 2310008H09 gene	Tsg118	66356	489.91	320.55	0.654	0.0209765
1200008O12RIK	3710050	NM_027470.2	Pak4	p21 (CDKN1A)-activated kinase 4	5730488L07Rik|AW555722|mKIAA1142	70584	296.7	194.39	0.655	0.0131158
1300013J15RIK	6520022	NM_176922.4	Itga11	integrin, alpha 11	4732459H24Rik	319480	231.36	151.51	0.655	0.017924
1110001P11RIK	4780564	NM_178379.2	Cox10	COX10 homolog, cytochrome c oxidase assembly protein, heme A: farnesyltransferase (yeast)	2410004F01Rik|AU042636	70383	1517.29	994.9	0.656	0.00161464
1200008A14RIK	4180452	AK012483	C430049B03Rik	RIKEN cDNA C430049B03 gene	2700063P19Rik	72575	168.25	110.61	0.657	0.0127768
1600029I14RIK	4150301	NM_011858	Odz4	odd Oz/ten-m homolog 4 (Drosophila)	Doc4|ELM2|R75022|Ten-m4|l(7)-3Rn|l7Rn3|mKIAA1302	23966	720.2	473.75	0.658	0.0265064
1110005A03RIK	2190097	NM_021435.1	Slc35b4	solute carrier family 35, member B4	4930474D06Rik|AB041549	58246	1356.15	894.3	0.659	0.00217387
1600029O10RIK	2680475	NM_011568.1	Thoc4	THO complex 4	ALY|REF1|Refbp1	21681	700.58	461.87	0.659	0.0265064
1700008B15RIK	3370634	NM_023699.2	Nfatc4	nuclear factor of activated T-cells, cytoplasmic, calcineurin-dependent 4	3110041H08Rik|AW107667|AW546455|Nfat3	73181	1296.48	854.14	0.659	0.0316321
1500031H04RIK	3890750	NM_016769	Smad3	MAD homolog 3 (Drosophila)	AU022421|Madh3	17127	816.23	539.87	0.661	0.0213748
1110058A15RIK	3310468	NM_178389.2	Gale	galactose-4-epimerase, UDP	2310002A12Rik|AI323962	74246	281.24	186.16	0.662	0.00917089
1200009B18RIK	6330739	AK014776	Gins2	GINS complex subunit 2 (Psf2 homolog)	2210013I18Rik|4833427B12Rik|AI323585|Pfs2	272551	150.34	99.55	0.662	0.0133205
1700012H05RIK	4570202	XM_287286.2	LOC329750				1273.29	842.34	0.662	0.0352356
1700025B16RIK	2450747	NM_198616.1	Ccdc85b	coiled-coil domain containing 85B	AI842788|MGC67311	240514	873.72	578.35	0.662	0.0492516
1200014P05RIK	6330162	NM_020510.2	Fzd2	frizzled homolog 2 (Drosophila)	AL033370|AW456835|Fz10|Fzd10|Mfz10|Mfz10a	57265	210.95	139.79	0.663	0.01446
1700023I07RIK	4220376	NM_015782.2	Snrpa	small nuclear ribonucleoprotein polypeptide A	C430021M15Rik|Rnu1a-1|Rnu1a1|U1A	53607	260.29	172.5	0.663	0.0473171
1110028C15RIK	3400402	NM_009144.1	Sfrp2	secreted frizzled-related protein 2	AI851596|Sdf5	20319	859.71	571.19	0.664	0.0050301
1110028A07RIK	6020209	NM_175459	Glis3	GLIS family zinc finger 3	4833409N03Rik|E230012L24|E330013K21Rik	226075	120.37	80.09	0.665	0.00498319
1110039B18RIK	870408	NM_001037098.1	Btbd14a	BTB (POZ) domain containing 14A	0610020I02Rik|AI448087|C030048H19Rik	67991	1617.77	1076.24	0.665	0.00741064
1500005I02RIK	6060008	AK011630	Set	SET translocation	2610030F17Rik|5730420M11Rik|AA407739|MGC118419|StF-IT-1	56086	329.66	219.31	0.665	0.0199945
1700021K19RIK	730114	NM_028444.1	Prkcdbp	protein kinase C, delta binding protein	3110015B12Rik|6330514M23Rik|MGC6598|SRBC	109042	4061.4	2700.84	0.665	0.0458616
1110056P05RIK	5490541		6330409D20RIK				147.07	97.89	0.666	0.00911629
1190002A23RIK	5860692	NM_172721.1	Fbxw8	F-box and WD-40 domain protein 8	4930438M06Rik|FBW6|FBW8|FBXO29|Fbx29	231672	428.53	621.18	1.45	0.0105945
1500012M23RIK	3520195	NM_010417.1	Heph	hephaestin	C130006F04Rik|Cpl|mKIAA0698|sla	15203	112.84	163.56	1.45	0.0209706
1700021P22RIK	2030075	AK078990	Ubfd1	ubiquitin family domain containing 1	AI467302|D7Wsu105e|D7Wsu128e|Ubph	28018	327.67	475.08	1.45	0.0459769
1700017N19RIK	7150379		2610017J04RIK				1283.77	1862.37	1.451	0.0402307
1110059M19RIK	1340088	NM_011396.2	Slc22a5	solute carrier family 22 (organic cation transporter), member 5	Lstpl|Octn2|jvs	20520	453.61	659.59	1.454	0.00970109
1700016K13RIK	3140577	NM_028639	Ttc7	tetratricopeptide repeat domain 7	1110035E02Rik|1700007L07Rik|fsn|hea	225049	123.76	180	1.454	0.0387987
1600012H06RIK	2760673	NM_019983.2	Rabgef1	RAB guanine nucleotide exchange factor (GEF) 1	Rab5ef|Rabex5|Rin2	56715	945.17	1374.79	1.455	0.0237873
1110033O09RIK	540653	AK012678	6230425C21RIK				319.61	465.46	1.456	0.00631346
1700011C14RIK	1170020	NM_019752.2	Htra2	HtrA serine peptidase 2	AI481710|Omi|Prss25|mnd2	64704	274.43	399.47	1.456	0.033462
1700019L03RIK	7000008	NM_026929.2	Chac1	ChaC, cation transport regulator-like 1 (E. coli)	1810008K03Rik	69065	2430.56	3542.09	1.457	0.0430547
1110057K04RIK	2230091	NM_020581	Angptl4	angiopoietin-like 4	ARP4|Bk89|FIAF|HFARP|Ng27|PGAR|PGARG|pp1158	57875	4321.22	6310.13	1.46	0.00911629
1200013P24RIK	5420450	NM_013703.1	Vldlr	very low density lipoprotein receptor	AA408956|AI451093|AW047288	22359	2335.74	3412.03	1.461	0.0143468
1300002C08RIK	2360341	NM_173002.1	Zxdc	ZXD family zinc finger C	A930012H20|B930086F11Rik|BC003332|MGC7160	80292	162.78	238.05	1.462	0.0162692
1500005N04RIK	7330093	NM_011413	C4a	complement component 4A (Rodgers blood group)	Slp	625018	1136.35	1662.43	1.463	0.0203211
1300006M19RIK	3710731	NM_022021.1	Cables1	Cdk5 and Abl enzyme substrate 1	Cables|ik3-1	63955	408.88	598.7	1.464	0.0167813
1110018J18RIK	6560458	NM_053269	Rad51c	Rad51 homolog c (S. cerevisiae)	Rad51l2	114714	124.35	182.24	1.466	0.00386837
1600012F09RIK	6840730	NM_020559.1	Alas1	aminolevulinic acid synthase 1	ALAS|ALAS-N|Alas-1|Alas-h	11655	9040.34	13256	1.466	0.0237469
1110007C02RIK	130735		A130038J17RIK				73.78	108.33	1.468	0.00240739
1110059H15RIK	2350390	NM_016913.1	Porcn	porcupine homolog (Drosophila)	2410004O13Rik|AW045557|DXHXS7465e|Mporc|Mporc-a|Mporc-b|Mporc-c|Mporc-d|Ppn|mMg61|porc	53627	108.44	159.21	1.468	0.00955279
1700024K14RIK	2750445	AK046642	ENSMUSG00000055440	predicted gene, ENSMUSG00000055440	-	100036529	111.21	163.2	1.468	0.0490321
1110014C03RIK	4590504	NM_008122	Gja7	gap junction membrane channel protein alpha 7	C130009G16Rik|Cnx45|Cx45|Gja-7	14615	319.63	469.69	1.469	0.00318296
1110033M05RIK	520253	AK051115	Pten	phosphatase and tensin homolog	2310035O07Rik|A130070J02Rik|AI463227|MMAC1|TEP1	19211	105.8	155.47	1.469	0.00612984
1110048P06RIK	7380019	NM_145138.1	Nek9	NIMA (never in mitosis gene a)-related expressed kinase 9	C130021H08Rik	217718	1300.85	1910.57	1.469	0.00761697
1700024G13RIK	160376	NM_009128.1	Scd2	stearoyl-Coenzyme A desaturase 2	Scd-2	20250	1562.59	2294.75	1.469	0.0486079
1700010L04RIK	240600		9530053J19RIK				98.89	145.39	1.47	0.0333025
1300019J08RIK	7550026	XM_128090.5	D330037H05RIK				856.67	1261.27	1.472	0.0187799
1110014L17RIK	2970196	NM_013629.1	Phtf1	putative homeodomain transcription factor 1	AU041898|AW049785|Phft|Phtf	18685	148.13	218.56	1.475	0.00343864
1600023H17RIK	2940403	AK021168	Pkp4	plakophilin 4	5031422I09Rik|9430019K17Rik|Armrp|MGC100358|MGC105166|p0071	227937	346.38	511.62	1.477	0.0261089
1700009C05RIK	380445		A230102O09RIK				232.64	343.64	1.477	0.0322094
1190005P17RIK	7150753	NM_145542	Ahcyl1	S-adenosylhomocysteine hydrolase-like 1	1110034F20Rik|AA409031|AA414901|Ahcy-rs3|DCAL|Irbit	229709	769.34	1137.04	1.478	0.0107782
1300010F03RIK	3060286	NM_010706.1	Lgals4	lectin, galactose binding, soluble 4	galectin-4	16855	175.4	259.53	1.48	0.017057
1700020I14RIK	1450253	NM_025816.1	Tax1bp1	Tax1 (human T-cell leukemia virus type I) binding protein 1	1200003J11Rik|1700069J21Rik|AA930106|D6Ertd404e|D6Ertd772e|T6bp|TXBP151	52440	3446.78	5107.47	1.482	0.0440936
1300007O09RIK	2680253	AK014178	Mocs1	molybdenum cofactor synthesis 1	3110045D15Rik|AI043170|AW536397	56738	101.93	151.13	1.483	0.0170244
1700019B03RIK	1940209	NM_053180.2	Ccrk	cell cycle related kinase	4932702G04Rik|AU019450|AW558027|CDCH|MGC38901|PNQLARE|p42	105278	122.43	181.53	1.483	0.0416912
1110031B11RIK	1850059	NM_144808.1	Slc39a14	solute carrier family 39 (zinc transporter), member 14	BC021530|G630015O18Rik|MGC38539|Zip14|fad123	213053	72.96	108.31	1.484	0.00546369
1700022L20RIK	5220039	NM_013703.1	Vldlr	very low density lipoprotein receptor	AA408956|AI451093|AW047288	22359	1982	2946.1	1.486	0.0460383
1700025D03RIK	4780719	NM_001039511.1	Ivns1abp	influenza virus NS1A binding protein	1190004M08Rik|1700126I16Rik|AA960440|HSPC068|ND1|NS-1|NS1-BP|Nd1-L|Nd1-S|mKIAA0850	117198	157.8	234.75	1.488	0.0493186
1200015N20RIK	3450367	NM_001031814.1	2610207I05Rik	RIKEN cDNA 2610207I05 gene	5430435M13Rik|C130002K18Rik|mKIAA0421	233789	411.06	612.39	1.49	0.0146088
1700007N18RIK	5310097	NM_145540.2	Ints3	integrator complex subunit 3	C77668	229543	1029.89	1534.84	1.49	0.0315801
1700025E21RIK	6900703	NM_009744.2	Bcl6	B-cell leukemia/lymphoma 6	Bcl5	12053	1456.93	2173.42	1.492	0.0495134
1110067D22RIK	6290762	NM_139306.1	Asah3l	N-acylsphingosine amidohydrolase 3-like	2410116I05Rik|Acer2|CRG-L1|maCER2	230379	73.23	109.52	1.496	0.0102353
1190008K20RIK	7000689	NM_022309.2	Cbfb	core binding factor beta	AI893578|PEA2|PEBP2b|Pebp2|Pebpb2	12400	1582.98	2368.09	1.496	0.0108438
1600032L17RIK	520273	NM_172275.1	Trafd1	TRAF type zinc finger domain containing 1	1110008K06Rik|Fln29	231712	235.93	352.97	1.496	0.0265595
1700021C14RIK	2760370	NM_011413	C4a	complement component 4A (Rodgers blood group)	Slp	625018	925.21	1386.1	1.498	0.0448409
1110028F11RIK	3870279	NM_008916	RP23-136K12.4	putative phosphatase	C62|Pps	19062	937.17	1404.38	1.499	0.0051553
1200011A11RIK	6580086	NM_009465.2	Axl	AXL receptor tyrosine kinase	AI323647|Ark|Tyro7|Ufo	26362	1499.4	2249.87	1.501	0.0137847
1700001E04RIK	2360148	NM_010516.1	Cyr61	cysteine rich protein 61	AI325051|CCN1|Igfbp10	16007	98.58	147.95	1.501	0.0272553
1300004G08RIK	7400279	NM_030178.1	Brpf1	bromodomain and PHD finger containing, 1	4833438B11Rik|4930540D11Rik|Brpf2	78783	364.16	547.07	1.502	0.0166753
1500032D16RIK	7200195	NM_172275.1	Trafd1	TRAF type zinc finger domain containing 1	1110008K06Rik|Fln29	231712	255.44	384.67	1.506	0.0223467
1700012M13RIK	6330113	XM_130703.4	AI481105				485.6	731.5	1.506	0.0354106
1700008I05RIK	5490092	NM_027722.2	Nudt4	nudix (nucleoside diphosphate linked moiety X)-type motif 4	4933436C10Rik|DIPP2|DIPP2alpha|DIPP2beta|HDCMB47P	71207	1460.61	2200.85	1.507	0.031894
1190002H23RIK	2900373	NM_013471	Anxa4	annexin A4	AI265406|AIV|AW106930|Anx4|Xanx-4	11746	923.39	1392.68	1.508	0.0106396
1700020O03RIK	5910056	NM_183195.1	MARVELD1				716.34	1080.53	1.508	0.0445065
1110002E23RIK	940739	NM_183208	Zmiz1	zinc finger, MIZ-type containing 1	BC065120|E330020C23|Rai17	328365	123.49	186.34	1.509	0.00175862
1700013L23RIK	3780601	NM_017464.2	Nedd9	neural precursor cell expressed, developmentally down-regulated gene 9	Cas-L|E230025G09Rik	18003	461.95	697.06	1.509	0.0365696
1110014C03RIK	10671	NM_025588.2	Exoc2	exocyst complex component 2	2410030I24Rik|AI648199|Sec5|Sec5l1	66482	300.39	453.48	1.51	0.00317044
1110017D07RIK	5560553	NM_033042.2	Tnfrsf25	tumor necrosis factor receptor superfamily, member 25	APO-3|DDR3|DR3|LARD|TR3|TRAMP|Tnfrsf12|WSL-1|WSL-LR|Wsl	85030	101.27	153.58	1.517	0.0036331
1700019F09RIK	4120358	XM_358323.1	E130209G04RIK				179.16	271.75	1.517	0.0425983
1500002I11RIK	5560193	NM_009112.1	S100a10	S100 calcium binding protein A10 (calpactin)	42C|AA409961|AL024248|CAL12|CLP11|Cal1l|p10|p11	20194	3053.7	4639.79	1.519	0.0195838
1110032A03RIK	2060156	NM_172275.1	Trafd1	TRAF type zinc finger domain containing 1	1110008K06Rik|Fln29	231712	3024.46	4606.87	1.523	0.00577098
1500001A10RIK	3710201	NM_008624.2	Mras	muscle and microspikes RAS	2900078C09Rik|AI326250	17532	114.03	173.76	1.524	0.018848
1700011A15RIK	1740685	NM_011058.1	Pdgfra	platelet derived growth factor receptor, alpha polypeptide	AI115593|CD140a|Pdgfr-2	18595	1434.28	2185.36	1.524	0.033462
1110008L16RIK	4780504	NM_145355.2	Rnf185	ring finger protein 185	1700022N24Rik|AL033296|MGC19394	193670	91.77	140.5	1.531	0.00272143
1110027O12RIK	4480025	NM_022309.2	Cbfb	core binding factor beta	AI893578|PEA2|PEBP2b|Pebp2|Pebpb2	12400	1569.19	2405.64	1.533	0.00497627
1110008J03RIK	2600605	NM_029823.1	6530401D17RIK	Mus musculus RIKEN cDNA 2900062L11 gene (2900062L11Rik), mRNA.		76976	3682.22	5647.67	1.534	0.00267392
1110032A13RIK	1300500	NM_026438.2	Ppa1	pyrophosphatase (inorganic) 1	2010317E03Rik|Pyp	67895	7943.36	12218.8	1.538	0.00581326
1200003M09RIK	770128	NM_130886.3	Card14	caspase recruitment domain family, member 14	Bimp2|CARMA2	170720	98.85	152.08	1.538	0.0122956
1190020E20RIK	3940403	NM_001017983.1	Foxred2	FAD-dependent oxidoreductase domain containing 2	A430097D04Rik|D15Bwg0759e|Gm304	239554	91.95	141.65	1.54	0.0109947
1700010A01RIK	7100309	NM_009543.1	Rnf103	ring finger protein 103	AW146237|AW212918|Zfp103|kf-1	22644	1221.95	1882.2	1.54	0.032451
1700023A16RIK	1980435	NM_024437	Nudt7	nudix (nucleoside diphosphate linked moiety X)-type motif 7	1300007B24Rik|2210404C19Rik	67528	402	619.28	1.54	0.0462824
1110006I15RIK	3440209		9430029L20RIK				123.62	190.49	1.541	0.00223142
1700020L13RIK	940059	NM_153423	Wasf2	WAS protein family, member 2	AW742646|D4Ertd13e|WAVE2	242687	2039.41	3141.76	1.541	0.0441939
1300007O09RIK	3060296	NM_029035.2	Spsb1	splA/ryanodine receptor domain and SOCS box containing 1	1110014L01Rik|4930422J18Rik|AI596360|AI854583|MGC102221|SSB-1|SSB1	74646	246.89	380.59	1.542	0.0170244
1200009C21RIK	7050162	NM_146096	5730446C15Rik	RIKEN cDNA 5730446C15 gene	Cgi67|MGC40949	226016	250.82	386.95	1.543	0.0133205
1600019D15RIK	990537	NM_009373.2	Tgm2	transglutaminase 2, C polypeptide	G[a]h|TG2|tTG|tTGas	21817	982.21	1515.77	1.543	0.0255294
1110004B15RIK	5420138	NM_178629	4930579E17Rik	RIKEN cDNA 4930579E17 gene	-	75847	160.27	247.47	1.544	0.0020324
1110004B13RIK	1230296	NM_144802.2	Hnrpll	heterogeneous nuclear ribonucleoprotein L-like	2510028H02Rik|2810036L13Rik|AI256697|AI852082	72692	628.37	971.18	1.546	0.00193562
1200003N10RIK	3520386	NM_054102.1	Ivns1abp	influenza virus NS1A binding protein	1190004M08Rik|1700126I16Rik|AA960440|HSPC068|ND1|NS-1|NS1-BP|Nd1-L|Nd1-S|mKIAA0850	117198	198.59	306.95	1.546	0.0123486
1110032N12RIK	2370138	NM_010882.2	Ndn	necdin	AI528698|Peg6	17984	2329.73	3603.84	1.547	0.00598614
1200011M11RIK	580747	AK017789	BC033915	cDNA sequence BC033915	5730525O22Rik|AI447252|AI846254|AI849445|MGC90906|MGC91236|mKIAA0999	70661	518.36	802.38	1.548	0.013849
1700023E05RIK	2480201	XM_128090.5	D330037H05RIK				156.94	242.89	1.548	0.0469672
1500019G21RIK	5130563	NM_025926.1	Dnajb4	DnaJ (Hsp40) homolog, subfamily B, member 4	1700029A20Rik|2010306G19Rik|5730460G06Rik	67035	219.8	340.45	1.549	0.021055
1600002K03RIK	460632	NM_023066.1	Asph	aspartate-beta-hydroxylase	2310005F16Rik|3110001L23Rik|AI848629|AW261690|AW561901|BAH|C79816|cI-37	65973	92.17	142.75	1.549	0.0234815
1110058L19RIK	3370338	NM_153287.2	Axud1	AXIN1 up-regulated 1	4931429D10Rik|URAX1|taip-3	215418	142.94	221.51	1.55	0.00918708
1600027N09RIK	6020687	NM_016661	Ahcy	S-adenosylhomocysteine hydrolase	AA987153|AL024110|CuBP|MGC118063|SAHH	269378	270.85	420.09	1.551	0.0261752
1110008P14RIK	1050673	NM_007459.2	Ap2a2	adaptor protein complex AP-2, alpha 2 subunit	2410074K14Rik|AF006990|AW146353|Adtab|C78001|L25	11772	287.91	446.76	1.552	0.00277566
1110032A13RIK	3710678	NM_145977.1	Slc45a3	solute carrier family 45, member 3	2210413P12Rik|AU023994|AU043764|IPCA-6|MGC32471|PRST|Pcanap6|Prostein	212980	74.16	115.06	1.552	0.00586174
1300002K09RIK	3140221	NM_173408	Dcun1d3	DCN1, defective in cullin neddylation 1, domain containing 3 (S. cerevisiae)	BC030335|MGC40975	233805	178.15	276.66	1.553	0.0162998
1110012L19RIK	6280639	NM_144808.1	Slc39a14	solute carrier family 39 (zinc transporter), member 14	BC021530|G630015O18Rik|MGC38539|Zip14|fad123	213053	80.71	125.57	1.556	0.00296069
1110065L07RIK	580020	NM_007569.1	Btg1	B-cell translocation gene 1, anti-proliferative	AW546738	12226	10093.7	15710.5	1.556	0.010029
1110038F14RIK	6130577	NM_025423.1	1110059E24Rik	RIKEN cDNA 1110059E24 gene	-	66206	690.65	1075.78	1.558	0.00731412
1110017D15RIK	4920121	NM_019803.2	Ube2g2	ubiquitin-conjugating enzyme E2G 2	1110003O05Rik|D10Xrf369|UBC7|Ubc7p	22213	89.45	139.48	1.559	0.00365361
1300004G08RIK	2350209	NM_026784.1	Pmvk	phosphomevalonate kinase	1110011E12Rik|2900002L22Rik|AV001327|PMK|PMKA|PMKASE	68603	726.5	1133.48	1.56	0.0165964
1110002L01RIK	5720674	XM_356068	MFHAS1				125.23	195.49	1.561	0.00181351
1110007A13RIK	1400324	NM_146026.1	Atad4	ATPase family, AAA domain containing 4	BC022765|E230006A12Rik|MGC37495	217138	70.55	110.25	1.563	0.00231488
1110032E23RIK	2750193	NM_008301.2	Hspa2	heat shock protein 2	70kDa|HSP70.2|HSP70A2|Hsp70-2|MGC58299|MGC7795	15512	251.14	392.84	1.564	0.00592287
1300003O07RIK	1300356	NM_181404.3	Ankrd15	ankyrin repeat domain 15	A930031B09Rik|AU015049|AW121052|D330024H06Rik|MGC90826|mKIAA0172	107351	369.17	577.85	1.565	0.0163767
1110014K05RIK	6420356	NM_146260.1	Tmie	transmembrane inner ear	5131400L21Rik|Mm.87012|sr	20776	85.56	133.99	1.566	0.00333062
1600002D24RIK	4050142	NM_145940.2	Wipi1	WD repeat domain, phosphoinositide interacting 1	4930533H01Rik|AW411817|D11Ertd498e|MGC36416	52639	329.8	516.94	1.567	0.0233303
1110037F02RIK	5270376	NM_001009935.2	Txnip	thioredoxin interacting protein	1200008J08Rik|AA682105|Hyplip1|THIF|VDUP1	56338	4570.06	7163.85	1.568	0.00699157
1190002N15RIK	4210669	NM_022331.1	Herpud1	homocysteine-inducible, endoplasmic reticulum stress-inducible, ubiquitin-like domain member 1	Herp|SUP	64209	2343.29	3676.29	1.569	0.0106396
1190005I06RIK	2230019	NM_153779.1	Aifm2	apoptosis-inducing factor, mitochondrion-associated 2	5430437E11Rik|Amid|D730001I10Rik|PRG3	71361	188.86	296.57	1.57	0.0107552
1500041B16RIK	5890209	NM_028582	IVNS1ABP				290.72	457.36	1.573	0.0228695
1110067D22RIK	3420328	NM_010432	Hipk1	homeodomain interacting protein kinase 1	1110062K04Rik|Myak	15257	88.3	138.98	1.574	0.0101683
1110034E15RIK	1580564	NM_175134.2	Ankrd46	ankyrin repeat domain 46	1110054N06Rik|AI314978|AI987733	68839	589.77	929.16	1.575	0.00635407
1500012K07RIK	7400360	NM_146105.3	9630058J23Rik	RIKEN cDNA 9630058J23 gene	MGC31547	226744	240.42	378.98	1.576	0.0209706
1110029I05RIK	3390148	NM_023908	Slco3a1	solute carrier organic anion transporter family, member 3a1	5830414C08Rik|Anr1|MJAM|OATP-D|R75096|Slc21a11	108116	99.9	157.57	1.577	0.00527798
1700010D01RIK	20368	NM_172257.1	Sidt2	SID1 transmembrane family, member 2	B930096O19|BC023957|CGI-40|MGC36407|MGC58967	214597	120.3	189.67	1.577	0.0331195
1700019B01RIK	2030403	NM_001004156.2	Plekhg5	pleckstrin homology domain containing, family G (with RhoGef domain) member 5	BC023181|mKIAA0720	269608	163.83	258.34	1.577	0.0414057
1110067M19RIK	3290440	NM_008539.3	Smad1	MAD homolog 1 (Drosophila)	AI528653|Madh1|Madr1|Mlp1|MusMLP	17125	211.95	334.62	1.579	0.0104635
1110025L11RIK	940189	NM_027872.1	Slc46a3	solute carrier family 46, member 3	1200006F02Rik	71706	1006.6	1590.17	1.58	0.00490916
1200006O19RIK	5490753	AK013161	Cab39l	calcium binding protein 39-like	1500031K13Rik|2810425O13Rik|4930520C08Rik|AA589432|MO2L	69008	116.81	184.51	1.58	0.0127147
1300013D05RIK	2510181	NM_010884.1	NDRG1				116.99	185.53	1.586	0.0175351
1700010I14RIK	610220	NM_011643.1	Trpc1	transient receptor potential cation channel, subfamily C, member 1	Mtrp1|Trp1|Trrp1	22063	75.79	120.29	1.587	0.0331195
1500026D16RIK	4560154	NM_024437.1	Nudt7	nudix (nucleoside diphosphate linked moiety X)-type motif 7	1300007B24Rik|2210404C19Rik	67528	1614.38	2567.12	1.59	0.021055
1110067M05RIK	1300324	NM_030732	Tbl1xr1	transducin (beta)-like 1X-linked receptor 1	8030499H02Rik|A630076E03Rik|AW539987|C21|C230089I12Rik|DC42|Ira1|TBLR1	81004	367.93	586.48	1.594	0.0104506
1190003J15RIK	6660475	NM_027917.1	Shroom1	shroom family member 1	1300007L22Rik	71774	84.69	135	1.594	0.0106507
1500010G04RIK	20523	NM_008133.2	Glud1	glutamate dehydrogenase 1	AI118167|Gdh-X|Glud|Gludl	14661	2083.95	3326.84	1.596	0.0206698
1300006N24RIK	4900184	NM_139307	Vasn	vasorin	2610528G05Rik|Slitl2	246154	1004.13	1604.62	1.598	0.0168364
1300002E11RIK	6860494	XM_131437.4	PAPPA				206	329.33	1.599	0.0162692
1500031M22RIK	1660026	XM_489186	1810026B05RIK				781.69	1249.84	1.599	0.0217405
1500016H10RIK	1660154	NM_008723.1	Npm3	nucleoplasmin 3	Nub1	18150	1760.36	2817.07	1.6	0.0210086
1200013F24RIK	2510132	NM_009228.1	Snta1	syntrophin, acidic 1	AW228934|Snt1	20648	73.05	117.07	1.603	0.0142544
1200016L19RIK	4830224	NM_001039554.1	Angptl7	angiopoietin-like 7	-	654812	68.03	109.05	1.603	0.0158993
0610041E09RIK	4760364	NM_020578.1	Ehd3	EH-domain containing 3	Ehd2	57440	94.37	151.42	1.605	0.000540885
1300013J15RIK	830152	NM_178058.2	Aifm2	apoptosis-inducing factor, mitochondrion-associated 2	5430437E11Rik|Amid|D730001I10Rik|PRG3	71361	129.74	208.36	1.606	0.0179028
1110019K23RIK	1050608	NM_008301.2	Hspa2	heat shock protein 2	70kDa|HSP70.2|HSP70A2|Hsp70-2|MGC58299|MGC7795	15512	1318.63	2122.84	1.61	0.00421732
1700001J03RIK	7150630	NR_002702.1	Npm3-ps1	nucleoplasmin 3, pseudogene 1	-	108176	1740	2802.17	1.61	0.0276272
1110059E24RIK	520551	NM_026163.1	Pkp2	plakophilin 2	1200008D14Rik|1200012P04Rik|AA516617	67451	204.22	329.1	1.611	0.00918708
1110062M06RIK	150193	NM_025876.1	Cdk5rap1	CDK5 regulatory subunit associated protein 1	2310066P17Rik	66971	101.19	162.99	1.611	0.00989937
1110032A03RIK	650762	AF071071	Hipk1	homeodomain interacting protein kinase 1	1110062K04Rik|Myak	15257	208.58	336.28	1.612	0.00575728
1110014C03RIK	4290390	NM_019739	Foxo1	forkhead box O1	AI876417|Afxh|FKHR|Fkhr1|Foxo1a	56458	87.35	140.87	1.613	0.00318296
1300007B12RIK	7400475		1700038P13RIK				94.05	151.84	1.615	0.0168843
1700006H02RIK	1050520	NM_029935	4631426J05Rik	RIKEN cDNA 4631426J05 gene	BRAG|GalNAcS-6ST|mKIAA0598	77590	101.14	163.37	1.615	0.0296224
1100001E04RIK	6200685	NM_010148	Epn2	epsin 2	9530051D10Rik|AA536924|Ibp2	13855	413.32	667.91	1.616	0.0010339
1200016D23RIK	1980563	XM_487719	2810416G20RIK				607.59	981.99	1.616	0.0156263
1200016B10RIK	2760240	NM_025873.1	Trit1	tRNA isopentenyltransferase 1	2310075G14Rik|AI314189|AI314635|AV099619|IPT|MOD5	66966	300.3	485.94	1.618	0.0154776
1300012G16RIK	7040707	AK041581	Ppapdc2	phosphatidic acid phosphatase type 2 domain containing 2	4932443D16Rik	74411	312.74	506.83	1.621	0.0174706
0610038F07RIK	3990307	NM_133865	Dclre1b	DNA cross-link repair 1B, PSO2 homolog (S. cerevisiae)	AI452214|mSNM1B	140917	188.88	306.88	1.625	0.000343131
1110028N05RIK	520201	NM_029935	4631426J05Rik	RIKEN cDNA 4631426J05 gene	BRAG|GalNAcS-6ST|mKIAA0598	77590	114.91	186.69	1.625	0.00524226
1700019M22RIK	2320114	NM_009177	St3gal1	ST3 beta-galactoside alpha-2,3-sialyltransferase 1	5330418N22Rik|AI467004|MGC90735|ST3GalI|Siat4|Siat4a|St3gal-1	20442	725.66	1181.13	1.628	0.0430547
0610038D11RIK	6760408	NM_023719	Txnip	thioredoxin interacting protein	1200008J08Rik|AA682105|Hyplip1|THIF|VDUP1	56338	7770.35	12654.3	1.629	0.000336314
1100001F19RIK	460068	NM_010753.2	Mxd4	Max dimerization protein 4	2810410A03Rik|Mad4	17122	364.43	594.67	1.632	0.00103408
1110004B13RIK	3890397	NM_022331.1	Herpud1	homocysteine-inducible, endoplasmic reticulum stress-inducible, ubiquitin-like domain member 1	Herp|SUP	64209	2914.26	4754.64	1.632	0.00196366
1110054H05RIK	6840615	NM_029844.1	Mrap	melanocortin 2 receptor accessory protein	1110025G12Rik|Falp|ORF61	77037	3502.02	5717.83	1.633	0.00878907
1110002N22RIK	2940201	XM_140742.4	1110018J23RIK				80.39	131.32	1.634	0.00181392
1500031H01RIK	6020041	AK046402	Tle1	transducin-like enhancer of split 1, homolog of Drosophila E(spl)	C230057C06Rik|Grg1	21885	175.91	287.48	1.634	0.0213733
1110055J05RIK	6040703	NM_010417.1	Heph	hephaestin	C130006F04Rik|Cpl|mKIAA0698|sla	15203	129.29	211.57	1.636	0.00885511
1700011K15RIK	4830722	AF390178.1	Baiap2	brain-specific angiogenesis inhibitor 1-associated protein 2	IRSp53|R75030	108100	116.01	189.84	1.636	0.0338146
1600012H06RIK	2750471	NM_173437.1	Nav1	neuron navigator 1	9530089B19|9930003A20Rik|C230080M11Rik|POMFIL3|mKIAA1151|steerin-1|unc53H1	215690	385.05	630.29	1.637	0.0237469
1520401A03RIK	7560273	NM_007465	Birc2	baculoviral IAP repeat-containing 2	AW146227|Api1|Api2|Birc3|HIAP1|HIAP2|IAP1|IAP2|MIAP1|MIAP2|MIHB|MIHC|RNF48|cIAP1|cIAP2|mcIAP1	11797	222.87	365.77	1.641	0.0231053
0610041G09RIK	430068	NM_080558	Ssfa2	sperm specific antigen 2	5730488C15Rik|CS-1|CS1|KRAP|SPAG13|mKIAA1927	70599	886.86	1457.25	1.643	0.000541973
1700001L23RIK	4290288	NM_010070.3	Dok1	docking protein 1	AW557123|p62DOK	13448	100.16	165.13	1.649	0.0278485
0610037D15RIK	5270753	NM_010148	Epn2	epsin 2	9530051D10Rik|AA536924|Ibp2	13855	533.7	881.32	1.651	0.000321749
1110017I16RIK	4590551	NM_009389	Tle3	transducin-like enhancer of split 3, homolog of Drosophila E(spl)	2610103N05Rik|ESG|Grg3a|Grg3b|mKIAA1547	21887	103.51	170.92	1.651	0.00370541
1110036D12RIK	6450592	NM_025950.1	Cdc37l1	cell division cycle 37 homolog (S. cerevisiae)-like 1	2700033A15Rik|BB159850|Cdc37l|Harc	67072	276.55	456.63	1.651	0.00677648
1110055E19RIK	4850180	NM_008030.1	Fmo3	flavin containing monooxygenase 3	AW111792	14262	65.73	108.71	1.654	0.00885511
1110017O22RIK	4760376	NM_023324.1	Peli1	pellino 1	2810468L03Rik|A930031K15Rik|AA409794|AI586297|D11Ertd676e	67245	150.65	249.25	1.655	0.00374892
1700019B16RIK	6480646	NM_016870.2	Acsm3	acyl-CoA synthetase medium-chain family member 3	Sa|Sah	20216	78.39	129.83	1.656	0.0416912
1110021N19RIK	7550468	NM_144899.2	Adamtsl4	ADAMTS-like 4	MGC28749|Tsrc1	229595	238.36	395.73	1.66	0.00481936
1110020P15RIK	5290475		2810410A03RIK				5905.66	9811.63	1.661	0.00456002
1700016D08RIK	6580762	NM_007444	Amd2	S-adenosylmethionine decarboxylase 2	AdoMetDC|Amd1|Amd3	11703	235.15	391.45	1.665	0.0382284
1700013N18RIK	670424	XM_489155	2310001H17RIK				158.31	263.77	1.666	0.0368795
1700021F07RIK	6580575	NM_009507	Vhlh	von Hippel-Lindau syndrome homolog	VHL	22346	602.49	1003.93	1.666	0.0449603
1700024N20RIK	4610019	NM_009260.1	Spnb2	spectrin beta 2	9930031C03Rik|AL033301|KIAA4049|SPTB2|SPTBN1|Spnb-2|elf1|elf3|mKIAA4049	20742	336.56	560.85	1.666	0.0490338
1110033L15RIK	3520037	NM_028035.2	Snx10	sorting nexin 10	2410004M09Rik	71982	2231.62	3725.34	1.669	0.00610424
1200014P03RIK	2970273	XM_283556.2	Fer1l3	fer-1-like 3, myoferlin (C. elegans)	2310004N10Rik|2310051D19Rik|E030042N20Rik	226101	549.12	917.7	1.671	0.01446
1600014C10RIK	7380608	NM_145585.1	Thumpd1	THUMP domain containing 1	6330575P11Rik|MGC7161	233802	355.62	594.2	1.671	0.0246875
1110004P15RIK	870333	NM_010231.2	Fmo1	flavin containing monooxygenase 1	-	14261	197.98	331.67	1.675	0.00211917
1110002E23RIK	6510095	NM_023066.1	Asph	aspartate-beta-hydroxylase	2310005F16Rik|3110001L23Rik|AI848629|AW261690|AW561901|BAH|C79816|cI-37	65973	81.39	136.41	1.676	0.00178886
1700007B14RIK	1580646	NM_009621	Adamts1	a disintegrin-like and metallopeptidase (reprolysin type) with thrombospondin type 1 motif, 1	ADAM-TS1|ADAMTS|C3-C5|METH-1|METH1	11504	492.28	825.9	1.678	0.0297352
0710007A14RIK	730136	NM_025950.1	Cdc37l1	cell division cycle 37 homolog (S. cerevisiae)-like 1	2700033A15Rik|BB159850|Cdc37l|Harc	67072	180.06	302.74	1.681	0.000792279
1110020P15RIK	870382	NM_148926.1	Zfand3	zinc finger, AN1-type domain 3	AW539211|MGC103362|MGC118625|TEG-27|Tex27	21769	4908.3	8249.97	1.681	0.00453819
1700012L04RIK	4890435	NM_198091.1	Usp2	ubiquitin specific peptidase 2	B930035K21Rik|Ubp41	53376	260.88	439.23	1.684	0.0352893
1110014J17RIK	4730671	NM_009163.2	Sgpl1	sphingosine phosphate lyase 1	AI428538|D10Xrf456|Spl	20397	280.37	472.31	1.685	0.00331285
1700006J14RIK	2510408	NM_133741.1	Snrk	SNF related kinase	2010012F07Rik|AI448042|AW547029|E030034B15|MGC28970|R74830|mKIAA0096	20623	947.81	1599.77	1.688	0.0297041
1110012E06RIK	5090368	NM_172856.1	Lass6	longevity assurance homolog 6 (S. cerevisiae)	4732462C07Rik|AW544719|T1L	241447	98.06	165.61	1.689	0.00284016
1110049N09RIK	2570014	NM_009935.1	COL6A3				149.68	253.8	1.696	0.00804871
1110029E03RIK	4070068	NM_025950.1	Cdc37l1	cell division cycle 37 homolog (S. cerevisiae)-like 1	2700033A15Rik|BB159850|Cdc37l|Harc	67072	617.25	1048.21	1.698	0.00525381
1110001A16RIK	10762	NM_023196	Pla2g12a	phospholipase A2, group XIIA	2310004B05Rik|GXII|MGC58884|Pla2g12|Rossy|mGXII-1|mGXII-1-PLA2	66350	177.89	302.18	1.699	0.00122194
1110018N20RIK	1690192	NM_130895.2	Adarb1	adenosine deaminase, RNA-specific, B1	1700057H01Rik|AW124433|AW558573|Adar2|BB220382|D10Bwg0447e|Red1	110532	267.78	455.24	1.7	0.00404862
1110014L17RIK	3420762	NM_025825	Appbp2	amyloid beta precursor protein (cytoplasmic tail) binding protein 2	1300003O07Rik|AI465480|PAT1|mKIAA0228	66884	1826.68	3107.91	1.701	0.00346239
1110062G22RIK	240707	NM_007569.1	Btg1	B-cell translocation gene 1, anti-proliferative	AW546738	12226	5299.12	9012.95	1.701	0.00989937
0610039G24RIK	1660678	AK049469.1	Baiap2	brain-specific angiogenesis inhibitor 1-associated protein 2	IRSp53|R75030	108100	259.2	441.56	1.704	0.000432178
1110002D22RIK	4150427	NM_019518.2	Grasp	GRP1 (general receptor for phosphoinositides 1)-associated scaffold protein	tamalin	56149	165.8	282.79	1.706	0.00163397
1700001L05RIK	6060402	NM_009862.1	Cdc45l	cell division cycle 45 homolog (S. cerevisiae)-like	-	12544	188.31	321.34	1.706	0.0278485
1700010H22RIK	1450632	NM_181315.2	Car5b	carbonic anhydrase 5b, mitochondrial	7330410H16Rik|CAVB|CarVb|D730005F19Rik	56078	896.88	1530.34	1.706	0.0331195
1700009J07RIK	6270471	NM_008577.2	Slc3a2	solute carrier family 3 (activators of dibasic and neutral amino acid transport), member 2	4F2|4F2HC|AI314110|Cd98|Ly-10|Ly-m10|Ly10|Mdu1|Mgp-2hc|NACAE	17254	448.41	766.6	1.71	0.0322094
1110002H13RIK	6020189	NM_029478.2	Tmem49	transmembrane protein 49	3110098I04Rik|4930579A11Rik|AI787464|ni-2	75909	1304.89	2233.16	1.711	0.00179246
1700016A15RIK	2900253	NM_023275.1	Rhoj	ras homolog gene family, member J	1110005O19Rik|AW210585|Arhj|TC10L|TCL	80837	282.16	483.34	1.713	0.0374416
1190002A17RIK	4670386		CTLA2B				77.55	132.95	1.714	0.0105922
1700003B17RIK	7400674	NM_172257.1	Sidt2	SID1 transmembrane family, member 2	B930096O19|BC023957|CGI-40|MGC36407|MGC58967	214597	277.11	474.94	1.714	0.0279104
1110001C20RIK	3370291		6720418B01RIK				71.32	122.33	1.715	0.00123324
1200015F23RIK	5310722	XM_147935.1	PRICKLE1				577.76	994.01	1.72	0.0144903
1110007L15RIK	2680612	NM_145571	Mobkl1b	MOB1, Mps One Binder kinase activator-like 1B (yeast)	4022402H07Rik|MGC6884|MOB1|MOB4B|Mobk1b	232157	646.75	1112.85	1.721	0.00254813
1200011M11RIK	6650575		7330410H16RIK				3133.29	5393.77	1.721	0.0139618
1110034O24RIK	1110563	AK041191	Wapal	wings apart-like homolog (Drosophila)	2410073G16|A530089A20Rik|BC037674|FOE|KIAA0261|mKIAA0261|mWAPL	218914	551.83	950.13	1.722	0.00669195
1110006G06RIK	4640743	NM_010753.2	Mxd4	Max dimerization protein 4	2810410A03Rik|Mad4	17122	742.99	1282.66	1.726	0.00222754
1110018M03RIK	730162	NM_029415.1	Slc10a6	solute carrier family 10 (sodium/bile acid cotransporter family), member 6	8430417G17Rik|C78479|MGC149979|Soat	75750	78.58	135.83	1.728	0.00398206
1200015E14RIK	2650431	NM_001024139.1	Adamts15	a disintegrin-like and metallopeptidase (reprolysin type) with thrombospondin type 1 motif, 15	-	235130	103.69	179.55	1.732	0.0144882
1700003F12RIK	5860025	NM_025950.1	Cdc37l1	cell division cycle 37 homolog (S. cerevisiae)-like 1	2700033A15Rik|BB159850|Cdc37l|Harc	67072	466.17	807.73	1.733	0.0284128
1700007A21RIK	5720341		4932443D16RIK				2207.8	3827.74	1.734	0.0297352
1110001C23RIK	6940487	NM_013602.2	Mt1	metallothionein 1	MT-I|Mt-1	17748	11097	19371.5	1.746	0.00128956
1110031B06RIK	6110301	NM_001004156	Plekhg5	pleckstrin homology domain containing, family G (with RhoGef domain) member 5	BC023181|mKIAA0720	269608	161.61	282.37	1.747	0.00546369
1520402A15RIK	3390653	NM_007908	Eef2k	eukaryotic elongation factor-2 kinase	C86191|eEF-2K	13631	107.76	188.64	1.75	0.0232038
1110061O04RIK	6960482	NM_001008429.1	Taar3	trace amine-associated receptor 3	-	493809	112.03	196.46	1.754	0.00986093
1110002E22RIK	1770326	AK080817	Tob2	transducer of ERBB2, 2	2900090N22Rik|4930545K18Rik|AV071822|mKIAA1663	57259	80.28	141.15	1.758	0.00165722
1110065D03RIK	2850521	NM_145604.1	D230025D16Rik	RIKEN cDNA D230025D16 gene	BC006874|Lin10|MGC6480	234678	371.87	653.97	1.759	0.00995555
1700016B15RIK	780484	NM_181315.2	Car5b	carbonic anhydrase 5b, mitochondrial	7330410H16Rik|CAVB|CarVb|D730005F19Rik	56078	1048.03	1844.52	1.76	0.0379671
1110027O12RIK	2750255	NM_026849.1	Mtmr14	myotubularin related protein 14	1110061O04Rik|AW553738|C76151	97287	266.19	469.16	1.763	0.00491647
1700007P14RIK	540736		6330414G02RIK				381.62	673.8	1.766	0.0316321
1500003O03RIK	4860014	NM_015749.1	Tcn2	transcobalamin 2	AW208754|Tcn-2	21452	141.7	251.07	1.772	0.019662
1200011I18RIK	5550719	NM_023140.3	Glrx3	glutaredoxin 3	PICOT|Txnl2	30926	1390.73	2466.54	1.774	0.0138053
1110007A13RIK	2060520	NM_007465.1	Birc2	baculoviral IAP repeat-containing 2	AW146227|Api1|Api2|Birc3|HIAP1|HIAP2|IAP1|IAP2|MIAP1|MIAP2|MIHB|MIHC|RNF48|cIAP1|cIAP2|mcIAP1	11797	331.88	589.51	1.776	0.00235259
1110019C06RIK	6940367	AK020235	8430426J06Rik	RIKEN cDNA 8430426J06 gene	-	78102	69.25	123	1.776	0.0041578
1600020E01RIK	3800092	NM_013820.1	Hk2	hexokinase 2	AI642394|HKII	15277	3147.78	5593.71	1.777	0.0256059
1700022F17RIK	840010	NM_011609.2	Tnfrsf1a	tumor necrosis factor receptor superfamily, member 1a	CD120a|FPF|TNF-R|TNF-R-I|TNF-R1|TNF-R55|TNFAR|TNFR60|TNFRI|TNFRp55|Tnfr-2|Tnfr1|p55|p55-R	21937	473.61	845.48	1.785	0.0459769
1300014I06RIK	4880132	XM_147543.4	AI842396				263.63	471.28	1.788	0.0179318
0610031G08RIK	2070347	NM_023196	Pla2g12a	phospholipase A2, group XIIA	2310004B05Rik|GXII|MGC58884|Pla2g12|Rossy|mGXII-1|mGXII-1-PLA2	66350	2099.03	3760.22	1.791	0.00028267
1110019L22RIK	290041	AK054516	A730049H05Rik	RIKEN cDNA A730049H05 gene	8430417A20Rik	74516	86.34	154.63	1.791	0.00426811
1110028E10RIK	2190632	NM_177474.2	D19Bwg1357e	DNA segment, Chr 19, Brigham & Women's Genetics 1357 expressed	1110069H02Rik|AA675048|KIAA0020	52874	1818	3258.67	1.792	0.00508073
1110008P08RIK	3290202	NM_023544	Rsc1a1	regulatory solute carrier protein, family 1, member 1	1700027M01Rik|RS1|mRS1	69994	995.91	1786.28	1.794	0.00273343
1700011M02RIK	7510735	NM_026566.1	9430023L20Rik	RIKEN cDNA 9430023L20 gene	AA407441|AU022967	68118	1927.53	3457.05	1.794	0.0338241
1700012G19RIK	5900360	NM_019513.1	Car5b	carbonic anhydrase 5b, mitochondrial	7330410H16Rik|CAVB|CarVb|D730005F19Rik	56078	1030.6	1851.05	1.796	0.0352356
1110003A17RIK	6290598		D15MIT260				801.5	1441.19	1.798	0.00183951
1110006G14RIK	1170373	AK050641	Osbpl1a	oxysterol binding protein-like 1A	G430090F17Rik|Gm753|Osbpl1b	64291	168.57	304.64	1.807	0.00222754
1110012O05RIK	2140450	XM_489201	2310014F06RIK				108.73	196.61	1.808	0.00317044
1110007L15RIK	5890424	NM_030698	TRIM26				797.06	1444.55	1.812	0.00256616
0610025G21RIK	430280	NM_177263	Zhx3	zinc fingers and homeoboxes 3	1810059C13Rik|4932418O04Rik|9530010N21Rik|Tix1|mKIAA0395	320799	154.48	280.28	1.814	0.000198611
1110012N22RIK	5870044	NM_023544	Rsc1a1	regulatory solute carrier protein, family 1, member 1	1700027M01Rik|RS1|mRS1	69994	1078.83	1956.75	1.814	0.00313362
1110001A07RIK	990301	NM_145503.1	Lzts2	leucine zipper, putative tumor suppressor 2	BC014695|LAPSER1|MGC7094|mKIAA1813	226154	2153.6	3917.5	1.819	0.00120367
1210002B07RIK	5310044	NM_194342	Unc84b	unc-84 homolog B (C. elegans)	AI551766|B230369L08Rik|C030011B15|SUN2	223697	365.04	665.65	1.823	0.0162522
1110002L01RIK	3850482	NM_010120.3	Eif1a	eukaryotic translation initiation factor 1A	C76390|Ef1a|Eftu|Eif4c|eIF-1A	13664	1066.48	1949.26	1.828	0.00181351
1110005A23RIK	7650333	NM_011923.2	Angptl2	angiopoietin-like 2	AI593246|AW260363|Arp2	26360	301.38	551.72	1.831	0.00222102
1110061O04RIK	4200373	NM_001004436	Wapal	wings apart-like homolog (Drosophila)	2410073G16|A530089A20Rik|BC037674|FOE|KIAA0261|mKIAA0261|mWAPL	218914	770.5	1410.59	1.831	0.00986093
1110014L14RIK	6760121	NM_009621	Adamts1	a disintegrin-like and metallopeptidase (reprolysin type) with thrombospondin type 1 motif, 1	ADAM-TS1|ADAMTS|C3-C5|METH-1|METH1	11504	261.69	479.47	1.832	0.00337621
1110011C06RIK	7650255	NM_134152.1	Lpxn	leupaxin	4933402K05Rik|A530083L21Rik|AV278559|LDPL	107321	83.46	153.49	1.839	0.00277807
1110046J11RIK	2760528	NM_008562.2	Mcl1	myeloid cell leukemia sequence 1	AW556805|Mcl-1	17210	2104.02	3870.81	1.84	0.00760892
1100001I19RIK	1240379	NM_172416.2	Ostm1	osteopetrosis associated transmembrane protein 1	1200002H13Rik|AW123348|HSPC019|gl	14628	518.54	955.94	1.843	0.00107565
1110059G10RIK	4610128	NM_172638.1	6030443O07RIK				563.67	1038.81	1.843	0.00950511
1700016D02RIK	4670142	NM_011609.2	Tnfrsf1a	tumor necrosis factor receptor superfamily, member 1a	CD120a|FPF|TNF-R|TNF-R-I|TNF-R1|TNF-R55|TNFAR|TNFR60|TNFRI|TNFRp55|Tnfr-2|Tnfr1|p55|p55-R	21937	469.99	866.29	1.843	0.0380819
1110054H05RIK	5050661	NM_175937	Cpeb2	cytoplasmic polyadenylation element binding protein 2	A630055H10Rik	231207	87.53	161.5	1.845	0.0084397
1110031I02RIK	1400189	NM_018743.2	Agpat6	1-acylglycerol-3-phosphate O-acyltransferase 6 (lysophosphatidic acid acyltransferase, zeta)	AU041707|AW545732|Tsarg7	102247	4455.4	8235.2	1.848	0.00571312
0610037H22RIK	5870180	NM_026193.1	Ap4b1	adaptor-related protein complex AP-4, beta 1	1810038H16Rik|AV004952|Ap4b4	67489	394.47	729.67	1.85	0.000323611
1110004B13RIK	6550768	NM_009686.1	Apbb2	amyloid beta (A4) precursor protein-binding, family B, member 2	2310007D03Rik|FE65L1|Rirl1|TR2L|Zfra	11787	235.54	436.16	1.852	0.00203034
1500004F05RIK	5560315	NM_054087.1	Slc19a2	solute carrier family 19 (thiamine transporter), member 2	AV276020|AW322295|DDA1|THTR1|TRMA	116914	367.37	680.47	1.852	0.0198567
1190007I07RIK	460228	NM_009984.2	Ctsl	cathepsin L	1190035F06Rik|MEP|fs|nkt	13039	123.18	228.31	1.853	0.0107896
1110020N13RIK	3870463	NM_009025	Rasa3	RAS p21 protein activator 3	AI326412|C86362|E130011G04|GAPIII	19414	2582.2	4800.45	1.859	0.00439258
1110018H23RIK	630064	NM_010070.3	Dok1	docking protein 1	AW557123|p62DOK	13448	111.88	208.36	1.862	0.00377898
1110063G11RIK	7650484	NM_173866.1	Gpt2	glutamic pyruvate transaminase (alanine aminotransferase) 2	4631422C05Rik|ALT2|AU014768|AU041193|C87201	108682	1359.03	2535.71	1.866	0.00990804
1110029L17RIK	2060377		2900078C09RIK				506.43	945.68	1.867	0.00529035
1110008K04RIK	3120184	NM_054077.2	Prelp	proline arginine-rich end leucine-rich repeat	7330409J17Rik|SLRR2A	116847	5612.18	10484.1	1.868	0.00268532
1110007L15RIK	7610575	NM_153779.1	Aifm2	apoptosis-inducing factor, mitochondrion-associated 2	5430437E11Rik|Amid|D730001I10Rik|PRG3	71361	2718.58	5090.54	1.872	0.00262091
1500001L15RIK	4900520	XM_127654.5	SCL000338.1_51				133.8	250.48	1.872	0.0191841
1110037J23RIK	5080086		PPIL6				86.06	161.22	1.873	0.00704131
1700011I11RIK	7150128	NM_013754.1	Insl6	insulin-like 6	RIF1	27356	474.81	889.86	1.874	0.0338146
1700019P01RIK	1240026	NM_173752	1110067D22Rik	RIKEN cDNA 1110067D22 gene	A530071M23	216551	577.83	1085.16	1.878	0.0436285
1110034B05RIK	150382	NM_008632.1	Mtap2	microtubule-associated protein 2	MAP-2|MAP2|Mtap-2	17756	121.43	228.41	1.881	0.00633821
1110001A05RIK	430095	NM_178712.2	Gpr64	G protein-coupled receptor 64	AW212196|B830041D06Rik|Me6	237175	101.26	190.74	1.884	0.00118404
1110008F13RIK	4670044	NM_130447.2	Dusp16	dual specificity phosphatase 16	3830417M17Rik|AW558566|D6Ertd213e|MKP-7|MKP7|Mkpm	70686	448.46	845.05	1.884	0.00265261
1700011H22RIK	5820731	NM_016753.2	Lxn	latexin	MGC144352|MGC144353	17035	1140.42	2150.99	1.886	0.0335829
0710001E21RIK	4780703	NM_028922.1	Ppapdc2	phosphatidic acid phosphatase type 2 domain containing 2	4932443D16Rik	74411	609.48	1149.92	1.887	0.000706404
1110018G07RIK	3420075	XM_147173.1	D16H22S680E				254.41	480.79	1.89	0.00377898
1110036I07RIK	1500746	NM_010559	Il6ra	interleukin 6 receptor, alpha	CD126|IL-6R|Il6r|MGC30256	16194	84.64	159.94	1.89	0.00679429
1700021P22RIK	1030138	NM_009378.1	Thbd	thrombomodulin	AI385582|CD141|TM	21824	799.01	1510.24	1.89	0.0459487
1700007I06RIK	2120465	NM_009506.1	Vegfc	vascular endothelial growth factor C	AW228853|VEGF-C	22341	339.25	641.56	1.891	0.0301563
0610025P10RIK	6270482	NM_025800	Ppp1r2	protein phosphatase 1, regulatory (inhibitor) subunit 2	0610025N14Rik|2310007G06Rik|4930440J04Rik|5430408E15Rik|D16Ertd248e|IPP-2	66849	1320.01	2504.71	1.897	0.000210173
1200003O06RIK	5080139	NM_025800	Ppp1r2	protein phosphatase 1, regulatory (inhibitor) subunit 2	0610025N14Rik|2310007G06Rik|4930440J04Rik|5430408E15Rik|D16Ertd248e|IPP-2	66849	291.31	553.25	1.899	0.0123883
1190005P17RIK	1030064	NM_139300	Mylk	myosin, light polypeptide kinase	9530072E15Rik|A930019C19Rik|AW489456|KRP|MLCK108|MLCK210|Mlck	107589	1038.96	1978.26	1.904	0.0107552
1110020G09RIK	4610066	AF201289	Tsc22d3	TSC22 domain family 3	DIP|Dsip1|Gilz|TSC-22R|Tilz3	14605	111.67	213.19	1.909	0.00431215
1500009L16RIK	7210315	NM_139300	Mylk	myosin, light polypeptide kinase	9530072E15Rik|A930019C19Rik|AW489456|KRP|MLCK108|MLCK210|Mlck	107589	226.8	433.82	1.913	0.0205222
1110001A07RIK	2810592	NM_178765.2	5730410E15Rik	RIKEN cDNA 5730410E15 gene	A830027B17Rik|Golsyn|KIAA1472|Sybu|mKIAA1472	319613	98.45	188.96	1.919	0.00122194
1110039B18RIK	3710286	NM_138583.1	D16H22S680E	DNA segment, Chr 16, human D22S680E, expressed	T10	27883	874.47	1679.24	1.92	0.00755311
0610025O11RIK	2570348	NM_030015.1	PELI1				151.53	291.48	1.924	0.000210173
1010001I08RIK	5390523	NM_173408.1	Dcun1d3	DCN1, defective in cullin neddylation 1, domain containing 3 (S. cerevisiae)	BC030335|MGC40975	233805	195.92	377.06	1.925	0.000965422
1100001H23RIK	6280161	NM_178710.3	Snf1lk2	SNF1-like kinase 2	G630080D20Rik|Sik2	235344	1104.65	2127.25	1.926	0.00107204
1700008G05RIK	1240193	NM_178606.2	Reep3	receptor accessory protein 3	AI265725|AW742655|D10Ucla1	28193	904.22	1741.4	1.926	0.031894
0610010D20RIK	2850424	NM_028472.1	Bmper	BMP-binding endothelial regulator	3110056H04Rik|CV-2|Crim3|Cv2	73230	368.15	711.47	1.933	0.000108488
1110020G09RIK	1230349	NM_001033453.1	Ppm2c	protein phosphatase 2C, magnesium dependent, catalytic subunit	Gm1024	381511	162.16	314.19	1.938	0.00431215
1110020A21RIK	7380692	NM_030612	Nfkbiz	nuclear factor of kappa light polypeptide gene enhancer in B-cells inhibitor, zeta	AA408868|INAP|Mail	80859	303.26	590.47	1.947	0.00430789
1700011I11RIK	3420615	NM_011338	Ccl9	chemokine (C-C motif) ligand 9	CCF18|MRP-2|Scya10|Scya9	20308	273.92	535.14	1.954	0.0338146
1110018J18RIK	6560424	NM_007569.1	Btg1	B-cell translocation gene 1, anti-proliferative	AW546738	12226	2245.17	4396.67	1.958	0.00384141
1500041J02RIK	2650402	XM_135153.4	3222402P14RIK				219.24	430.29	1.963	0.0229708
1300004G08RIK	4780678	NM_009804.1	Cat	catalase	2210418N07|Cas-1|Cas1|Cs-1	12359	2699.49	5305.3	1.965	0.0166257
1110038O08RIK	1660463	NM_029394.2	Snx24	sorting nexing 24	2810011K15Rik|5730433I16Rik|AI451341	69226	308.67	610.24	1.977	0.00734027
1200006G13RIK	3120020	NM_008560.2	Mc2r	melanocortin 2 receptor	ACTHR	17200	291.43	577.37	1.981	0.0126288
0610037P05RIK	6480132	NM_031878.1	Smarcd2	SWI/SNF related, matrix associated, actin dependent regulator of chromatin, subfamily d, member 2	AW322457|Baf60b	83796	1493.06	2961.37	1.983	0.000323611
1700003N22RIK	3780669	NM_013594.1	Mbd1	methyl-CpG binding domain protein 1	Cxxc3|PCM1	17190	266.78	531.12	1.991	0.0285141
0610012G03RIK	5700132	NM_023587	Ptplb	protein tyrosine phosphatase-like (proline instead of catalytic arginine), member b	6330408J20Rik|AI255777|AI481689	70757	4537.4	9065.95	1.998	0.000192244
0710007J16RIK	4730195	NM_011599.2	Tle1	transducin-like enhancer of split 1, homolog of Drosophila E(spl)	C230057C06Rik|Grg1	21885	146.75	293.51	2	0.000804801
1190005N23RIK	4150129	XM_143616.3	C430017H16RIK				95.77	191.67	2.001	0.0107552
1200015N20RIK	4540474	NM_019668.2	Ube2a	ubiquitin-conjugating enzyme E2A, RAD6 homolog (S. cerevisiae)	HHR6A|HR6A|Mhr6a	22209	634.68	1275.42	2.01	0.0146953
0610033H09RIK	5820639	NM_028734.2	Steap2	six transmembrane epithelial antigen of prostate 2	4921538B17Rik|AI930049|IPCA-1|IPCA1|PCANAP1|STAMP1|STMP	74051	114.78	230.82	2.011	0.000304042
1110002L01RIK	3140725	NM_130447	Dusp16	dual specificity phosphatase 16	3830417M17Rik|AW558566|D6Ertd213e|MKP-7|MKP7|Mkpm	70686	220.66	445.24	2.018	0.00181351
0610010F05RIK	7650470	NM_178765.2	5730410E15Rik	RIKEN cDNA 5730410E15 gene	A830027B17Rik|Golsyn|KIAA1472|Sybu|mKIAA1472	319613	99.58	201.24	2.021	0.000129271
1110007H17RIK	3310286	NM_010717.1	Limk1	LIM-domain containing, protein kinase	-	16885	301	608.52	2.022	0.00254813
0610012A05RIK	6480593	NM_020042.1	Mocs1	molybdenum cofactor synthesis 1	3110045D15Rik|AI043170|AW536397	56738	2759.87	5602.24	2.03	0.00016547
1110017D15RIK	4670553		D15BWG0759E				112.57	229.31	2.037	0.00364761
0610010K14RIK	2690324	NM_194342.1	Unc84b	unc-84 homolog B (C. elegans)	AI551766|B230369L08Rik|C030011B15|SUN2	223697	2549.43	5204.24	2.041	0.000132661
1110007L15RIK	5270747	NM_178405.2	Atp1a2	ATPase, Na+/K+ transporting, alpha 2 polypeptide	AW060654|Atpa-3|mKIAA0778	98660	732.46	1500.04	2.048	0.00255478
1700011E24RIK	3780593	XM_485737	1700023L04Rik	RIKEN cDNA 1700023L04 gene	-	76419	224.01	459.73	2.052	0.0335511	phosphoglycerate kinase
0710001B24RIK	1450681	XM_128001.2	GPIHBP1				76.1	156.83	2.061	0.000581079
1110029E03RIK	7330707	NM_181857.2	Poln	DNA polymerase N	POL4P	272158	634.13	1308.8	2.064	0.00527798
0610010E21RIK	7160209		2610014I16RIK				204.69	422.97	2.066	0.000126792
0710007C18RIK	7560368	NM_201601.1	Fgfr2	fibroblast growth factor receptor 2	AU043015|AW556123|Bek|Fgfr-2|Fgfr-7|Fgfr7|KGFRTr|MGC102519|svs	14183	106.34	219.99	2.069	0.000792279
0610033E06RIK	5860463	NM_001081024.1	Setdb2	SET domain, bifurcated 2	Gm293|KMT1F	239122	79.33	164.28	2.071	0.000283493
1200015P04RIK	20497	NM_146068	2310008H04Rik	RIKEN cDNA 2310008H04 gene	MGC115787|MGC30630	224008	370.15	767.28	2.073	0.014713
1110065P20RIK	5700619	NM_008452.1	Klf2	Kruppel-like factor 2 (lung)	Lklf	16598	166.65	348.1	2.089	0.0100993
0610010I15RIK	5860288		4930463P07RIK				347.27	730.1	2.102	0.000129906
1300003K24RIK	2120524	NM_011570.2	Tes	testis derived transcript	D6Ertd352e|TESS|Tes1|Tes2|testin2	21753	128.41	270.23	2.104	0.0163732
1110051B16RIK	5310528	NM_026644.1	Agpat4	1-acylglycerol-3-phosphate O-acyltransferase 4 (lysophosphatidic acid acyltransferase, delta)	1500003P24Rik	68262	208.91	440.15	2.107	0.0081012
0710001E13RIK	4210273	NM_145355.2	Rnf185	ring finger protein 185	1700022N24Rik|AL033296|MGC19394	193670	1060.33	2252.27	2.124	0.000658715
0610010K06RIK	1500400	NM_173371.2	H6pd	hexose-6-phosphate dehydrogenase (glucose 1-dehydrogenase)	AI785303|G6pd1|Gpd-1|Gpd1	100198	1126.84	2397.93	2.128	0.000132661
1200013F24RIK	1010487	NM_176840.2	Osbpl11	oxysterol binding protein-like 11	9430097N02Rik|AI132306|AU019795|ORP-11	106326	469.48	1002.91	2.136	0.0142242
1110038D17RIK	2690707	NM_173745	Dusp18	dual specificity phosphatase 18	4930527G07Rik|AI430870|BB028064|DUSP20|LMWDSP20	75219	124.85	267.31	2.141	0.0071287
0610040B21RIK	510092	NM_181422.2	Pkd2l1	polycystic kidney disease 2-like 1	B830002B15|BC046386|PCL|PKD2L|Pkdl|TRPP3	329064	88.79	190.29	2.143	0.000515363
0610030E20RIK	6510338	NM_010718.1	Limk2	LIM motif-containing protein kinase 2	9430059K01|A930024P04Rik|C85310|Limk2a|Limk2b	16886	80.51	173.61	2.156	0.000269552
0610030I09RIK	1770463	NM_010703	Lef1	lymphoid enhancer binding factor 1	3000002B05|AI451430|Lef-1	16842	75.96	164.1	2.16	0.000273283
1700019G17RIK	4290341	NM_019444.1	Ramp2	receptor (calcitonin) activity modifying protein 2	-	54409	287.03	620.35	2.161	0.0425983
1010001D01RIK	620072	NM_021366	Klf13	Kruppel-like factor 13	0610043C13Rik|Bteb3|FKLF-2|FKLF2|NSLP1|RFLAT-1|RFLAT1	50794	299	646.62	2.163	0.000951898
1700003M02RIK	840129	NM_010559	Il6ra	interleukin 6 receptor, alpha	CD126|IL-6R|Il6r|MGC30256	16194	90.94	198.16	2.179	0.0284243
1110008B24RIK	5390605	NM_008963.1	Ptgds	prostaglandin D2 synthase (brain)	21kDa|L-PGDS|PGD2|PGDS|PGDS2|Ptgs3	19215	107.82	235.1	2.18	0.00262458
1110015K06RIK	1030292	NM_007543.2	Ceacam2	CEA-related cell adhesion molecule 2	AI267129|Bgp2	26367	79.7	173.92	2.182	0.00358081
1190005P17RIK	5690333	NM_013646.1	Rora	RAR-related orphan receptor alpha	9530021D13Rik|Nr1f1|ROR1|ROR2|ROR3|nmf267|sg|staggerer	19883	335.56	732.38	2.183	0.0107552
1700009B20RIK	6020634	NM_010516.1	Cyr61	cysteine rich protein 61	AI325051|CCN1|Igfbp10	16007	145.01	316.91	2.185	0.0321809
1110005A23RIK	1230678	NM_199323.2	Tacc1	transforming, acidic coiled-coil containing protein 1	4833447E04Rik|AA960202|B230378H13Rik	320165	490.89	1072.9	2.186	0.00219195
0610039D01RIK	2900593	NM_010206.1	Fgfr1	fibroblast growth factor receptor 1	AW208770|FLG|Fgfr-1|Flt-2	14182	82.26	180.1	2.189	0.000389292
1700012H17RIK	5890719	NM_053109.1	Clec2d	C-type lectin domain family 2, member d	Clr-b|Clrb|MGC123478|Ocil	93694	828.06	1813.57	2.19	0.0352657
0610034P02RIK	1770739	NM_013598.1	Kitl	kit ligand	Clo|Con|Gb|Kitlg|Mgf|SCF|SF|SLF|Sl|Steel|contrasted	17311	88.98	195.21	2.194	0.000311336
1110032F04RIK	5700762	NM_026849.1	Mtmr14	myotubularin related protein 14	1110061O04Rik|AW553738|C76151	97287	447.14	982.59	2.197	0.00597091
0610027O18RIK	1070228	NM_172546.1	Cnksr3	Cnksr family member 3	6820402C05|BC024086|MGC37681|Magi1	215748	135.01	297.35	2.202	0.000245522
0610012A11RIK	6900612	NM_023908	Slco3a1	solute carrier organic anion transporter family, member 3a1	5830414C08Rik|Anr1|MJAM|OATP-D|R75096|Slc21a11	108116	103.26	227.58	2.204	0.000174117
0610012A05RIK	2360348	NM_145355.2	Rnf185	ring finger protein 185	1700022N24Rik|AL033296|MGC19394	193670	354.58	781.88	2.205	0.000164224
0610009A07RIK	4260059	NM_001013370.1	Sesn1	sestrin 1	1110002G11Rik|AU044290|MGC118148|PA26|SEST1	140742	581.7	1286.97	2.212	4.9325e-05
1110001A05RIK	2190601	NM_010907	Nfkbia	nuclear factor of kappa light chain gene enhancer in B-cells inhibitor, alpha	AI462015|Nfkbi	18035	277.14	616.02	2.223	0.00118404
0610010F05RIK	3360209	NM_024413.1	Plekhf1	pleckstrin homology domain containing, family F (with FYVE domain) member 1	1810013P09Rik|APPD|LAPF|PHAFIN1|ZFYVE15	72287	149.83	333.27	2.224	0.000126792
1110038B12RIK	6060228	NM_144862.1	Lims2	LIM and senescent cell antigen like domains 2	PINCH2	225341	158.22	352.32	2.227	0.00712282
0610010D24RIK	7510674	NM_177025.3	Cobll1	Cobl-like 1	1810047P18Rik|Coblr1|D430044D16Rik	319876	225.59	504.83	2.238	0.000124645
0610031J06RIK	3800215	NM_177025	Cobll1	Cobl-like 1	1810047P18Rik|Coblr1|D430044D16Rik	319876	373.81	838.43	2.243	0.000283493
1700011L22RIK	4220368	NM_011570.2	Tes	testis derived transcript	D6Ertd352e|TESS|Tes1|Tes2|testin2	21753	148.27	332.88	2.245	0.0338146
0910001A06RIK	1260746	XM_125538.4	SESN1				912.17	2049.91	2.247	0.000857132
1110069O07RIK	2340433	NM_011324.1	Scnn1a	sodium channel, nonvoltage-gated, type I, alpha	Scnn1|mENaC	20276	78.14	175.68	2.248	0.0105616
1110020P09RIK	3390678	NM_017373.2	Nfil3	nuclear factor, interleukin 3, regulated	AV225605|E4BP4	18030	956.75	2155.27	2.253	0.00447386
1110004E09RIK	6580059	NM_153142.2	Slc35e4	solute carrier family 35, member E4	A330108F03Rik|AI414849|AI536442|MGC28785	103710	81.17	183.87	2.265	0.0020324
0610012D17RIK	5910372	NM_027871.1	Arhgef3	Rho guanine nucleotide exchange factor (GEF) 3	1200004I24Rik|9830169H03Rik|C76747	71704	401.01	908.92	2.267	0.000192244
0710007A14RIK	20291	NM_026849.1	Mtmr14	myotubularin related protein 14	1110061O04Rik|AW553738|C76151	97287	780.45	1771.04	2.269	0.000792279
1110030H02RIK	1990068	NM_011172.2	Prodh	proline dehydrogenase	MGC159030|Pro-1|Pro1|Ym24d07	19125	104.36	238.06	2.281	0.00529035
1200014M14RIK	4180209	NM_019389.1	CSPG2				242.35	553.57	2.284	0.01446
1110054O05RIK	6980687	NM_008675.1	Nbl1	neuroblastoma, suppression of tumorigenicity 1	D4H1S1733E|DAN|Dana|MGC123430|NO3	17965	161.43	369.47	2.289	0.00884221
0610030E20RIK	2100092	NM_030180.1	Usp54	ubiquitin specific peptidase 54	4930429G18Rik|AI115571|C030002J06Rik	78787	99.59	228.73	2.297	0.000254332
0610025L06RIK	4290133	NM_053123.3	Smarca1	SWI/SNF related, matrix associated, actin dependent regulator of chromatin, subfamily a, member 1	5730494M04Rik|Snf2l	93761	170.33	391.44	2.298	0.000207938
1110014D18RIK	620242	NM_007483	Rhob	ras homolog gene family, member B	AA017882|Arh6|Arhb|MGC117867	11852	1982.91	4561.27	2.3	0.00319694
0610037L13RIK	2070564	NM_019819.2	Dusp14	dual specificity phosphatase 14	1110014C10Rik|2310042C07Rik|D11Ertd395e|MKP-L|Mkp6	56405	94.86	218.98	2.308	0.000323611
1110032D16RIK	1300326	NM_009931.1	Col4a1	collagen, type IV, alpha 1	Bru|Col4a-1|Del(8)44H|Raw|Svc	12826	4957.68	11532.4	2.326	0.00586913
0610039N19RIK	5720612	NM_019739	Foxo1	forkhead box O1	AI876417|Afxh|FKHR|Fkhr1|Foxo1a	56458	221.94	516.46	2.327	0.00047991
0610030E20RIK	6280719	NM_023596.3	Slc29a3	solute carrier family 29 (nucleoside transporters), member 3	4933435C21Rik|AW987637|Ent3	71279	258.16	601.07	2.328	0.000261912
1200008A14RIK	7200161	NM_009371.2	Tgfbr2	transforming growth factor, beta receptor II	1110020H15Rik|AU042018|DNIIR|RIIDN|TbetaR-II|TbetaRII	21813	1610.82	3755.67	2.332	0.0129633
1110020K19RIK	1230215	NM_175638	Wnk4	WNK lysine deficient protein kinase 4	2010002J11Rik|PHA2B|Prkwnk4	69847	294.07	689.47	2.345	0.00431447
0610039N19RIK	7150209	NM_145836.1	6430527G18Rik	RIKEN cDNA 6430527G18 gene	-	238330	568.85	1338.14	2.352	0.000482112
1110025I09RIK	3610112	NM_027627.1	4931408A02Rik	RIKEN cDNA 4931408A02 gene	1700092M14Rik|MGC117713	70967	79.2	186.76	2.358	0.00486393
1200004M23RIK	3140619	NM_033037.3	Cdo1	cysteine dioxygenase 1, cytosolic	1300002L19Rik|Cdo|D18Ucla3	12583	3350.8	7919.09	2.363	0.0124171
1110021L09RIK	2630364	NM_009287.2	Stim1	stromal interaction molecule 1	SIM	20866	200	472.72	2.364	0.00472694
1110007F05RIK	2140408	NM_011404.2	Slc7a5	solute carrier family 7 (cationic amino acid transporter, y+ system), member 5	D0H16S474E|TA1	20539	1745.46	4136.69	2.37	0.00243653
1110019N10RIK	780041	NM_008046.1	Fst	follistatin	AL033346	14313	325.08	771.15	2.372	0.00426811
1110049G11RIK	650059	NM_144862.1	Lims2	LIM and senescent cell antigen like domains 2	PINCH2	225341	235.14	557.95	2.373	0.00800178
0610012H03RIK	4260014	NM_023655.1	Trim29	tripartite motif protein 29	1110047J21Rik|2810431N19Rik|4732461M22Rik|AI119726	72169	177.45	423.77	2.388	0.00019733
1200013F24RIK	1170747	NM_009504.2	Vdr	vitamin D receptor	Nr1i1	22337	97.91	235.23	2.402	0.0142242
1110012M11RIK	5390021	NM_177620.2	Rin3	Ras and Rab interactor 3	6430500K07|C86933	217835	200.32	481.49	2.404	0.00308156
1110017D15RIK	540274	NM_009061	Rgs2	regulator of G-protein signaling 2	GOS8	19735	603.57	1455.8	2.412	0.00363763
0610012D14RIK	3190202	NM_009667	Ampd3	AMP deaminase 3	-	11717	122.69	296.4	2.416	0.000192244
1110014P06RIK	5080603	NM_178082.2	Insig2	insulin induced gene 2	2900053I11Rik|C730043J18Rik|Insig-2	72999	770.64	1864.17	2.419	0.00357769
0610011B16RIK	6840092	NM_010907.1	Nfkbia	nuclear factor of kappa light chain gene enhancer in B-cells inhibitor, alpha	AI462015|Nfkbi	18035	361.68	877.45	2.426	0.0001328
1500005I02RIK	4780768	NM_016854.1	Ppp1r3c	protein phosphatase 1, regulatory (inhibitor) subunit 3C	PTG|Ppp1r5	53412	5233.55	12698	2.426	0.0199945
0610011N22RIK	1440487	NM_009375.1	Tg	thyroglobulin	MGC117699|Tgn|cog	21819	69.48	168.71	2.428	0.000156634
0610010I05RIK	3990427	NM_026217.1	Atg12	autophagy-related 12 (yeast)	4931423H11Rik|A330058M13Rik|Apg12l|Atg12l	67526	1069.81	2602.1	2.432	0.000129271
1110037N09RIK	5670544	NM_133919	Aff1	AF4/FMR2 family, member 1	9630032B01Rik|AW319193|Af4|Mllt2h|Rob	17355	804.48	1956.94	2.433	0.00706159
0610010D24RIK	1450010	NM_133919.3	Aff1	AF4/FMR2 family, member 1	9630032B01Rik|AW319193|Af4|Mllt2h|Rob	17355	502.85	1224.8	2.436	0.000124645
1110001P04RIK	7000301	NM_009397.2	Tnfaip3	tumor necrosis factor, alpha-induced protein 3	A20|Tnfip3	21929	98.02	239.13	2.44	0.00158047
1110019C08RIK	6380164	NM_029083.1	Ddit4	DNA-damage-inducible transcript 4	5830413E08Rik|AA415483|REDD1|Rtp801|dig2	74747	616	1506.25	2.445	0.00418868
1700001O22RIK	4610500	NM_013650.1	S100a8	S100 calcium binding protein A8 (calgranulin A)	60B8Ag|AI323541|B8Ag|CFAg|CP-10|Caga|MRP8|p8	20201	425.51	1040.17	2.445	0.0278485
1100001L02RIK	4060458	NM_011521.1	Sdc4	syndecan 4	AA959608|AW108331|Synd4|ryudocan|syndecan-4	20971	425.03	1040.86	2.449	0.00113966
0710008K08RIK	510445	NM_010638.2	Klf9	Kruppel-like factor 9	AA589643|BTEB-1|Bteb1	16601	2660.87	6522.35	2.451	0.000828837
0610009O20RIK	2900228	NM_019711.2	Rbms2	RNA binding motif, single stranded interacting protein 2	2610315E04Rik|Scr3	56516	413.75	1017.5	2.459	0.000104764
1110007A13RIK	7200491	NM_008960	Pten	phosphatase and tensin homolog	2310035O07Rik|A130070J02Rik|AI463227|MMAC1|TEP1	19211	818.15	2020.88	2.47	0.00235877
1110038G02RIK	4060161	AK029441	1200016E24Rik	RIKEN cDNA 1200016E24 gene	-	319202	2234.28	5537.87	2.479	0.00731412
1500001H12RIK	6130064	NM_010728.1	Lox	lysyl oxidase	AI893619|TSC-160	16948	1704.33	4240.31	2.488	0.0190404
0610012A05RIK	6900731	XM_134931.3	MPI1				756.55	1888.44	2.496	0.000170245
1110001A05RIK	4070475	AK035814	4930523C07Rik	RIKEN cDNA 4930523C07 gene	-	67647	414.3	1035.55	2.5	0.00119796
0610009L18RIK	6450296	XM_130807.1	PLD1				104.16	260.48	2.501	8.55204e-05
1300018I17RIK	1770608	AK005144	Trpc1	transient receptor potential cation channel, subfamily C, member 1	Mtrp1|Trp1|Trrp1	22063	170.01	425.24	2.501	0.018179
1110018K11RIK	4830612	NM_010207	Fgfr2	fibroblast growth factor receptor 2	AU043015|AW556123|Bek|Fgfr-2|Fgfr-7|Fgfr7|KGFRTr|MGC102519|svs	14183	1674.79	4214.2	2.516	0.00391095
1500034J20RIK	3840441	NM_153574	D430015B01Rik	RIKEN cDNA D430015B01 gene	AI462012|FAM13A1|Precm1	58909	625.19	1573.34	2.517	0.022796
0610013E23RIK	5900646	NM_011817.1	Gadd45g	growth arrest and DNA-damage-inducible 45 gamma	AI327420|C86281|CR6|DDIT2|OIG37	23882	3070.65	7765.44	2.529	0.000198611
1110014D18RIK	7650524	NM_008327.1	Ifi202b	interferon activated gene 202B	Ifbip-1|Ifi202|Ifi202a	26388	139.55	354.02	2.537	0.00325754
1110020C13RIK	5290561	NM_134117.1	AW548124	expressed sequence AW548124	AI115348|ESTM17|MGC99930|X83346	106522	171.33	435.37	2.541	0.00431215
0610038D11RIK	2450315	NM_027460.1	Slc25a33	solute carrier family 25, member 33	5730438N18Rik|MGC4399	70556	838.47	2131.65	2.542	0.000331427
1190002H09RIK	940379	NM_029415.1	Slc10a6	solute carrier family 10 (sodium/bile acid cotransporter family), member 6	8430417G17Rik|C78479|MGC149979|Soat	75750	76.22	194.86	2.557	0.0106396
0910001K20RIK	7400379	NM_133765.2	Fbxo31	F-box protein 31	2310046N15Rik|Fbx14|Fbxo14	76454	105.98	271.55	2.562	0.000929704
1110028E10RIK	4220538	NM_001039080.1	Rbms2	RNA binding motif, single stranded interacting protein 2	2610315E04Rik|Scr3	56516	1741.71	4484.23	2.575	0.00514328
0610011L14RIK	1710201	NM_011065.2	Per1	period homolog 1 (Drosophila)	MGC102121|Per|m-rigui|mPer1	18626	95.84	246.84	2.576	0.000150389
1110019N10RIK	1980274	NM_145908.1	Porcn	porcupine homolog (Drosophila)	2410004O13Rik|AW045557|DXHXS7465e|Mporc|Mporc-a|Mporc-b|Mporc-c|Mporc-d|Ppn|mMg61|porc	53627	531.02	1376.26	2.592	0.00426811
1300013J15RIK	2030278	NM_011085	PIK3R1				906.03	2361.18	2.606	0.0179028
1110054N06RIK	6130575	NM_011451	Sphk1	sphingosine kinase 1	1110006G24Rik|SK1	20698	234.7	612.6	2.61	0.00881378
1110015M06RIK	1070301	NM_027828.2	9030611O19Rik	RIKEN cDNA 9030611O19 gene	AU019489	104943	523.06	1366.73	2.613	0.0036331
1110033F04RIK	60274	NM_011599.2	Tle1	transducin-like enhancer of split 1, homolog of Drosophila E(spl)	C230057C06Rik|Grg1	21885	417.7	1097.55	2.628	0.00601454
1100001D10RIK	2690201	NM_011066.1	Per2	period homolog 2 (Drosophila)	mKIAA0347|mPer2	18627	214.56	565.79	2.637	0.00102522
1600022A19RIK	240592	NM_175937	Cpeb2	cytoplasmic polyadenylation element binding protein 2	A630055H10Rik	231207	110.99	293.1	2.641	0.0259641
1110001K21RIK	3830020	XM_134085.2	1700083M11RIK				82.82	219.06	2.645	0.00154244
0910001L09RIK	6550632	NM_015763	Lpin1	lipin 1	4631420P06|Kiaa0188|fld|mKIAA0188	14245	1000.33	2646.95	2.646	0.000929704
0610040B10RIK	7330743	NM_172741.1	4931406P16Rik	RIKEN cDNA 4931406P16 gene	AA553327|mKIAA0355	233103	390.52	1034.69	2.65	0.000512995
1190009E20RIK	620037	NM_020573.1	OSBPL1A				310.78	826.87	2.661	0.0108438
0610009E20RIK	1070674	XM_133960	MUC2				72.34	193.13	2.67	7.70527e-05
1110038F14RIK	7550192		A930026I22RIK				271.7	730.55	2.689	0.00731412
1110056A04RIK	2070195	NM_001077495.1	Pik3r1	phosphatidylinositol 3-kinase, regulatory subunit, polypeptide 1 (p85 alpha)	AA414921|C530050K14|PI3K|p50alpha|p55alpha|p85alpha	18708	971.76	2612.7	2.689	0.00899564
1700016J18RIK	2710010	AK043907.1	Arl6ip2	ADP-ribosylation factor-like 6 interacting protein 2	2010110I21Rik|AA407293|AV334690|Aip-2	56298	236.89	639.19	2.698	0.0387403
1110038D17RIK	5560102	NM_010432	Hipk1	homeodomain interacting protein kinase 1	1110062K04Rik|Myak	15257	254.45	688.09	2.704	0.00716732
1110006G02RIK	830390	NM_023598	Arid5b	AT rich interactive domain 5B (Mrf1 like)	4930580B11|5430435G07Rik|AI467247|Desrt|Mrf2|Mrf2alpha|Mrf2beta	71371	413.44	1127.39	2.727	0.00222754
1110013L07RIK	6380242	NM_033569.1	Cnnm2	cyclin M2	AU015877|AW048635|Acdp2|FLJ20064	94219	1141.63	3112.99	2.727	0.00317044
1110001C20RIK	3870437	XM_355214.1	TNS				945.67	2587.61	2.736	0.00123324
0610027B03RIK	3890601	NM_145502.2	Erlin1	ER lipid raft associated 1	2810439N09Rik|C80197|Keo4|Spfh1	226144	401.68	1099.99	2.738	0.000224091
0610033M06RIK	3400750	NM_026908.2	Cab39l	calcium binding protein 39-like	1500031K13Rik|2810425O13Rik|4930520C08Rik|AA589432|MO2L	69008	398.78	1095.73	2.748	0.000311336
1110002E23RIK	2940747	NM_019711	Rbms2	RNA binding motif, single stranded interacting protein 2	2610315E04Rik|Scr3	56516	1297.77	3595.16	2.77	0.001764
0610009B14RIK	1170687		2810431I02RIK				202.6	561.63	2.772	6.66754e-05
1110048D14RIK	70088	NM_009994	Cyp1b1	cytochrome P450, family 1, subfamily b, polypeptide 1	CP1B|P4501b1	13078	1602.41	4447.11	2.775	0.00761697
0610009K11RIK	3780544	BC046300	Myo1b	myosin IB	AA406997|myosin-1b	17912	111.88	310.67	2.777	8.55204e-05
1600012H06RIK	6940168	NM_019717.1	Arl6ip2	ADP-ribosylation factor-like 6 interacting protein 2	2010110I21Rik|AA407293|AV334690|Aip-2	56298	466.82	1301.22	2.787	0.0241589
1110003O08RIK	1570554	NM_172950.2	Lpin1	lipin 1	4631420P06|Kiaa0188|fld|mKIAA0188	14245	803.68	2241.35	2.789	0.00186364
1500001M20RIK	3870041	NM_019717.1	Arl6ip2	ADP-ribosylation factor-like 6 interacting protein 2	2010110I21Rik|AA407293|AV334690|Aip-2	56298	270.45	755.53	2.794	0.0193966
1520401A03RIK	3360709	NM_133670	Sult1a1	sulfotransferase family 1A, phenol-preferring, member 1	AI266890|PST|Stp|Stp1	20887	2759.02	7723.38	2.799	0.0229998
0710007G10RIK	650181	NM_021524.1	Pbef1	pre-B-cell colony-enhancing factor 1	1110035O14Rik|AI314458|Nampt|Pbef|Visfatin	59027	1340.42	3770.02	2.813	0.000798864
0610031J06RIK	5810243	NM_008327.1	Ifi202b	interferon activated gene 202B	Ifbip-1|Ifi202|Ifi202a	26388	117.5	330.9	2.816	0.000283493
0610009O03RIK	4890162	NM_008037.3	Fosl2	fos-like antigen 2	Fra-2	14284	346.28	976.76	2.821	8.81828e-05
1700016L21RIK	1240204	NM_178050.2	Arl6ip2	ADP-ribosylation factor-like 6 interacting protein 2	2010110I21Rik|AA407293|AV334690|Aip-2	56298	353.68	1013.77	2.866	0.0390747
0610008F07RIK	4540673	NM_022028.1	Sav1	salvador homolog 1 (Drosophila)	1700040G09Rik|Sav|WW45|Wwp3|Wwp4	64010	878.73	2520.61	2.868	4.9325e-05
1110031B11RIK	2060129	XM_134826.2	ZBTB16				93.73	271.64	2.898	0.00546369
1110020A09RIK	3420347	NM_009504.2	Vdr	vitamin D receptor	Nr1i1	22337	102.08	296.34	2.903	0.00429511
0710005M24RIK	7040367	NM_011066.1	Per2	period homolog 2 (Drosophila)	mKIAA0347|mPer2	18627	251.53	730.57	2.904	0.000788237
1110017L21RIK	6450634		2310051E17RIK				743.55	2193.35	2.95	0.00371307
1110012J17RIK	2000739	AK045406	2610024B07Rik	RIKEN cDNA 2610024B07 gene	B230114H05Rik	269987	106.2	315.23	2.968	0.00296069
1110001E17RIK	3290471	NM_007706.1	Socs2	suppressor of cytokine signaling 2	8030460M17|AI527257|AW108012|CIS2|Cish2|D130043N08Rik|JAB|MGC118106|SOCS-2|SSI-2|hg	216233	405.32	1206.88	2.978	0.00146619
0610038B21RIK	3130332	AK031868	Mtap7d2	MAP7 domain containing 2	1600028E09Rik|2900002G04Rik|5330432J06Rik|C030036K04Rik	78283	65.86	196.39	2.982	0.000330476
1110034G24RIK	3400725	AF416641	Hif3a	hypoxia inducible factor 3, alpha subunit	Ipas|MOP7	53417	80.93	242.64	2.998	0.00635407
1110014O20RIK	4560731	NM_133765.2	Fbxo31	F-box protein 31	2310046N15Rik|Fbx14|Fbxo14	76454	160.69	482.41	3.002	0.00357262
0610009D07RIK	3060092	NM_011723	Xdh	xanthine dehydrogenase	XO|Xor|Xox-1|Xox1	22436	416.7	1253.79	3.009	6.66754e-05
0610011I19RIK	5910240	NM_007420.2	Adrb2	adrenergic receptor, beta 2	Adrb-2|Badm|Gpcr7	11555	80.12	241.79	3.018	0.000145221
0610040O15RIK	940634	NM_011817.1	Gadd45g	growth arrest and DNA-damage-inducible 45 gamma	AI327420|C86281|CR6|DDIT2|OIG37	23882	303.91	921.59	3.032	0.000529677
1110014P06RIK	3170338	NM_172648	Ifi205	interferon activated gene 205	D3|D3cDNA	226695	79.54	242.11	3.044	0.00357769
0710008A13RIK	1190494	XM_128778.5	AW548124				244.14	745.44	3.053	0.000826411
1700016A15RIK	4180044	NM_021524.1	Pbef1	pre-B-cell colony-enhancing factor 1	1110035O14Rik|AI314458|Nampt|Pbef|Visfatin	59027	305.09	936.49	3.07	0.0374838
0610040D20RIK	2070730	NM_024413.1	Plekhf1	pleckstrin homology domain containing, family F (with FYVE domain) member 1	1810013P09Rik|APPD|LAPF|PHAFIN1|ZFYVE15	72287	170.57	530.99	3.113	0.000528092
0610012H03RIK	3460754	AK014074	Katnal2	katanin p60 subunit A-like 2	3110023G01Rik|4933439B08Rik	71206	125.01	389.58	3.116	0.000194487
0610007P08RIK	5420050	NM_016890.2	Dctn3	dynactin 3	p24	53598	1542.49	4872.95	3.159	2.89199e-05
1110007C24RIK	4230019	NM_001033212.1	Rprml	reprimo-like	AW049332	104582	246.96	798.95	3.235	0.00243653
0710008K06RIK	1440390	NM_016890.2	Dctn3	dynactin 3	p24	53598	951.47	3089.29	3.247	0.000826411
0610007C21RIK	1690678	NM_013467	Aldh1a1	aldehyde dehydrogenase family 1, subfamily A1	Ahd-2|Ahd2|Aldh1|Aldh1a2|E1|Raldh1	11668	72.28	237.64	3.288	1.11346e-05
0610009O03RIK	2260162	NM_013642.1	Dusp1	dual specificity phosphatase 1	3CH134|Ptpn16|U19515|erp|mkp-1	19252	866	2849.48	3.29	8.81828e-05
1110008I14RIK	7210079	NM_025876.1	Cdk5rap1	CDK5 regulatory subunit associated protein 1	2310066P17Rik	66971	253.5	834.22	3.291	0.00267357
0610010K06RIK	1570091	NM_008638	Mthfd2	methylenetetrahydrofolate dehydrogenase (NAD+ dependent), methenyltetrahydrofolate cyclohydrolase	AW558851|NMDMC	17768	3756.96	12419.8	3.306	0.000132661
1500011B03RIK	4180487	NM_025638.1	Gdpd1	glycerophosphodiester phosphodiesterase domain containing 1	2610020H15Rik	66569	206.58	685.38	3.318	0.0207382
1110007C05RIK	1110504	NM_009253.1	Serpina3m	serine (or cysteine) peptidase inhibitor, clade A, member 3M	3e46|AI195004|MMCM7|MMSPi2.4|Spi-2l|Spi-2rs1|Spi2-rs1|Spi2.4|spi2	20717	79.7	265.14	3.327	0.00240739
0610012K18RIK	4890082	NM_007876.1	Dpep1	dipeptidase 1 (renal)	AI327012|MBD	13479	169.17	574.83	3.398	0.000198611
0610025J13RIK	4890184	NM_023114.2	Apoc3	apolipoprotein C-III	Apoc	11814	116.54	395.98	3.398	0.000207938
1110014D18RIK	7400431	NM_011756.3	Zfp36	zinc finger protein 36	Gos24|Nup475|TIS11D|TISII|Tis11|Ttp|Zfp-36	22695	361.83	1229.43	3.398	0.00323754
0610007P14RIK	4150367	NM_008458.1	Serpina3c	serine (or cysteine) peptidase inhibitor, clade A, member 3C	1A1|Kalbp|Klkbp|MGC144822|spi2	16625	276.08	953.59	3.454	2.89199e-05
0610037B23RIK	1980367	NM_025876.1	Cdk5rap1	CDK5 regulatory subunit associated protein 1	2310066P17Rik	66971	436.34	1519.83	3.483	0.000320742
0610011N22RIK	270017	NM_028724.2	Rin2	Ras and Rab interactor 2	2010003K16Rik|4632403N06Rik|AW821980|RASSF4	74030	1651.62	5846.42	3.54	0.000150389
1110056A04RIK	1690102	NM_013596.1	Mc5r	melanocortin 5 receptor	-	17203	103	365.21	3.546	0.00899564
0610008C08RIK	2630593	NM_010206.1	Fgfr1	fibroblast growth factor receptor 1	AW208770|FLG|Fgfr-1|Flt-2	14182	171.88	612.2	3.562	4.9325e-05
1110003F05RIK	1230433	NM_199015.1	D14Ertd668e	DNA segment, Chr 14, ERATO Doi 668, expressed	MGC29273	219132	100.3	361.52	3.605	0.00186364
0610009I22RIK	3450154	NM_134257.1	Rgs3	regulator of G-protein signaling 3	4930506N09Rik|C2PA-RGS3|C2pa|PDZ-RGS3|RGS3S	50780	189.24	691.52	3.654	8.03585e-05
0610010D24RIK	110711	NM_178917.2	ARRDC3				421.05	1545.4	3.67	0.000113943
1110001N06RIK	4280025	NM_023587.2	Ptplb	protein tyrosine phosphatase-like (proline instead of catalytic arginine), member b	6330408J20Rik|AI255777|AI481689	70757	338.5	1250.63	3.695	0.00158047
0610007P06RIK	3520475	NM_007428.2	Agt	angiotensinogen (serpin peptidase inhibitor, clade A, member 8)	AI265500|Aogen|Serpina8	11606	797.34	3011.38	3.777	2.26244e-05
0610007P22RIK	2810709	NM_011065.2	Per1	period homolog 1 (Drosophila)	MGC102121|Per|m-rigui|mPer1	18626	154.57	585.47	3.788	4.01973e-05
0610009I22RIK	6960332	NM_010511.1	Ifngr1	interferon gamma receptor 1	CD119|IFN-gamma R|IFN-gammaR|Ifgr|Ifngr|Nktar	15979	479.79	1834.74	3.824	8.08492e-05
0610009B22RIK	6280440	NM_172404.2	Ccbl1	cysteine conjugate-beta lyase 1	2010009K05Rik|AI182306|Gtk|Kat1|KatI	70266	167.17	649.85	3.887	6.66754e-05
0610037P05RIK	6860170	NM_011567	Tead4	TEA domain family member 4	ETFR-2|Etfr2|FR-19|TEAD-4|TEF-3|Tcf13r1|Tef3|Tefr|Tefr1|Tefr1a	21679	93.57	366.68	3.919	0.000323611
0910001A06RIK	3940468	NM_133955.1	Rhou	ras homolog gene family, member U	2310026M05Rik|AI182090|Arhu|CDC42L1|G28K|WRCH-1|WRCH1|mG28K	69581	352.48	1405.11	3.986	0.000927821
1110014N23RIK	7610358	NM_172648	Ifi205	interferon activated gene 205	D3|D3cDNA	226695	90.19	363.5	4.03	0.00353559
1110004F10RIK	5810010	NM_028724.2	Rin2	Ras and Rab interactor 2	2010003K16Rik|4632403N06Rik|AW821980|RASSF4	74030	318.81	1289.09	4.043	0.00204933
1110008L16RIK	4260603	NM_011172.2	Prodh	proline dehydrogenase	MGC159030|Pro-1|Pro1|Ym24d07	19125	321.86	1302.08	4.045	0.00268532
0610006F02RIK	5260408	NM_010718.1	Limk2	LIM motif-containing protein kinase 2	9430059K01|A930024P04Rik|C85310|Limk2a|Limk2b	16886	177.85	722.97	4.065	6.90313e-06
1110021H02RIK	2350523	NM_001080979.1	Tead4	TEA domain family member 4	ETFR-2|Etfr2|FR-19|TEAD-4|TEF-3|Tcf13r1|Tef3|Tefr|Tefr1|Tefr1a	21679	98.17	400.52	4.08	0.00457604
0610042E07RIK	2030474	NM_013560	Hspb1	heat shock protein 1	27kDa|Hsp25	15507	130.65	533.95	4.087	0.000550881
0610007P22RIK	5670494	NM_008587	Mertk	c-mer proto-oncogene tyrosine kinase	Eyk|Mer|Nyk	17289	91.93	389.31	4.235	4.63707e-05
0610007P08RIK	6900500	NM_017370.1	Hp	haptoglobin	HP-1	15439	4045.78	17138.7	4.236	2.89199e-05
0610009D07RIK	6290215		1110003O08RIK				230.78	1020.74	4.423	6.9834e-05
0610006I08RIK	3120133	NM_020507.2	Tob2	transducer of ERBB2, 2	2900090N22Rik|4930545K18Rik|AV071822|mKIAA1663	57259	178.07	792.06	4.448	9.40464e-06
0610041B22RIK	4560521	NM_008733.3	Nrap	nebulin-related anchoring protein	-	18175	74.62	332.5	4.456	0.000529677
0610012D14RIK	360544		2610024B07RIK				300.44	1361.12	4.53	0.000192244
0610006K04RIK	3890390	NM_146119.1	9130404D14Rik	RIKEN cDNA 9130404D14 gene	-	227737	1875.85	8524.21	4.544	1.09904e-05
0610007P08RIK	4610239	NM_007669.2	Cdkn1a	cyclin-dependent kinase inhibitor 1A (P21)	CAP20|CDKI|CIP1|Cdkn1|P21|SDI1|Waf1|mda6|p21Cip1|p21WAF	12575	141.02	649.74	4.607	2.89199e-05
0610008A10RIK	5670041	NM_007669.2	Cdkn1a	cyclin-dependent kinase inhibitor 1A (P21)	CAP20|CDKI|CIP1|Cdkn1|P21|SDI1|Waf1|mda6|p21Cip1|p21WAF	12575	295.79	1379.97	4.665	4.9325e-05
0610007P14RIK	1230730	NM_008638.1	Mthfd2	methylenetetrahydrofolate dehydrogenase (NAD+ dependent), methenyltetrahydrofolate cyclohydrolase	AW558851|NMDMC	17768	751.48	3506.23	4.666	2.89199e-05
0610007L01RIK	7160600	NM_028903.1	Scara5	scavenger receptor class A, member 5 (putative)	4932433F15Rik|4933425F03Rik|AV278087|Tesr	71145	1262.85	5991.77	4.745	1.51129e-05
0610007C21RIK	4150678	NM_172404.2	Ccbl1	cysteine conjugate-beta lyase 1	2010009K05Rik|AI182306|Gtk|Kat1|KatI	70266	255.32	1212.19	4.748	1.11346e-05
0610009O04RIK	3390392	AK020663	Il6ra	interleukin 6 receptor, alpha	CD126|IL-6R|Il6r|MGC30256	16194	162.12	778.58	4.803	9.22248e-05
0610005K03RIK	60750	NM_019671.2	Net1	neuroepithelial cell transforming gene 1	0610025H04Rik|9530071N24Rik|AI604373|AU015857|Net1a|mNET1	56349	288.06	1387.33	4.816	3.03999e-06
0610041E09RIK	1090500	XM_139089.3	LOC239122				113.36	548.2	4.836	0.000532676
0610009J05RIK	110403	NM_025427.1	1190002H23Rik	RIKEN cDNA 1190002H23 gene	Rgc-32|Rgc32	66214	551.77	2671.09	4.841	8.55204e-05
1110025G12RIK	5870487	NM_001012766.1	Ear12	eosinophil-associated, ribonuclease A family, member 12	-	503845	79.06	383.25	4.848	0.00486187
0610009B10RIK	1470168	NM_019671	Net1	neuroepithelial cell transforming gene 1	0610025H04Rik|9530071N24Rik|AI604373|AU015857|Net1a|mNET1	56349	236.59	1153.51	4.875	6.46099e-05
1110012L19RIK	7040445	NM_025882.1	Pole4	polymerase (DNA-directed), epsilon 4 (p12 subunit)	2400007P05Rik|5830430F06Rik	66979	553.68	2709.51	4.894	0.00300915
0610011B16RIK	5270551	NM_153584.1	BC031353	cDNA sequence BC031353	6330415I01Rik|AI553555|C130047D21Rik|MGC38960|MGC41344|mKIAA1370	235493	871.53	4316.19	4.952	0.0001328
0610010D20RIK	3190008	NM_019930.1	Ranbp9	RAN binding protein 9	IBAP-1|Ibap1|RanBPM	56705	279.84	1389.56	4.965	0.000108488
0610010F05RIK	5290564	NM_010863.1	Myo1b	myosin IB	AA406997|myosin-1b	17912	188.15	944.95	5.022	0.000127415
0610009J22RIK	4810279	NM_007669.2	Cdkn1a	cyclin-dependent kinase inhibitor 1A (P21)	CAP20|CDKI|CIP1|Cdkn1|P21|SDI1|Waf1|mda6|p21Cip1|p21WAF	12575	841.06	4327.63	5.145	8.55204e-05
1110037F02RIK	270494	NM_178082.2	Insig2	insulin induced gene 2	2900053I11Rik|C730043J18Rik|Insig-2	72999	72.07	375.02	5.203	0.00686057
1110002H13RIK	4570707	NM_008131.2	Glul	glutamate-ammonia ligase (glutamine synthetase)	GS|Glns	14645	197.25	1041.51	5.28	0.00178886
0710001C05RIK	6450504	NM_026931	1810011O10Rik	RIKEN cDNA 1810011O10 gene	1110065B09Rik|AW121743|AW321058	69068	128.38	679.39	5.292	0.000618472
0610007P22RIK	1070170	NM_001077364.1	Tsc22d3	TSC22 domain family 3	DIP|Dsip1|Gilz|TSC-22R|Tilz3	14605	1569.34	8537.78	5.44	2.93251e-05
0610006L08RIK	2070673	NM_008587	Mertk	c-mer proto-oncogene tyrosine kinase	Eyk|Mer|Nyk	17289	94.97	521.98	5.496	1.09904e-05
0610007J10RIK	6550717	NM_010286.2	Tsc22d3	TSC22 domain family 3	DIP|Dsip1|Gilz|TSC-22R|Tilz3	14605	123.81	687.95	5.556	1.18758e-05
0610009F02RIK	4150682	NM_013681	Syn2	synapsin II	2900074L19Rik|AI836018|AI841723	20965	281.95	1642.83	5.827	7.75306e-05
0610007P22RIK	3870091	NM_013743.1	Pdk4	pyruvate dehydrogenase kinase, isoenzyme 4	AV005916	27273	215.01	1348.28	6.271	4.02767e-05
0610007N19RIK	3850678		1110060I01RIK				71.86	452.54	6.297	1.73063e-05
0610009M14RIK	450243	NM_021897.1	Trp53inp1	transformation related protein 53 inducible nuclear protein 1	2700057G22Rik|SIP|SIP18|SIP27|Stinp|Teap	60599	308.22	1943.67	6.306	8.55204e-05
1110002M09RIK	2900681	NM_021897.1	Trp53inp1	transformation related protein 53 inducible nuclear protein 1	2700057G22Rik|SIP|SIP18|SIP27|Stinp|Teap	60599	262.19	1764.41	6.73	0.00181351
0610006I08RIK	1940731	NM_011361	Sgk1	serum/glucocorticoid regulated kinase 1	Sgk	20393	448.98	3234.76	7.205	6.90313e-06
0610005C13RIK	870465	NM_016693.3	Map3k6	mitogen-activated protein kinase kinase kinase 6	Ask2|MAPKKK6|MGC159280	53608	125.24	920.51	7.35	1.00849e-06
0610007C21RIK	2710446	NM_183187.2	BC055107	cDNA sequence BC055107	MGC58343	268709	76.47	638.76	8.354	1.11346e-05
0610005H09RIK	6250279	NM_017370.1	Hp	haptoglobin	HP-1	15439	1977.13	17623.7	8.914	1.31931e-06
0610005I04	3190307	NM_017370.1	Hp	haptoglobin	HP-1	15439	2297.78	21176.7	9.216	1.47323e-06
0610007L01RIK	3520577	NM_016693	Map3k6	mitogen-activated protein kinase kinase kinase 6	Ask2|MAPKKK6|MGC159280	53608	241.6	2245.04	9.292	1.48085e-05
1110039B18RIK	1440538	NM_009252.1	Serpina3n	serine (or cysteine) peptidase inhibitor, clade A, member 3N	Spi2-2|Spi2.2|Spi2/eb.4	20716	792.75	7499.74	9.46	0.00748423
0610039D01RIK	4540632	XM_129595.2	LOC226691				112.41	1122.6	9.987	0.000401389
0610037L13RIK	3840519	NM_008630.1	Mt2	metallothionein 2	AA409533|MT-II|Mt-2	17750	117.45	1211.43	10.314	0.000323611
0610011F06RIK	2230674	XM_136135.2	2900002G04RIK				84.26	872.07	10.35	0.000136403
1110001N06RIK	520577	NM_008491.1	Lcn2	lipocalin 2	24p3|AW212229|NGAL	16819	175.57	2179.75	12.415	0.00158047
0610007L01RIK	2810427	NM_133753	Errfi1	ERBB receptor feedback inhibitor 1	1300002F13Rik|AI788755|Mig-6|Mig6|RALT	74155	734.3	9354.9	12.74	1.48085e-05
0610009C03RIK	6040768	NM_017388.1	Ear3	eosinophil-associated, ribonuclease A family, member 3	Rnase3|mR3	53876	118.65	1744.42	14.702	6.66754e-05
0610009D07RIK	6450369	NM_007894	Ear1	eosinophil-associated, ribonuclease A family, member 1	MGC151437	13586	135.03	2142.48	15.866	7.70527e-05
0610007N19RIK	6180301	NM_007895.2	Ear2	eosinophil-associated, ribonuclease A family, member 2	EAR-13|Rnase2	13587	285.84	4833.48	16.91	2.19236e-05
0710005I19RIK	5550100	NM_017388.1	Ear3	eosinophil-associated, ribonuclease A family, member 3	Rnase3|mR3	53876	115.89	2377.39	20.514	0.000785228
0610038H21RIK	6770577	NM_007895.2	Ear2	eosinophil-associated, ribonuclease A family, member 2	EAR-13|Rnase2	13587	160.05	3385.03	21.15	0.000345152
0610025J13RIK	1980110	NM_001017422.1	Ear4	eosinophil-associated, ribonuclease A family, member 4	RNS2|Rnase2|mR4	53877	132.53	2843.7	21.457	0.000199348
0610030H11RIK	1050086	NM_053112.1	Ear10	eosinophil-associated, ribonuclease A family, member 10	-	93725	207.45	4663.89	22.482	0.000270455
0610007H07RIK	5810274	XM_125830.3	CPM				84.44	2950.07	34.937	1.11346e-05
0610005A07RIK	5910564	NM_010220.2	Fkbp5	FK506 binding protein 5	51kDa|D17Ertd592e|Dit1|FKBP51	14229	144.32	5544.34	38.417	1.00849e-06
