# Supplementary material for: Genome-Wide Analysis of Glucocorticoid Receptor Binding Regions in Adipocytes Reveal Gene Network Involved in Triglyceride Homeostasis
Source: PLoS One. 2010 Dec 20;5(12):e15188. doi: 10.1371/journal.pone.0015188 (PMC3004788; doi:10.1371/journal.pone.0015188)
Supplement: Dataset S3 — GR-regulated Genes containing or locating nearby GBRs in 3T3-L1 adipocytes. The overlapping genes identified in both ChIPseq (Dataset S1) and microarray (Dataset S2) were isolated by a web-based bioinformatic tool, Venn Diagram Generator (http://www.pangloss.com/seidel/Protocols/venn.cgi). DEX-activated or repressed genes are shown separately. (XLS) [file pone.0015188.s003.xls]

## Sheet: repressed genes
Dataset S3 GR-repressed Genes containing or locating nearby GBRs in 3T3-L1 adipocytes
Genes only identified from microarray	Genes only identified from ChIPseq	Overlap Genes between microarray and ChIPseq
0610007P14RIK	0610007C21RIK	2900024C23RIK
1200002N14RIK	0610010O12RIK	2010-09-09
1500005A01RIK	0610025J13RIK	ABCB9
1700037H04RIK	0610031G08RIK	ABCD2
1700040I03RIK	0910001A06RIK	ADAM19
1810063B05RIK	1110002B05RIK	AK2
2210417J20RIK	1110002H13RIK	APCDD1
2310003H01RIK	1110003E01RIK	ARL4A
2310008H09RIK	1110008L16RIK	CDC42EP3
2310014H01RIK	1110008P14RIK	CXCL5
2610009E16RIK	1110018G07RIK	CYB5B
2610024M03RIK	1110020C17RIK	DIRAS2
2810428I15RIK	1110021J02RIK	EBF1
4632428N05RIK	1110032E23RIK	ELOVL6
4732495E13RIK	1110033M05RIK	FBXL14
4833409N03RIK	1110034B05RIK	FGF10
4930563B10RIK	1110034G24RIK	G0S2
6230400G14RIK	1110037F02RIK	GLIS3
6330409D20RIK	1110049B09RIK	HAS2
9030418K01RIK	1110049F12RIK	HMOX1
9430052C07RIK	1110051M20RIK	NIPSNAP1
A730054J21RIK	1110059E24RIK	NNMT
ABI3	1110067D22RIK	NT5M
ACSL3	1190002H23RIK	ODZ4
ADRB3	1190002N15RIK	PDGFRB
AI448196	1190007F08RIK	PEMT
ALCAM	1300010F03RIK	PGRMC2
ANKS6	1300014I06RIK	PPARGC1A
APEX1	1500001M20RIK	PRPS1
AQP5	1500002O20RIK	RAD50
BC034068	1500003O03RIK	SFRP2
BTBD14A	1500003O22RIK	SLC25A1
C430049B03RIK	1500016O10RIK	SLC25A10
CBR3	1520401A03RIK	SLC8A1
CCDC85B	1600002O04RIK	SMAD3
CCL7	1600014C23RIK	STARD4
CDCA7L	1600029D21RIK	STK39
CDK4	1700008A04RIK	SUCNR1
CDKN2C	1700011I03RIK	TBC1D13
CDON	1700011J10RIK	TGFB2
CENPB	1700011L22RIK	TMTC4
CISH	1700012H17RIK	VCAM1
CLIC1	1700017B05RIK	VGLL4
COX10	1700017D01RIK	WNT5A
CPNE2	1700018A04RIK	ZEB2
DEPDC6	1700019E19RIK
DFNA5H	1700019P01RIK
DGAT1	1700020N01RIK
DHCR7	1700020O03RIK
DHRS7	1700023D19RIK
DTX2	1700023L04RIK
DUSP4	1700025G04RIK
DUSP6	1700025H01RIK
E030026I10RIK	1700027N10RIK
EIF5A	1700029H14RIK
EIF6	1700034K16RIK
EMP1	1700036A12RIK
ENC1	1700038P13RIK
FABP5	1700040L02RIK
FDPS	1700054O19RIK
FFAR2	1700057G04RIK
FZD2	1700061G19RIK
FZR1	1700061I17RIK
GADD45A	1700061J05RIK
GALE	1700084C01RIK
GAMT	1700088E04RIK
GBP2	1700105P06RIK
GINS2	1700112E06RIK
GM1833	1700113A16RIK
GPR109A	1700113I22RIK
GPR30	1700116B05RIK
GPR81	1700120B06RIK
HDHD3	1700124K17RIK
HMGCS1	1700128E19RIK
HSD17B7	1810011O10RIK
IFIT3	1810015C04RIK
IGFALS	1810023F06RIK
INHBB	1810029B16RIK
IRX3	1810037C20RIK
ITGA11	1810046K07RIK
LASP1	1810054D07RIK
LHFPL2	2010002N04RIK
LOC245892	2010003H20RIK
LOC329750	2010003K11RIK
LOC382215	2010004A03RIK
LOC384319	2010109A12RIK
LOC667337	2010109K11RIK
LRRC17	2010200O16RIK
MAPK8IP1	2010305A19RIK
MARCKS	2210009G21RIK
MCC	2210010L05RIK
MCM10	2210018M11RIK
MED28	2210023G05RIK
MKX	2300002D11RIK
MLLT11	2310001A20RIK
MMP11	2310001K24RIK
MRPL12	2310007F21RIK
MRTO4	2310007H09RIK
MVD	2310008H04RIK
MVK	2310009E04RIK
NFATC4	2310010M24RIK
NFIX	2310015D24RIK
NOS3	2310016C08RIK
NRN1	2310016G11RIK
NTN2L	2310022M17RIK
OBFC2A	2310028O11RIK
P2RY5	2310030N02RIK
PAK4	2310044G17RIK
PARD6G	2310045A20RIK
PIK3CB	2310057M21RIK
PLIN	2310067B10RIK
PPAN	2310076L09RIK
PPIF	2310079N02RIK
PRKCDBP	2400001E08RIK
PRLR	2410003K15RIK
PRMT1	2410004B18RIK
PSMB10	2410016O06RIK
PTGES	2410019A14RIK
QRSL1	2410066E13RIK
RAB32	2410080I02RIK
RAB3A	2410127E18RIK
RASL12	2410131K14RIK
RFC1	2600010E01RIK
RILPL2	2600011E07RIK
RPIA	2610002J02RIK
SC4MOL	2610020H08RIK
SCARA3	2610021K21RIK
SERTAD4	2610028A01RIK
SET	2610028H24RIK
SETD8	2610029G23RIK
SLC35B4	2610034B18RIK
SLC40A1	2610039C10RIK
SLIT2	2610109H07RIK
SNRPA	2610205E22RIK
SNRPC	2610528E23RIK
SPON2	2610528J11RIK
ST3GAL6	2610528K11RIK
STBD1	2610529C04RIK
STC1	2700023E23RIK
STIP1	2700046A07RIK
SUV420H2	2700046G09RIK
SYNPO	2700049P18RIK
TAP2	2700078E11RIK
TGFBI	2810026P18RIK
THOC4	2810051F02RIK
TMEM120A	2810407A14RIK
TMEM53	2810416G20RIK
TSPAN12	2810422J05RIK
TUBB2B	2810426N06RIK
UNC119	2810433K01RIK
WASF1	2810439F02RIK
WDR6	2810453I06RIK
ZFP467	2810474O19RIK
	2810485I05RIK
	2900008C10RIK
	2900024O10RIK
	2900097C17RIK
	2010-03-03
	3010026O09RIK
	3110001A13RIK
	3110001K24RIK
	3110002H16RIK
	3110003A22RIK
	3110004L20RIK
	3110043O21RIK
	3110082D06RIK
	3110082I17RIK
	3321401G04RIK
	3830408D24RIK
	3930402G23RIK
	4631426E05RIK
	4631426J05RIK
	4631427C17RIK
	4632404H22RIK
	4632411B12RIK
	4732474O15RIK
	4732495G21RIK
	4831426I19RIK
	4832428D23RIK
	4833403I15RIK
	4921504E06RIK
	4921506J03RIK
	4921511H13RIK
	4921513D23RIK
	4921523A10RIK
	4921524J17RIK
	4921528O07RIK
	4930401A09RIK
	4930402E16RIK
	4930417M19RIK
	4930425F17RIK
	4930432K21RIK
	4930432O21RIK
	4930434E21RIK
	4930435H24RIK
	4930473A06RIK
	4930486L24RIK
	4930503B20RIK
	4930503L19RIK
	4930505A04RIK
	4930520K10RIK
	4930522H14RIK
	4930523C07RIK
	4930525F21RIK
	4930528A17RIK
	4930528G09RIK
	4930533K18RIK
	4930534B04RIK
	4930544M13RIK
	4930546H06RIK
	4930555F03RIK
	4930565N07RIK
	4930579E17RIK
	4930579F01RIK
	4930583H14RIK
	4930583K01RIK
	4930588K23RIK
	4930589L23RIK
	4930597O21RIK
	4931406P16RIK
	4931408A02RIK
	4931414P19RIK
	4931429P17RIK
	4932414N04RIK
	4932417H02RIK
	4932418E24RIK
	4932442K08RIK
	4933403G14RIK
	4933407C03RIK
	4933407E24RIK
	4933407I18RIK
	4933411K20RIK
	4933413G19RIK
	4933416I08RIK
	4933426M11RIK
	4933427G17RIK
	4933429F08RIK
	4933434I06RIK
	4933434I20RIK
	4933437K13RIK
	4933439C20RIK
	4933440H19RIK
	5033413D22RIK
	5330437I02RIK
	5430433G21RIK
	5730403B10RIK
	5730410E15RIK
	5730410I19RIK
	5730419I09RIK
	5730437N04RIK
	5730446C15RIK
	5730455O13RIK
	5730469M10RIK
	5730472N09RIK
	5730596K20RIK
	5730601F06RIK
	5830415L20RIK
	5830428H23RIK
	5830467P10RIK
	5830472M02RIK
	5S_RRNA
	5_8S_RRNA
	2010-03-06
	2010-09-06
	6030408B16RIK
	6030443O07RIK
	6030446N20RIK
	6030469F06RIK
	6230419C23RIK
	6330406I15RIK
	6330407G11RIK
	6330417G02RIK
	6330442E10RIK
	6330500D04RIK
	6430526N21RIK
	6430527G18RIK
	6430537H07RIK
	6530401D17RIK
	6530404N21RIK
	6720458F09RIK
	2010-09-07
	7SK
	2010-03-08
	2010-09-08
	8030423F21RIK
	8230402K04RIK
	9030411M15RIK
	9030420J04RIK
	9030425E11RIK
	9030611O19RIK
	9030617O03RIK
	9030625A04RIK
	9130011E15RIK
	9130017C17RIK
	9130023D20RIK
	9130213B05RIK
	9130404D14RIK
	9230109A22RIK
	9430020K01RIK
	9430038I01RIK
	9430060I03RIK
	9430067K14RIK
	9430076C15RIK
	9530008L14RIK
	9530020O07RIK
	9530058B02RIK
	9630013D21RIK
	9630014M24RIK
	9630050M13RIK
	9630058J23RIK
	9830001H06RIK
	9830102E05RIK
	9830123M21RIK
	9930021J17RIK
	9930022D16RIK
	A
	A130022J15RIK
	A230067G21RIK
	A230083H22RIK
	A230097K15RIK
	A2A5U3_MOUSE
	A2A9G1_MOUSE
	A2AD93_MOUSE
	A2AK42_MOUSE
	A2ALE2_MOUSE
	A2AMP4_MOUSE
	A2BP1
	A330017A19RIK
	A330021E22RIK
	A330084C13RIK
	A430060F13RIK
	A430078G23RIK
	A430093F15RIK
	A430105I19RIK
	A430107O13RIK
	A4FUP9-2
	A4GALT
	A530013C23RIK
	A530016L24RIK
	A530050D06RIK
	A530057A03RIK
	A530095I07RIK
	A630001G21RIK
	A630001O12RIK
	A630023P12RIK
	A630050E13RIK
	A630098G03RIK
	A730018C14RIK
	A730020M07RIK
	A730085E03RIK
	A830006F12RIK
	A930005H10RIK
	A930005I04RIK
	A930008G19RIK
	A930018P22RIK
	A930041I02RIK
	AA408296
	AA673488
	AACS
	AAK1
	AB112350
	AB124611
	ABAT
	ABCA1
	ABCA4
	ABCA6
	ABCB5
	ABCC1
	ABCC12
	ABCC2
	ABCC4
	ABCC5
	ABCC8
	ABCC9
	ABCG1
	ABCG2
	ABCG8
	ABHD2
	ABHD5
	ABI2
	ABI3BP
	ABL1
	ABLIM1
	ABLIM2
	ABTB2
	ACACA
	ACACB
	ACADM
	ACAT2
	ACBD6
	ACO2
	ACOX2
	ACOX3
	ACOXL
	ACSF3
	ACSL1
	ACSL4
	ACSM5
	ACSS1
	ACSS3
	ACTL6A
	ACTN1
	ACTN4
	ACTR1A
	ACTR1B
	ACTR3B
	ACTR6
	ACTR8
	ACVR1B
	ACVR1C
	ACVR2A
	ACVRL1
	ACYP2
	ADA
	ADAM10
	ADAM11
	ADAM12
	ADAM33
	ADAMTS1
	ADAMTS12
	ADAMTS14
	ADAMTS15
	ADAMTS17
	ADAMTS2
	ADAMTS5
	ADAMTS9
	ADAMTSL2
	ADAMTSL3
	ADAMTSL4
	ADARB1
	ADAT1
	ADC
	ADCK2
	ADCK4
	ADCY9
	ADCYAP1R1
	ADD1
	ADD3
	ADFP
	ADH6A
	ADH7
	ADIPOR2
	ADK
	ADNP2
	ADORA1
	ADPRH
	ADRA1B
	ADRA1D
	ADRA2B
	ADRA2C
	ADRB1
	ADRB2
	ADSS
	AFAP1
	AFAP1L1
	AFAP1L2
	AFF1
	AFF3
	AGPAT2
	AGPAT3
	AGPAT4
	AGPAT5
	AGPAT6
	AGPAT7
	AGPS
	AGR3
	AGT
	AGTPBP1
	AGXT
	AGXT2L1
	AHCYL1
	AHDC1
	AHNAK
	AHRR
	AHSA2
	AI118078
	AI316807
	AI427809
	AI450540
	AI464131
	AI480653
	AI894139
	AI987662
	AIFM2
	AIG1
	AK122209
	AK5
	AKAP13
	AKAP2
	AKAP6
	AKAP7
	AKAP9
	AKP5
	AKR1B8
	AKR1C14
	ALAS1
	ALB
	ALDH1A1
	ALDH1L1
	ALDH6A1
	ALDH9A1
	ALDOB
	ALG9
	ALOX5AP
	ALOXE3
	ALPK1
	ALPK3
	ALS2CR13
	ALX4
	AMD1
	AMIGO2
	AMOTL1
	AMOTL2
	AMPD3
	AMY1
	ANG5
	ANGPT1
	ANGPT4
	ANGPTL4
	ANK2
	ANK3
	ANKRD10
	ANKRD13A
	ANKRD13B
	ANKRD15
	ANKRD17
	ANKRD25
	ANKRD29
	ANKRD33
	ANKRD44
	ANKRD46
	ANKRD55
	ANKRD57
	ANKRD9
	ANKS1
	ANP32A
	ANTXR1
	ANTXR2
	ANXA11
	ANXA2
	ANXA3
	ANXA4
	ANXA5
	ANXA8
	AOX1
	AP1B1
	AP1G1
	AP1GBP1
	AP2A2
	AP2B1
	AP2S1
	AP3B1
	AP3S1
	AP4E1
	APBA1
	APBB1IP
	APBB2
	APBB3
	APLP2
	APOB
	APOBEC1
	APOD
	APOL6
	APOL8
	APPL2
	APTX
	AQP11
	AQP2
	AQR
	ARFGEF1
	ARHGAP1
	ARHGAP12
	ARHGAP15
	ARHGAP18
	ARHGAP24
	ARHGAP26
	ARHGAP27
	ARHGAP28
	ARHGAP29
	ARHGAP30
	ARHGEF1
	ARHGEF3
	ARHGEF6
	ARID1B
	ARID5B
	ARL14
	ARL15
	ARL6IP2
	ARMC2
	ARMC6
	ARNT
	ARNT2
	ARNTL
	ARPP19
	ARRDC2
	ARRDC3
	ARRDC5
	ARS2
	ARSJ
	ART3
	ARTN
	ARVCF
	ASAH2
	ASAH3L
	ASB18
	ASB4
	ASB7
	ASB8
	ASCC1
	ASCC2
	ASPH
	ASPHD2
	ASPRV1
	ASRGL1
	ASTN2
	ATAD1
	ATAD4
	ATE1
	ATF6
	ATG16L1
	ATG2B
	ATG4C
	ATG7
	ATOH8
	ATP10A
	ATP10D
	ATP1A2
	ATP2B1
	ATP5D
	ATP5G3
	ATP6V0A1
	ATP6V0D1
	ATP6V0E
	ATP6V0E2
	ATP6V1B1
	ATP6V1E1
	ATP6V1H
	ATP8B1
	ATP9B
	ATPBD3
	ATRNL1
	ATXN3
	AU015836
	AU019990
	AU022252
	AUH
	AUTS2
	AV071699
	AVPR1A
	AW061290
	AW125753
	AW544981
	AW548124
	AW554918
	AXL
	AXUD1
	AY702102
	AYM1
	AZIN1
	B230120H23RIK
	B230312A22RIK
	B230317C12RIK
	B230339M05RIK
	B230342M21RIK
	B3GALNT1
	B3GALTL
	B3GNT6
	B430119L13RIK
	B430201A12RIK
	B430305J03RIK
	B430319F04RIK
	B4GALNT4
	B4GALT1
	B4GALT5
	B630005N14RIK
	B930006L02RIK
	BACH2
	BAG3
	BAG4
	BAHCC1
	BAIAP2
	BANK1
	BANP
	BAZ1A
	BAZ2A
	BAZ2B
	BBOX1
	BBS9
	BC003993
	BC004022
	BC004044
	BC008163
	BC021523
	BC023179
	BC023882
	BC024139
	BC026374
	BC026439
	BC028471
	BC029169
	BC030307
	BC030396
	BC030863
	BC030870
	BC031353
	BC032203
	BC033915
	BC034902
	BC035295
	BC038822
	BC043118
	BC049265
	BC050196
	BC052040
	BC052328
	BC053440
	BC055107
	BC064033
	BC067047
	BC067074
	BC068110
	BC087945
	BC094916
	BC107230
	BCAR1
	BCAR3
	BCAS1
	BCAT1
	BCCIP
	BCDO2
	BCKDHB
	BCL2
	BCL2L1
	BCL2L10
	BCL2L11
	BCL6
	BCL7A
	BCLAF1
	BCMO1
	BDH1
	BDKRB1
	BDKRB2
	BDNF
	BEST3
	BGN
	BHLHB2
	BICC1
	BICD2
	BIN3
	BIRC6
	BMF
	BMP6
	BMPER
	BMPR1B
	BMPR2
	BNC2
	BNIP1
	BNIP3
	BOC
	BOK
	BPI
	BRCA2
	BRE
	BRP44
	BRP44L
	BRPF3
	BRUNOL6
	BRWD2
	BSCL2
	BSDC1
	BST1
	BST2
	BTAF1
	BTBD9
	BTC
	BTD
	BTG1
	BTG2
	BTRC
	BUB3
	BZW2
	C030004A17RIK
	C030014I23RIK
	C130026L21RIK
	C130039O16RIK
	C1GALT1
	C1QTNF1
	C1QTNF3
	C1QTNF6
	C230081A13RIK
	C230093N12RIK
	C230094A16RIK
	C230095G01RIK
	C2CD3
	C330007P06RIK
	C330023M02RIK
	C330043M08RIK
	C4A
	C530043G21RIK
	C630007B19RIK
	C76566
	C77080
	C79267
	C80913
	C85492
	C87436
	CAB39
	CAB39L
	CABC1
	CABIN1
	CABLES1
	CABP1
	CACHD1
	CACNA1C
	CACNA2D1
	CACNA2D3
	CACNA2D4
	CACNG6
	CACYBP
	CALD1
	CALML3
	CALN1
	CALR3
	CALR4
	CALU
	CAMK1D
	CAMK2D
	CAMKK2
	CAMSAP1L1
	CAMTA1
	CAMTA2
	CAPG
	CAPN12
	CAPN2
	CAPN9
	CAPZA1
	CAPZB
	CAR1
	CAR12
	CAR13
	CAR3
	CAR5B
	CARD10
	CARD14
	CARHSP1
	CASK
	CASP3
	CASQ2
	CASZ1
	CAT
	CAV1
	CAV2
	CBL
	CBLB
	CBX3
	CCBL1
	CCDC100
	CCDC101
	CCDC107
	CCDC109A
	CCDC117
	CCDC12
	CCDC121
	CCDC128
	CCDC13
	CCDC141
	CCDC144B
	CCDC148
	CCDC15
	CCDC3
	CCDC33
	CCDC34
	CCDC37
	CCDC46
	CCDC5
	CCDC51
	CCDC53
	CCDC54
	CCDC57
	CCDC67
	CCDC69
	CCDC80
	CCDC9
	CCDC90B
	CCDC91
	CCL1
	CCL17
	CCL2
	CCL9
	CCNG2
	CCNI
	CCNJ
	CCNL1
	CCNY
	CCRK
	CCRN4L
	CCS
	CD164L2
	CD180
	CD2
	CD200R3
	CD244
	CD300E
	CD320
	CD34
	CD36
	CD4
	CD47
	CD69
	CD8A
	CD93
	CD96
	CD97
	CDC14A
	CDC16
	CDC2L5
	CDC2L6
	CDC37
	CDC37L1
	CDC42BPB
	CDC42EP1
	CDC42EP4
	CDC42SE1
	CDC45L
	CDC5L
	CDC7
	CDCA4
	CDCP1
	CDH11
	CDH13
	CDH2
	CDH26
	CDK5
	CDK5RAP2
	CDK6
	CDKAL1
	CDKL5
	CDKN1A
	CDKN2AIPNL
	CDO1
	CDRT4
	CDS1
	CDV3
	CEACAM1
	CEBPA
	CEBPG
	CECR2
	CENPI
	CENPM
	CENPP
	CENTA2
	CENTB2
	CENTG2
	CENTG3
	CEP152
	CEP78
	CFDP1
	CFLAR
	CFTR
	CHAC1
	CHAF1A
	CHCHD3
	CHCHD6
	CHD2
	CHD7
	CHD9
	CHDH
	CHI3L3
	CHIC2
	CHID1
	CHN2
	CHRDL1
	CHRDL2
	CHST1
	CHST11
	CHST12
	CHST8
	CHSY1
	CIB2
	CIC
	CIDEA
	CIDEC
	CIT
	CITED2
	CITED4
	CLCA1
	CLDN1
	CLDN14
	CLDN23
	CLEC2D
	CLEC2E
	CLIC4
	CLIC5
	CLIC6
	CLINT1
	CLIP2
	CLIP3
	CLMN
	CLN6
	CLPB
	CLPX
	CLU
	CMAS
	CMBL
	CMKLR1
	CNDP1
	CNGA2
	CNIH3
	CNIH4
	CNKSR3
	CNNM2
	CNNM3
	CNOT4
	CNOT6
	CNR1
	CNRIP1
	CNTF
	CNTNAP2
	COBL
	COBLL1
	COG6
	COIL
	COL11A1
	COL12A1
	COL15A1
	COL19A1
	COL1A2
	COL24A1
	COL28A1
	COL3A1
	COL4A1
	COL4A2
	COL4A6
	COL5A1
	COL5A2
	COL5A3
	COL6A1
	COL6A2
	COL6A3
	COL8A1
	COL8A2
	COLEC12
	COLQ
	COMMD7
	COMMD9
	COPB1
	COPS2
	COPS7A
	COQ2
	CORO1B
	CORO2A
	CORO2B
	CORO7
	COX11
	COX19
	COX4NB
	CP
	CPA2
	CPA3
	CPE
	CPEB3
	CPEB4
	CPM
	CPN2
	CPNE7
	CPNE8
	CPT1A
	CPT2
	CPVL
	CRADD
	CRB2
	CREBBP
	CREG1
	CRIM1
	CRIP2
	CRISPLD2
	CRK
	CRTAC1
	CRTAP
	CRTC3
	CRYAA
	CRYZL1
	CSDA
	CSDE1
	CSF1
	CSF1R
	CSF2RA
	CSMD1
	CSMD3
	CSNK1D
	CSNK1G1
	CSNK1G3
	CSNK2A1
	CSRP1
	CSRP2
	CST3
	CSTF3
	CTCF
	CTCFL
	CTDSP1
	CTDSPL
	CTNNA2
	CTNNA3
	CTNNBL1
	CTR9
	CTSL
	CTSO
	CTTNBP2NL
	CUBN
	CUEDC1
	CUGBP1
	CUGBP2
	CUL3
	CUX1
	CX3CL1
	CXADR
	CXCL1
	CXCL13
	CXCL15
	CXCL9
	CXCR7
	CXX1C
	CXXC4
	CYB5
	CYB561
	CYHR1
	CYLD
	CYP11A1
	CYP1B1
	CYP26A1
	CYP2AB1
	CYP2B10
	CYP2B19
	CYP2C44
	CYP2C70
	CYP2F2
	CYP2R1
	CYP39A1
	CYP46A1
	CYP4A10
	CYP4A14
	CYP4F13
	CYP4F39
	CYP4V3
	CYP51
	CYP7B1
	CYR61
	D030013I16RIK
	D030070L09RIK
	D10ERTD641E
	D10JHU81E
	D15WSU169E
	D16H22S680E
	D19BWG1357E
	D19ERTD386E
	D19ERTD652E
	D19WSU162E
	D230004J03RIK
	D2ERTD391E
	D330017J20RIK
	D330038O06RIK
	D3ERTD300E
	D430015B01RIK
	D4BWG0951E
	D5ERTD579E
	D5WSU178E
	D630003M21RIK
	D630023F18RIK
	D630045J12RIK
	D6ERTD474E
	D6MM5E
	D6WSU116E
	D730002M21RIK
	D730045B01RIK
	D7ERTD443E
	D830007F02RIK
	D830013O20RIK
	D830044D21RIK
	D8ERTD82E
	D930005D10RIK
	D930015E06RIK
	D930028F11RIK
	DAAM1
	DAB2IP
	DAG1
	DAGLA
	DAK
	DAPK1
	DAPL1
	DAZAP1
	DBI
	DCBLD2
	DCK
	DCLK2
	DCLRE1B
	DCN
	DCP1B
	DCPS
	DCST1
	DCUN1D4
	DDAH1
	DDC
	DDEF2
	DDHD1
	DDIT4
	DDIT4L
	DDR1
	DDR2
	DDX1
	DDX17
	DDX27
	DDX49
	DEF8
	DENND1A
	DENND1B
	DENND2A
	DENND2D
	DENND3
	DENND4C
	DEPDC1B
	DEPDC2
	DERL2
	DFFA
	DGKD
	DGKH
	DGKK
	DHDDS
	DHRS3
	DHX15
	DHX57
	DHX8
	DICER1
	DIDO1
	DIP2B
	DIP2C
	DIRC2
	DISC1
	DISP2
	DIXDC1
	DKK2
	DKK3
	DLC1
	DLG1
	DLG2
	DLG5
	DLG7
	DLGAP2
	DLGAP4
	DLX2
	DMD
	DMP1
	DMRTA1
	DMXL2
	DNAHC2
	DNAHC3
	DNAJA3
	DNAJC1
	DNAJC11
	DNAJC13
	DNAJC15
	DNAJC18
	DNAJC21
	DNAJC5
	DNAJC5B
	DNAJC6
	DNASE1L3
	DNER
	DNHD1
	DNM2
	DNM3
	DNMBP
	DOCK1
	DOCK2
	DOCK4
	DOCK5
	DOCK9
	DOK7
	DOLK
	DOLPP1
	DOPEY2
	DOT1L
	DPEP1
	DPH3
	DPM1
	DPP4
	DPP9
	DPT
	DPY19L1
	DPY19L4
	DPYS
	DPYSL2
	DPYSL3
	DR1
	DSCAM
	DSE
	DSPP
	DST
	DTD1
	DTNA
	DTNB
	DTNBP1
	DTX4
	DUPD1
	DUS1L
	DUSP1
	DUSP13
	DUSP14
	DUSP18
	DUSP2
	DUSP22
	DVL1
	DYM
	DYNC1I1
	DYNC1I2
	DYNLRB1
	DYSF
	E030011O05RIK
	E130114P18RIK
	E130304I02RIK
	E130311K13RIK
	E230001N04RIK
	E330026B02RIK
	E430004N04RIK
	EAPA2
	EBF2
	EBPL
	ECE1
	ECH1
	ECHDC3
	ECM1
	EDAR
	EDC3
	EDG1
	EDG2
	EDG3
	EDG7
	EDN1
	EDNRA
	EEA1
	EED
	EEF1D
	EEF2
	EEF2K
	EEFSEC
	EFCAB1
	EFCAB5
	EFHA1
	EFNA3
	EFNA5
	EFNB2
	EFR3B
	EFTUD1
	EFTUD2
	EG225058
	EG225609
	EG229862
	EG232599
	EG238564
	EG328231
	EG330403
	EG381438
	EG382109
	EG432436
	EG432723
	EG432743
	EG433332
	EG434197
	EG434510
	EG544864
	EG545253
	EG546166
	EG546723
	EG623356
	EG624120
	EG624866
	EG629820
	EG633640
	EG635895
	EG639281
	EG653016
	EG665055
	EG668322
	EG668879
	EGF
	EGFL6
	EGFL7
	EGFR
	EGLN2
	EGLN3
	EGR1
	EHBP1
	EHD1
	EHD2
	EHD3
	EHD4
	EHF
	EHMT1
	EIF1A
	EIF2AK3
	EIF2S2
	EIF3EIP
	EIF3H
	EIF4B
	EIF4E3
	EIF4EBP1
	EIF4EBP3
	EIF4G2
	EIF5
	ELK3
	ELL
	ELL2
	ELMO1
	ELMO2
	ELN
	ELOVL4
	ELOVL5
	EMCN
	EMILIN2
	EML4
	EMR1
	EMX2
	ENAH
	ENDOD1
	ENDOGL1
	ENOPH1
	ENOX1
	ENPP1
	ENPP2
	ENPP5
	ENPP6
	ENSMUSG00000022591
	ENSMUSG00000029360
	ENSMUSG00000038594
	ENSMUSG00000043488
	ENSMUSG00000045946
	ENSMUSG00000049230
	ENSMUSG00000052629
	ENSMUSG00000053178
	ENSMUSG00000053749
	ENSMUSG00000053861
	ENSMUSG00000054339
	ENSMUSG00000054663
	ENSMUSG00000055015
	ENSMUSG00000055099
	ENSMUSG00000055697
	ENSMUSG00000056023
	ENSMUSG00000056743
	ENSMUSG00000056771
	ENSMUSG00000059244
	ENSMUSG00000062282
	ENSMUSG00000066041
	ENSMUSG00000066752
	ENSMUSG00000067356
	ENSMUSG00000068680
	ENSMUSG00000071343
	ENSMUSG00000072618
	ENSMUSG00000072619
	ENSMUSG00000072632
	ENSMUSG00000072655
	ENSMUSG00000072677
	ENSMUSG00000072686
	ENSMUSG00000072730
	ENSMUSG00000072805
	ENSMUSG00000072882
	ENSMUSG00000072938
	ENSMUSG00000072956
	ENSMUSG00000072963
	ENSMUSG00000073288
	ENSMUSG00000073453
	ENSMUSG00000073486
	ENSMUSG00000073519
	ENSMUSG00000073551
	ENSMUSG00000073560
	ENSMUSG00000073610
	ENSMUSG00000073646
	ENSMUSG00000073814
	ENSMUSG00000073995
	ENSMUSG00000074038
	ENSMUSG00000074174
	ENSMUSG00000074176
	ENSMUSG00000074256
	ENSMUSG00000074383
	ENSMUSG00000074617
	ENSMUSG00000074638
	ENSMUSG00000074740
	ENSMUSG00000074776
	ENSMUSG00000074777
	ENSMUSG00000074787
	ENSMUSG00000074875
	ENSMUSG00000074883
	ENSMUSG00000074919
	ENSMUSG00000075025
	ENSMUSG00000075393
	ENSMUSG00000075530
	ENSMUSG00000075583
	ENTPD2
	ENTPD5
	ENTPD8
	ENY2
	EPAS1
	EPB4.1L1
	EPB4.1L3
	EPB4.1L5
	EPC2
	EPHB2
	EPN2
	EPS8
	EPYC
	ERAP1
	ERC1
	ERC2
	ERCC6
	ERCC6L
	ERGIC1
	ERGIC2
	ERLIN1
	ERMP1
	ERO1L
	ERP27
	ERP29
	ERRFI1
	ES22
	ESF1
	ESR1
	ESRRG
	ETS1
	ETS2
	ETV6
	EWSR1
	EXOC1
	EXOC2
	EXOC4
	EXOC6B
	EXOD1
	EXOSC6
	EXOSC7
	EXPI
	EXT1
	EXT2
	EXTL3
	EYA1
	EYA4
	EZH1
	EZH2
	F13A1
	F2RL1
	F430201B04RIK
	F7
	F730015K02RIK
	F730043M19RIK
	F830005K03RIK
	F8A
	FA2H
	FAAH
	FABP4
	FADD
	FADS1
	FADS2
	FAH
	FAM18B
	FANCC
	FANCG
	FARP1
	FARS2
	FASN
	FATE1
	FAU
	FBLIM1
	FBLN1
	FBXL10
	FBXL13
	FBXL17
	FBXO18
	FBXO31
	FBXO34
	FBXO4
	FBXO45
	FBXO46
	FBXW11
	FBXW2
	FBXW8
	FCRLB
	FDFT1
	FDX1
	FER1L3
	FERMT2
	FERT2
	FES
	FEZF1
	FGD2
	FGF1
	FGF2
	FGF21
	FGFR1
	FGFR2
	FGFRL1
	FGL1
	FGR
	FHAD1
	FHIT
	FHL1
	FHL2
	FHOD3
	FIGF
	FIGN
	FJX1
	FKBP5
	FKBP7
	FKHL18
	FLOT2
	FLT1
	FLVCR2
	FMN1
	FMN2
	FMNL2
	FMO2
	FMO3
	FMOD
	FNBP1
	FNDC1
	FNDC3A
	FNDC3B
	FNDC7
	FNTB
	FOLR2
	FOS
	FOSL2
	FOXB1
	FOXK1
	FOXK2
	FOXN3
	FOXO3
	FOXO6
	FOXP1
	FOXQ1
	FOXRED2
	FRAP1
	FRG1
	FRMD4A
	FRMD4B
	FRYL
	FSD2
	FSHR
	FSIP1
	FST
	FSTL1
	FTH1
	FTO
	FUNDC1
	FUSIP1
	FUT8
	FXYD3
	FYB
	FYN
	FZD4
	G3BP1
	G6PC
	G6PD2
	G930045G22RIK
	GAA
	GAB2
	GABARAPL1
	GABRR2
	GADD45G
	GALK2
	GALNT11
	GALNT12
	GALNT14
	GALNT2
	GALNT7
	GALNT9
	GALNTL1
	GALNTL2
	GALNTL4
	GAN
	GAPDH
	GARNL3
	GARNL4
	GAS1
	GAS6
	GATAD2B
	GBE1
	GC
	GCGR
	GCK
	GCLC
	GCNT1
	GCNT2
	GDA
	GDF10
	GDPD1
	GDPD5
	GEM
	GFOD2
	GFPT1
	GFRA1
	GGA1
	GGTA1
	GGTLA1
	GHITM
	GHR
	GIN1
	GINS1
	GIPC2
	GJA5
	GLCCI1
	GLCE
	GLDC
	GLI2
	GLI3
	GLIPR2
	GLIS1
	GLP2R
	GLRA3
	GLRX3
	GLRX5
	GLT28D2
	GLT8D2
	GLT8D4
	GLTP
	GLTSCR1
	GLUL
	GLULD1
	GLYCAM1
	GM114
	GM1141
	GM129
	GM1549
	GM1574
	GM1631
	GM1968
	GM347
	GM608
	GM609
	GM672
	GM687
	GM749
	GM807
	GM813
	GM815
	GM826
	GM879
	GM944
	GM967
	GM98
	GMDS
	GNA12
	GNA14
	GNAI3
	GNAL
	GNAO1
	GNAQ
	GNAS
	GNAT3
	GNB1
	GNB5
	GNG2
	GNG7
	GNRH1
	GNS
	GOLGA5
	GOLGB1
	GOPC
	GOT1
	GOT1L1
	GPATCH2
	GPATCH8
	GPBP1
	GPC3
	GPC6
	GPD1
	GPHN
	GPIHBP1
	GPM6B
	GPR110
	GPR126
	GPR133
	GPR157
	GPR179
	GPR50
	GPR6
	GPR64
	GPR88
	GPR97
	GPR98
	GPRC5B
	GPRIN3
	GPT1
	GPT2
	GPX1
	GRAMD1A
	GRAMD1B
	GRAMD3
	GRAP2
	GRASP
	GRB10
	GRB2
	GREB1
	GRIFIN
	GRIN2D
	GRK1
	GRK5
	GRK6
	GRM1
	GRN
	GSG1
	GSN
	GSTM3
	GSTT2
	GT4-1
	GTDC1
	GTF2IRD2
	GUCA2B
	GULP1
	GUSB
	GYPC
	GYS2
	H2-T24
	H2AFY
	H6PD
	HAAO
	HABP4
	HAL
	HAPLN2
	HAT1
	HBP1
	HCLS1
	HDAC11
	HDAC2
	HDAC4
	HDAC7A
	HDAC9
	HEATR1
	HEATR5B
	HECA
	HECTD2
	HECW2
	HEG1
	HELT
	HERPUD1
	HES1
	HEXB
	HGD
	HGF
	HHAT
	HIBADH
	HIBCH
	HIF1A
	HIF3A
	HINT1
	HIP1
	HIP1R
	HIPK1
	HIPK2
	HIST2H2AB
	HIVEP2
	HIVEP3
	HK2
	HLCS
	HLF
	HLTF
	HMBS
	HMG20A
	HMGA1
	HMGB1
	HMGCR
	HMGCS2
	HMGN2
	HNF4A
	HNRNPL
	HNRPDL
	HNRPLL
	HOOK3
	HOPX
	HOXA1
	HP
	HPCAL1
	HPD
	HPGD
	HPN
	HPS4
	HRBL
	HRH2
	HRH4
	HRK
	HS1BP3
	HS3ST3A1
	HS3ST3B1
	HS3ST5
	HSD11B1
	HSD11B2
	HSD17B10
	HSD17B12
	HSD17B14
	HSDL2
	HSF2BP
	HSP25-PS1
	HSPA12A
	HSPA4L
	HSPA8
	HSPB7
	HTR1F
	HTR2C
	HTR5A
	HTR7
	HTRA1
	HTRA3
	HUNK
	HVCN1
	HYDIN
	IAH1
	ICA1L
	ID1
	ID2
	ID3
	IDH1
	IDH2
	IDH3A
	IER2
	IFI35
	IFITM2
	IFNGR1
	IFRD1
	IFT122
	IFT140
	IFT172
	IGBP1
	IGF1
	IGF1R
	IGF2BP2
	IGF2BP3
	IGFBP4
	IGSF3
	IHPK2
	IHPK3
	IKBKAP
	IL11RA1
	IL12RB1
	IL15
	IL15RA
	IL17RC
	IL17RD
	IL18R1
	IL1R1
	IL1R2
	IL1RAP
	IL1RL2
	IL1RN
	IL20RA
	IL20RB
	IL22RA2
	IL31RA
	IL33
	IL4RA
	IL5
	IL6
	IL6RA
	ILVBL
	IMPACT
	INA
	INADL
	INDOL1
	INF2
	INHBA
	INPP4A
	INPP5A
	INS1
	INSIG1
	INSIG2
	INSL6
	INSR
	INTS10
	INTS3
	INTS7
	INTS9
	INTU
	IPO13
	IPPK
	IQCK
	IQSEC1
	IQWD1
	IRAK2
	IRF2
	IRF2BP2
	IRS1
	IRS2
	ISCA2
	ITGA5
	ITGA7
	ITGA8
	ITGAE
	ITGB3
	ITGB5
	ITGB6
	ITIH5
	ITM2B
	ITPK1
	ITPKA
[truncated: 2,100 more rows]

## Sheet: activated genes
Dataset S3 GR-induced Genes containing or locating nearby GBRs in 3T3-L1 adipocytes
Genes only identified from microarray	Genes only identified from ChIPseq	Overlap Genes between microarray and ChIPseq
1110003O08RIK	0610007C21RIK	1110059E24RIK
1110018J23RIK	0610010O12RIK	1110067D22RIK
1110060I01RIK	0610025J13RIK	1190002H23RIK
1200016E24RIK	0610031G08RIK	1700023L04RIK
1700083M11RIK	0910001A06RIK	1700038P13RIK
1810026B05RIK	1110002B05RIK	1810011O10RIK
2310001H17RIK	1110002H13RIK	2310008H04RIK
2310014F06RIK	1110003E01RIK	2810416G20RIK
2310051E17RIK	1110008L16RIK	4631426J05RIK
2610014I16RIK	1110008P14RIK	4930523C07RIK
2610017J04RIK	1110018G07RIK	4930579E17RIK
2610024B07RIK	1110020C17RIK	4931406P16RIK
2610207I05RIK	1110021J02RIK	4931408A02RIK
2810410A03RIK	1110032E23RIK	5730410E15RIK
2810431I02RIK	1110033M05RIK	5730446C15RIK
2900002G04RIK	1110034B05RIK	6030443O07RIK
2900078C09RIK	1110034G24RIK	6430527G18RIK
3222402P14RIK	1110037F02RIK	6530401D17RIK
4930463P07RIK	1110049B09RIK	9030611O19RIK
4932443D16RIK	1110049F12RIK	9130404D14RIK
6230425C21RIK	1110051M20RIK	9630058J23RIK
6330414G02RIK	1190002N15RIK	AW548124
6720418B01RIK	1190007F08RIK	ADAMTS1
7330410H16RIK	1300010F03RIK	ADAMTS15
8430426J06RIK	1300014I06RIK	ADAMTSL4
9430023L20RIK	1500001M20RIK	ADARB1
9430029L20RIK	1500002O20RIK	ADRB2
9530053J19RIK	1500003O03RIK	AFF1
A130038J17RIK	1500003O22RIK	AGPAT4
A230102O09RIK	1500016O10RIK	AGPAT6
A730049H05RIK	1520401A03RIK	AGT
A930026I22RIK	1600002O04RIK	AHCYL1
ACSM3	1600014C23RIK	AIFM2
AHCY	1600029D21RIK	ALAS1
AI481105	1700008A04RIK	ALDH1A1
AI842396	1700011I03RIK	AMPD3
AMD2	1700011J10RIK	ANGPTL4
ANGPTL2	1700011L22RIK	ANKRD15
ANGPTL7	1700012H17RIK	ANKRD46
AP4B1	1700017B05RIK	ANXA4
APOC3	1700017D01RIK	AP2A2
APPBP2	1700018A04RIK	APBB2
ATG12	1700019E19RIK	ARHGEF3
BIRC2	1700019P01RIK	ARID5B
BRPF1	1700020N01RIK	ARL6IP2
CBFB	1700020O03RIK	ARRDC3
CDK5RAP1	1700023D19RIK	ASAH3L
CEACAM2	1700025G04RIK	ASPH
CPEB2	1700025H01RIK	ATAD4
CSPG2	1700027N10RIK	ATP1A2
CTLA2B	1700029H14RIK	AXL
D14ERTD668E	1700034K16RIK	AXUD1
D15BWG0759E	1700036A12RIK	BAIAP2
D15MIT260	1700040L02RIK	BC031353
D230025D16RIK	1700054O19RIK	BC033915
D330037H05RIK	1700057G04RIK	BC055107
DCTN3	1700061G19RIK	BCL6
DCUN1D3	1700061I17RIK	BMPER
DNAJB4	1700061J05RIK	BTG1
DOK1	1700084C01RIK	C4A
DUSP16	1700088E04RIK	CAB39L
E130209G04RIK	1700105P06RIK	CABLES1
EAR1	1700112E06RIK	CAR5B
EAR10	1700113A16RIK	CARD14
EAR12	1700113I22RIK	CAT
EAR2	1700116B05RIK	CCBL1
EAR3	1700120B06RIK	CCL9
EAR4	1700124K17RIK	CCRK
ENSMUSG00000055440	1700128E19RIK	CDC37L1
FMO1	1810015C04RIK	CDC45L
FOXO1	1810023F06RIK	CDKN1A
GJA7	1810029B16RIK	CDO1
GLUD1	1810037C20RIK	CHAC1
HEPH	1810046K07RIK	CLEC2D
HSPA2	1810054D07RIK	CNKSR3
HSPB1	2010002N04RIK	CNNM2
HTRA2	2010003H20RIK	COBLL1
IFI202B	2010003K11RIK	COL4A1
IFI205	2010004A03RIK	COL6A3
IVNS1ABP	2010109A12RIK	CPM
KLF2	2010109K11RIK	CTSL
KLF9	2010200O16RIK	CYP1B1
LIMS2	2010305A19RIK	CYR61
LOC226691	2210009G21RIK	D16H22S680E
LOC239122	2210010L05RIK	D19BWG1357E
LXN	2210018M11RIK	D430015B01RIK
MBD1	2210023G05RIK	DCLRE1B
MC5R	2300002D11RIK	DDIT4
MCL1	2310001A20RIK	DPEP1
MOBKL1B	2310001K24RIK	DUSP1
MPI1	2310007F21RIK	DUSP14
MTAP2	2310007H09RIK	DUSP18
NBL1	2310009E04RIK	EEF2K
NDN	2310010M24RIK	EHD3
NEK9	2310015D24RIK	EIF1A
NPM3-PS1	2310016C08RIK	EPN2
NRAP	2310016G11RIK	ERLIN1
NUDT4	2310022M17RIK	ERRFI1
NUDT7	2310028O11RIK	EXOC2
PDGFRA	2310030N02RIK	FBXO31
POLN	2310044G17RIK	FBXW8
PPIL6	2310045A20RIK	FER1L3
PPP1R2	2310057M21RIK	FGFR1
PTPLB	2310067B10RIK	FGFR2
RAMP2	2310076L09RIK	FKBP5
RNF103	2310079N02RIK	FMO3
RP23-136K12.4	2400001E08RIK	FOSL2
RSC1A1	2410003K15RIK	FOXRED2
S100A8	2410004B18RIK	FST
SCL000338.1_51	2410016O06RIK	GADD45G
SETDB2	2410019A14RIK	GDPD1
SHROOM1	2410066E13RIK	GLRX3
SLC35E4	2410080I02RIK	GLUL
SMAD1	2410127E18RIK	GPIHBP1
SMARCA1	2410131K14RIK	GPR64
SPNB2	2600010E01RIK	GPT2
SSFA2	2600011E07RIK	GRASP
TAAR3	2610002J02RIK	H6PD
TGFBR2	2610020H08RIK	HERPUD1
THBD	2610021K21RIK	HIF3A
TNFRSF1A	2610028A01RIK	HIPK1
TNFRSF25	2610028H24RIK	HK2
TNS	2610029G23RIK	HNRPLL
TRAFD1	2610034B18RIK	HP
TXNIP	2610039C10RIK	IFNGR1
UBE2A	2610109H07RIK	IL6RA
VASN	2610205E22RIK	INSIG2
WIPI1	2610528E23RIK	INSL6
WNK4	2610528J11RIK	INTS3
	2610528K11RIK	KATNAL2
	2610529C04RIK	KITL
	2700023E23RIK	KLF13
	2700046A07RIK	LASS6
	2700046G09RIK	LCN2
	2700049P18RIK	LEF1
	2700078E11RIK	LGALS4
	2810026P18RIK	LIMK1
	2810051F02RIK	LIMK2
	2810407A14RIK	LOX
	2810422J05RIK	LPIN1
	2810426N06RIK	LPXN
	2810433K01RIK	LZTS2
	2810439F02RIK	MAP3K6
	2810453I06RIK	MARVELD1
	2810474O19RIK	MC2R
	2810485I05RIK	MERTK
	2900008C10RIK	MFHAS1
	2900024C23RIK	MOCS1
	2900024O10RIK	MRAP
	2900097C17RIK	MRAS
	2010-03-03	MT1
	3010026O09RIK	MT2
	3110001A13RIK	MTAP7D2
	3110001K24RIK	MTHFD2
	3110002H16RIK	MTMR14
	3110003A22RIK	MUC2
	3110004L20RIK	MXD4
	3110043O21RIK	MYLK
	3110082D06RIK	MYO1B
	3110082I17RIK	NAV1
	3321401G04RIK	NDRG1
	3830408D24RIK	NEDD9
	3930402G23RIK	NET1
	4631426E05RIK	NFIL3
	4631427C17RIK	NFKBIA
	4632404H22RIK	NFKBIZ
	4632411B12RIK	NPM3
	4732474O15RIK	OSBPL11
	4732495G21RIK	OSBPL1A
	4831426I19RIK	OSTM1
	4832428D23RIK	PAPPA
	4833403I15RIK	PBEF1
	4921504E06RIK	PDK4
	4921506J03RIK	PELI1
	4921511H13RIK	PER1
	4921513D23RIK	PER2
	4921523A10RIK	PHTF1
	4921524J17RIK	PIK3R1
	4921528O07RIK	PKD2L1
	4930401A09RIK	PKP2
	4930402E16RIK	PKP4
	4930417M19RIK	PLA2G12A
	4930425F17RIK	PLD1
	4930432K21RIK	PLEKHF1
	4930432O21RIK	PLEKHG5
	4930434E21RIK	PMVK
	4930435H24RIK	POLE4
	4930473A06RIK	PORCN
	4930486L24RIK	PPA1
	4930503B20RIK	PPAPDC2
	4930503L19RIK	PPM2C
	4930505A04RIK	PPP1R3C
	4930520K10RIK	PRELP
	4930522H14RIK	PRICKLE1
	4930525F21RIK	PRODH
	4930528A17RIK	PTEN
	4930528G09RIK	PTGDS
	4930533K18RIK	RABGEF1
	4930534B04RIK	RAD51C
	4930544M13RIK	RANBP9
	4930546H06RIK	RASA3
	4930555F03RIK	RBMS2
	4930565N07RIK	REEP3
	4930579F01RIK	RGS2
	4930583H14RIK	RGS3
	4930583K01RIK	RHOB
	4930588K23RIK	RHOJ
	4930589L23RIK	RHOU
	4930597O21RIK	RIN2
	4931414P19RIK	RIN3
	4931429P17RIK	RNF185
	4932414N04RIK	RORA
	4932417H02RIK	RPRML
	4932418E24RIK	S100A10
	4932442K08RIK	SAV1
	4933403G14RIK	SCARA5
	4933407C03RIK	SCD2
	4933407E24RIK	SCNN1A
	4933407I18RIK	SDC4
	4933411K20RIK	SERPINA3C
	4933413G19RIK	SERPINA3M
	4933416I08RIK	SERPINA3N
	4933426M11RIK	SESN1
	4933427G17RIK	SGK1
	4933429F08RIK	SGPL1
	4933434I06RIK	SIDT2
	4933434I20RIK	SLC10A6
	4933437K13RIK	SLC19A2
	4933439C20RIK	SLC22A5
	4933440H19RIK	SLC25A33
	5033413D22RIK	SLC29A3
	5330437I02RIK	SLC39A14
	5430433G21RIK	SLC3A2
	5730403B10RIK	SLC45A3
	5730410I19RIK	SLC46A3
	5730419I09RIK	SLC7A5
	5730437N04RIK	SLCO3A1
	5730455O13RIK	SMARCD2
	5730469M10RIK	SNF1LK2
	5730472N09RIK	SNRK
	5730596K20RIK	SNTA1
	5730601F06RIK	SNX10
	5830415L20RIK	SNX24
	5830428H23RIK	SOCS2
	5830467P10RIK	SPHK1
	5830472M02RIK	SPSB1
	5S_RRNA	ST3GAL1
	5_8S_RRNA	STEAP2
	2010-03-06	STIM1
	2010-09-06	SULT1A1
	6030408B16RIK	SYDE2	C430017H16RIK (SYDE2)
	6030446N20RIK	SYN2
	6030469F06RIK	TACC1
	6230419C23RIK	TAX1BP1
	6330406I15RIK	TBL1XR1
	6330407G11RIK	TCN2
	6330417G02RIK	TEAD4
	6330442E10RIK	TES
	6330500D04RIK	TG
	6430526N21RIK	TGM2
	6430537H07RIK	THUMPD1
	6530404N21RIK	TLE1
	6720458F09RIK	TLE3
	2010-09-07	TMEM49
	7SK	TMIE
	2010-03-08	TNFAIP3
	2010-09-08	TOB2
	8030423F21RIK	TRIM26
	8230402K04RIK	TRIM29
	2010-09-09	TRIT1
	9030411M15RIK	TRP53INP1
	9030420J04RIK	TRPC1
	9030425E11RIK	TSC22D3
	9030617O03RIK	TTC7
	9030625A04RIK	UBE2G2
	9130011E15RIK	UBFD1
	9130017C17RIK	UNC84B
	9130023D20RIK	USP2
	9130213B05RIK	USP54
	9230109A22RIK	VDR
	9430020K01RIK	VEGFC
	9430038I01RIK	VHLH
	9430060I03RIK	VLDLR
	9430067K14RIK	WAPAL
	9430076C15RIK	WASF2
	9530008L14RIK	XDH
	9530020O07RIK	ZBTB16
	9530058B02RIK	ZFAND3
	9630013D21RIK	ZFP36
	9630014M24RIK	ZHX3
	9630050M13RIK	ZMIZ1
	9830001H06RIK	ZXDC
	9830102E05RIK
	9830123M21RIK
	9930021J17RIK
	9930022D16RIK
	A
	A130022J15RIK
	A230067G21RIK
	A230083H22RIK
	A230097K15RIK
	A2A5U3_MOUSE
	A2A9G1_MOUSE
	A2AD93_MOUSE
	A2AK42_MOUSE
	A2ALE2_MOUSE
	A2AMP4_MOUSE
	A2BP1
	A330017A19RIK
	A330021E22RIK
	A330084C13RIK
	A430060F13RIK
	A430078G23RIK
	A430093F15RIK
	A430105I19RIK
	A430107O13RIK
	A4FUP9-2
	A4GALT
	A530013C23RIK
	A530016L24RIK
	A530050D06RIK
	A530057A03RIK
	A530095I07RIK
	A630001G21RIK
	A630001O12RIK
	A630023P12RIK
	A630050E13RIK
	A630098G03RIK
	A730018C14RIK
	A730020M07RIK
	A730085E03RIK
	A830006F12RIK
	A930005H10RIK
	A930005I04RIK
	A930008G19RIK
	A930018P22RIK
	A930041I02RIK
	AA408296
	AA673488
	AACS
	AAK1
	AB112350
	AB124611
	ABAT
	ABCA1
	ABCA4
	ABCA6
	ABCB5
	ABCB9
	ABCC1
	ABCC12
	ABCC2
	ABCC4
	ABCC5
	ABCC8
	ABCC9
	ABCD2
	ABCG1
	ABCG2
	ABCG8
	ABHD2
	ABHD5
	ABI2
	ABI3BP
	ABL1
	ABLIM1
	ABLIM2
	ABTB2
	ACACA
	ACACB
	ACADM
	ACAT2
	ACBD6
	ACO2
	ACOX2
	ACOX3
	ACOXL
	ACSF3
	ACSL1
	ACSL4
	ACSM5
	ACSS1
	ACSS3
	ACTL6A
	ACTN1
	ACTN4
	ACTR1A
	ACTR1B
	ACTR3B
	ACTR6
	ACTR8
	ACVR1B
	ACVR1C
	ACVR2A
	ACVRL1
	ACYP2
	ADA
	ADAM10
	ADAM11
	ADAM12
	ADAM19
	ADAM33
	ADAMTS12
	ADAMTS14
	ADAMTS17
	ADAMTS2
	ADAMTS5
	ADAMTS9
	ADAMTSL2
	ADAMTSL3
	ADAT1
	ADC
	ADCK2
	ADCK4
	ADCY9
	ADCYAP1R1
	ADD1
	ADD3
	ADFP
	ADH6A
	ADH7
	ADIPOR2
	ADK
	ADNP2
	ADORA1
	ADPRH
	ADRA1B
	ADRA1D
	ADRA2B
	ADRA2C
	ADRB1
	ADSS
	AFAP1
	AFAP1L1
	AFAP1L2
	AFF3
	AGPAT2
	AGPAT3
	AGPAT5
	AGPAT7
	AGPS
	AGR3
	AGTPBP1
	AGXT
	AGXT2L1
	AHDC1
	AHNAK
	AHRR
	AHSA2
	AI118078
	AI316807
	AI427809
	AI450540
	AI464131
	AI480653
	AI894139
	AI987662
	AIG1
	AK122209
	AK2
	AK5
	AKAP13
	AKAP2
	AKAP6
	AKAP7
	AKAP9
	AKP5
	AKR1B8
	AKR1C14
	ALB
	ALDH1L1
	ALDH6A1
	ALDH9A1
	ALDOB
	ALG9
	ALOX5AP
	ALOXE3
	ALPK1
	ALPK3
	ALS2CR13
	ALX4
	AMD1
	AMIGO2
	AMOTL1
	AMOTL2
	AMY1
	ANG5
	ANGPT1
	ANGPT4
	ANK2
	ANK3
	ANKRD10
	ANKRD13A
	ANKRD13B
	ANKRD17
	ANKRD25
	ANKRD29
	ANKRD33
	ANKRD44
	ANKRD55
	ANKRD57
	ANKRD9
	ANKS1
	ANP32A
	ANTXR1
	ANTXR2
	ANXA11
	ANXA2
	ANXA3
	ANXA5
	ANXA8
	AOX1
	AP1B1
	AP1G1
	AP1GBP1
	AP2B1
	AP2S1
	AP3B1
	AP3S1
	AP4E1
	APBA1
	APBB1IP
	APBB3
	APCDD1
	APLP2
	APOB
	APOBEC1
	APOD
	APOL6
	APOL8
	APPL2
	APTX
	AQP11
	AQP2
	AQR
	ARFGEF1
	ARHGAP1
	ARHGAP12
	ARHGAP15
	ARHGAP18
	ARHGAP24
	ARHGAP26
	ARHGAP27
	ARHGAP28
	ARHGAP29
	ARHGAP30
	ARHGEF1
	ARHGEF6
	ARID1B
	ARL14
	ARL15
	ARL4A
	ARMC2
	ARMC6
	ARNT
	ARNT2
	ARNTL
	ARPP19
	ARRDC2
	ARRDC5
	ARS2
	ARSJ
	ART3
	ARTN
	ARVCF
	ASAH2
	ASB18
	ASB4
	ASB7
	ASB8
	ASCC1
	ASCC2
	ASPHD2
	ASPRV1
	ASRGL1
	ASTN2
	ATAD1
	ATE1
	ATF6
	ATG16L1
	ATG2B
	ATG4C
	ATG7
	ATOH8
	ATP10A
	ATP10D
	ATP2B1
	ATP5D
	ATP5G3
	ATP6V0A1
	ATP6V0D1
	ATP6V0E
	ATP6V0E2
	ATP6V1B1
	ATP6V1E1
	ATP6V1H
	ATP8B1
	ATP9B
	ATPBD3
	ATRNL1
	ATXN3
	AU015836
	AU019990
	AU022252
	AUH
	AUTS2
	AV071699
	AVPR1A
	AW061290
	AW125753
	AW544981
	AW554918
	AY702102
	AYM1
	AZIN1
	B230120H23RIK
	B230312A22RIK
	B230317C12RIK
	B230339M05RIK
	B230342M21RIK
	B3GALNT1
	B3GALTL
	B3GNT6
	B430119L13RIK
	B430201A12RIK
	B430305J03RIK
	B430319F04RIK
	B4GALNT4
	B4GALT1
	B4GALT5
	B630005N14RIK
	B930006L02RIK
	BACH2
	BAG3
	BAG4
	BAHCC1
	BANK1
	BANP
	BAZ1A
	BAZ2A
	BAZ2B
	BBOX1
	BBS9
	BC003993
	BC004022
	BC004044
	BC008163
	BC021523
	BC023179
	BC023882
	BC024139
	BC026374
	BC026439
	BC028471
	BC029169
	BC030307
	BC030396
	BC030863
	BC030870
	BC032203
	BC034902
	BC035295
	BC038822
	BC043118
	BC049265
	BC050196
	BC052040
	BC052328
	BC053440
	BC064033
	BC067047
	BC067074
	BC068110
	BC087945
	BC094916
	BC107230
	BCAR1
	BCAR3
	BCAS1
	BCAT1
	BCCIP
	BCDO2
	BCKDHB
	BCL2
	BCL2L1
	BCL2L10
	BCL2L11
	BCL7A
	BCLAF1
	BCMO1
	BDH1
	BDKRB1
	BDKRB2
	BDNF
	BEST3
	BGN
	BHLHB2
	BICC1
	BICD2
	BIN3
	BIRC6
	BMF
	BMP6
	BMPR1B
	BMPR2
	BNC2
	BNIP1
	BNIP3
	BOC
	BOK
	BPI
	BRCA2
	BRE
	BRP44
	BRP44L
	BRPF3
	BRUNOL6
	BRWD2
	BSCL2
	BSDC1
	BST1
	BST2
	BTAF1
	BTBD9
	BTC
	BTD
	BTG2
	BTRC
	BUB3
	BZW2
	C030004A17RIK
	C030014I23RIK
	C130026L21RIK
	C130039O16RIK
	C1GALT1
	C1QTNF1
	C1QTNF3
	C1QTNF6
	C230081A13RIK
	C230093N12RIK
	C230094A16RIK
	C230095G01RIK
	C2CD3
	C330007P06RIK
	C330023M02RIK
	C330043M08RIK
	C530043G21RIK
	C630007B19RIK
	C76566
	C77080
	C79267
	C80913
	C85492
	C87436
	CAB39
	CABC1
	CABIN1
	CABP1
	CACHD1
	CACNA1C
	CACNA2D1
	CACNA2D3
	CACNA2D4
	CACNG6
	CACYBP
	CALD1
	CALML3
	CALN1
	CALR3
	CALR4
	CALU
	CAMK1D
	CAMK2D
	CAMKK2
	CAMSAP1L1
	CAMTA1
	CAMTA2
	CAPG
	CAPN12
	CAPN2
	CAPN9
	CAPZA1
	CAPZB
	CAR1
	CAR12
	CAR13
	CAR3
	CARD10
	CARHSP1
	CASK
	CASP3
	CASQ2
	CASZ1
	CAV1
	CAV2
	CBL
	CBLB
	CBX3
	CCDC100
	CCDC101
	CCDC107
	CCDC109A
	CCDC117
	CCDC12
	CCDC121
	CCDC128
	CCDC13
	CCDC141
	CCDC144B
	CCDC148
	CCDC15
	CCDC3
	CCDC33
	CCDC34
	CCDC37
	CCDC46
	CCDC5
	CCDC51
	CCDC53
	CCDC54
	CCDC57
	CCDC67
	CCDC69
	CCDC80
	CCDC9
	CCDC90B
	CCDC91
	CCL1
	CCL17
	CCL2
	CCNG2
	CCNI
	CCNJ
	CCNL1
	CCNY
	CCRN4L
	CCS
	CD164L2
	CD180
	CD2
	CD200R3
	CD244
	CD300E
	CD320
	CD34
	CD36
	CD4
	CD47
	CD69
	CD8A
	CD93
	CD96
	CD97
	CDC14A
	CDC16
	CDC2L5
	CDC2L6
	CDC37
	CDC42BPB
	CDC42EP1
	CDC42EP3
	CDC42EP4
	CDC42SE1
	CDC5L
	CDC7
	CDCA4
	CDCP1
	CDH11
	CDH13
	CDH2
	CDH26
	CDK5
	CDK5RAP2
	CDK6
	CDKAL1
	CDKL5
	CDKN2AIPNL
	CDRT4
	CDS1
	CDV3
	CEACAM1
	CEBPA
	CEBPG
	CECR2
	CENPI
	CENPM
	CENPP
	CENTA2
	CENTB2
	CENTG2
	CENTG3
	CEP152
	CEP78
	CFDP1
	CFLAR
	CFTR
	CHAF1A
	CHCHD3
	CHCHD6
	CHD2
	CHD7
	CHD9
	CHDH
	CHI3L3
	CHIC2
	CHID1
	CHN2
	CHRDL1
	CHRDL2
	CHST1
	CHST11
	CHST12
	CHST8
	CHSY1
	CIB2
	CIC
	CIDEA
	CIDEC
	CIT
	CITED2
	CITED4
	CLCA1
	CLDN1
	CLDN14
	CLDN23
	CLEC2E
	CLIC4
	CLIC5
	CLIC6
	CLINT1
	CLIP2
	CLIP3
	CLMN
	CLN6
	CLPB
	CLPX
	CLU
	CMAS
	CMBL
	CMKLR1
	CNDP1
	CNGA2
	CNIH3
	CNIH4
	CNNM3
	CNOT4
	CNOT6
	CNR1
	CNRIP1
	CNTF
	CNTNAP2
	COBL
	COG6
	COIL
	COL11A1
	COL12A1
	COL15A1
	COL19A1
	COL1A2
	COL24A1
	COL28A1
	COL3A1
	COL4A2
	COL4A6
	COL5A1
	COL5A2
	COL5A3
	COL6A1
	COL6A2
	COL8A1
	COL8A2
	COLEC12
	COLQ
	COMMD7
	COMMD9
	COPB1
	COPS2
	COPS7A
	COQ2
	CORO1B
	CORO2A
	CORO2B
	CORO7
	COX11
	COX19
	COX4NB
	CP
	CPA2
	CPA3
	CPE
	CPEB3
	CPEB4
	CPN2
	CPNE7
	CPNE8
	CPT1A
	CPT2
	CPVL
	CRADD
	CRB2
	CREBBP
	CREG1
	CRIM1
	CRIP2
	CRISPLD2
	CRK
	CRTAC1
	CRTAP
	CRTC3
	CRYAA
	CRYZL1
	CSDA
	CSDE1
	CSF1
	CSF1R
	CSF2RA
	CSMD1
	CSMD3
	CSNK1D
	CSNK1G1
	CSNK1G3
	CSNK2A1
	CSRP1
	CSRP2
	CST3
	CSTF3
	CTCF
	CTCFL
	CTDSP1
	CTDSPL
	CTNNA2
	CTNNA3
	CTNNBL1
	CTR9
	CTSO
	CTTNBP2NL
	CUBN
	CUEDC1
	CUGBP1
	CUGBP2
	CUL3
	CUX1
	CX3CL1
	CXADR
	CXCL1
	CXCL13
	CXCL15
	CXCL5
	CXCL9
	CXCR7
	CXX1C
	CXXC4
	CYB5
	CYB561
	CYB5B
	CYHR1
	CYLD
	CYP11A1
	CYP26A1
	CYP2AB1
	CYP2B10
	CYP2B19
	CYP2C44
	CYP2C70
	CYP2F2
	CYP2R1
	CYP39A1
	CYP46A1
	CYP4A10
	CYP4A14
	CYP4F13
	CYP4F39
	CYP4V3
	CYP51
	CYP7B1
	D030013I16RIK
	D030070L09RIK
	D10ERTD641E
	D10JHU81E
	D15WSU169E
	D19ERTD386E
	D19ERTD652E
	D19WSU162E
	D230004J03RIK
	D2ERTD391E
	D330017J20RIK
	D330038O06RIK
	D3ERTD300E
	D4BWG0951E
	D5ERTD579E
	D5WSU178E
	D630003M21RIK
	D630023F18RIK
	D630045J12RIK
	D6ERTD474E
	D6MM5E
	D6WSU116E
	D730002M21RIK
	D730045B01RIK
	D7ERTD443E
	D830007F02RIK
	D830013O20RIK
	D830044D21RIK
	D8ERTD82E
	D930005D10RIK
	D930015E06RIK
	D930028F11RIK
	DAAM1
	DAB2IP
	DAG1
	DAGLA
	DAK
	DAPK1
	DAPL1
	DAZAP1
	DBI
	DCBLD2
	DCK
	DCLK2
	DCN
	DCP1B
	DCPS
	DCST1
	DCUN1D4
	DDAH1
	DDC
	DDEF2
	DDHD1
	DDIT4L
	DDR1
	DDR2
	DDX1
	DDX17
	DDX27
	DDX49
	DEF8
	DENND1A
	DENND1B
	DENND2A
	DENND2D
	DENND3
	DENND4C
	DEPDC1B
	DEPDC2
	DERL2
	DFFA
	DGKD
	DGKH
	DGKK
	DHDDS
	DHRS3
	DHX15
	DHX57
	DHX8
	DICER1
	DIDO1
	DIP2B
	DIP2C
	DIRAS2
	DIRC2
	DISC1
	DISP2
	DIXDC1
	DKK2
	DKK3
	DLC1
	DLG1
	DLG2
	DLG5
	DLG7
	DLGAP2
	DLGAP4
	DLX2
	DMD
	DMP1
	DMRTA1
	DMXL2
	DNAHC2
	DNAHC3
	DNAJA3
	DNAJC1
	DNAJC11
	DNAJC13
	DNAJC15
	DNAJC18
	DNAJC21
	DNAJC5
	DNAJC5B
	DNAJC6
	DNASE1L3
	DNER
	DNHD1
	DNM2
	DNM3
	DNMBP
	DOCK1
	DOCK2
	DOCK4
	DOCK5
	DOCK9
	DOK7
	DOLK
	DOLPP1
	DOPEY2
	DOT1L
	DPH3
	DPM1
	DPP4
	DPP9
	DPT
	DPY19L1
	DPY19L4
	DPYS
	DPYSL2
	DPYSL3
	DR1
	DSCAM
	DSE
	DSPP
	DST
	DTD1
	DTNA
	DTNB
	DTNBP1
	DTX4
	DUPD1
	DUS1L
	DUSP13
	DUSP2
	DUSP22
	DVL1
	DYM
	DYNC1I1
	DYNC1I2
	DYNLRB1
	DYSF
	E030011O05RIK
	E130114P18RIK
	E130304I02RIK
	E130311K13RIK
	E230001N04RIK
	E330026B02RIK
	E430004N04RIK
	EAPA2
	EBF1
	EBF2
	EBPL
	ECE1
	ECH1
	ECHDC3
	ECM1
	EDAR
	EDC3
	EDG1
	EDG2
	EDG3
	EDG7
	EDN1
	EDNRA
	EEA1
	EED
	EEF1D
	EEF2
	EEFSEC
	EFCAB1
	EFCAB5
	EFHA1
	EFNA3
	EFNA5
	EFNB2
	EFR3B
	EFTUD1
	EFTUD2
	EG225058
	EG225609
	EG229862
	EG232599
	EG238564
	EG328231
	EG330403
	EG381438
	EG382109
	EG432436
	EG432723
	EG432743
	EG433332
	EG434197
	EG434510
	EG544864
	EG545253
	EG546166
	EG546723
	EG623356
	EG624120
	EG624866
	EG629820
	EG633640
	EG635895
	EG639281
	EG653016
	EG665055
	EG668322
	EG668879
	EGF
	EGFL6
	EGFL7
	EGFR
	EGLN2
	EGLN3
	EGR1
	EHBP1
	EHD1
	EHD2
	EHD4
	EHF
	EHMT1
	EIF2AK3
	EIF2S2
	EIF3EIP
	EIF3H
	EIF4B
	EIF4E3
	EIF4EBP1
	EIF4EBP3
	EIF4G2
	EIF5
	ELK3
	ELL
	ELL2
	ELMO1
	ELMO2
	ELN
	ELOVL4
	ELOVL5
	ELOVL6
	EMCN
	EMILIN2
	EML4
	EMR1
	EMX2
	ENAH
	ENDOD1
	ENDOGL1
	ENOPH1
	ENOX1
	ENPP1
	ENPP2
	ENPP5
	ENPP6
	ENSMUSG00000022591
	ENSMUSG00000029360
	ENSMUSG00000038594
	ENSMUSG00000043488
	ENSMUSG00000045946
	ENSMUSG00000049230
	ENSMUSG00000052629
	ENSMUSG00000053178
	ENSMUSG00000053749
	ENSMUSG00000053861
	ENSMUSG00000054339
	ENSMUSG00000054663
	ENSMUSG00000055015
	ENSMUSG00000055099
	ENSMUSG00000055697
	ENSMUSG00000056023
	ENSMUSG00000056743
	ENSMUSG00000056771
	ENSMUSG00000059244
	ENSMUSG00000062282
	ENSMUSG00000066041
	ENSMUSG00000066752
	ENSMUSG00000067356
	ENSMUSG00000068680
	ENSMUSG00000071343
	ENSMUSG00000072618
	ENSMUSG00000072619
	ENSMUSG00000072632
	ENSMUSG00000072655
	ENSMUSG00000072677
	ENSMUSG00000072686
	ENSMUSG00000072730
	ENSMUSG00000072805
	ENSMUSG00000072882
	ENSMUSG00000072938
	ENSMUSG00000072956
	ENSMUSG00000072963
	ENSMUSG00000073288
	ENSMUSG00000073453
	ENSMUSG00000073486
	ENSMUSG00000073519
	ENSMUSG00000073551
	ENSMUSG00000073560
	ENSMUSG00000073610
	ENSMUSG00000073646
	ENSMUSG00000073814
	ENSMUSG00000073995
	ENSMUSG00000074038
	ENSMUSG00000074174
	ENSMUSG00000074176
	ENSMUSG00000074256
	ENSMUSG00000074383
	ENSMUSG00000074617
	ENSMUSG00000074638
	ENSMUSG00000074740
	ENSMUSG00000074776
	ENSMUSG00000074777
	ENSMUSG00000074787
	ENSMUSG00000074875
	ENSMUSG00000074883
	ENSMUSG00000074919
	ENSMUSG00000075025
	ENSMUSG00000075393
	ENSMUSG00000075530
	ENSMUSG00000075583
	ENTPD2
	ENTPD5
	ENTPD8
	ENY2
	EPAS1
	EPB4.1L1
	EPB4.1L3
	EPB4.1L5
	EPC2
	EPHB2
	EPS8
	EPYC
	ERAP1
	ERC1
	ERC2
	ERCC6
	ERCC6L
	ERGIC1
	ERGIC2
	ERMP1
	ERO1L
	ERP27
	ERP29
	ES22
	ESF1
	ESR1
	ESRRG
	ETS1
	ETS2
	ETV6
	EWSR1
	EXOC1
	EXOC4
	EXOC6B
	EXOD1
	EXOSC6
	EXOSC7
	EXPI
	EXT1
	EXT2
	EXTL3
	EYA1
	EYA4
	EZH1
	EZH2
	F13A1
	F2RL1
	F430201B04RIK
	F7
	F730015K02RIK
	F730043M19RIK
	F830005K03RIK
	F8A
	FA2H
	FAAH
	FABP4
	FADD
	FADS1
	FADS2
	FAH
	FAM18B
	FANCC
	FANCG
	FARP1
	FARS2
	FASN
	FATE1
	FAU
	FBLIM1
	FBLN1
	FBXL10
	FBXL13
	FBXL14
	FBXL17
	FBXO18
	FBXO34
	FBXO4
	FBXO45
	FBXO46
	FBXW11
	FBXW2
	FCRLB
	FDFT1
	FDX1
	FERMT2
	FERT2
	FES
	FEZF1
	FGD2
	FGF1
	FGF10
	FGF2
	FGF21
	FGFRL1
	FGL1
	FGR
	FHAD1
	FHIT
	FHL1
	FHL2
	FHOD3
	FIGF
	FIGN
	FJX1
	FKBP7
	FKHL18
	FLOT2
	FLT1
	FLVCR2
	FMN1
	FMN2
	FMNL2
	FMO2
	FMOD
	FNBP1
	FNDC1
	FNDC3A
	FNDC3B
	FNDC7
	FNTB
	FOLR2
	FOS
	FOXB1
	FOXK1
	FOXK2
	FOXN3
	FOXO3
	FOXO6
	FOXP1
	FOXQ1
	FRAP1
	FRG1
	FRMD4A
	FRMD4B
	FRYL
	FSD2
	FSHR
	FSIP1
	FSTL1
	FTH1
	FTO
	FUNDC1
	FUSIP1
	FUT8
	FXYD3
	FYB
	FYN
	FZD4
	G0S2
	G3BP1
	G6PC
	G6PD2
	G930045G22RIK
	GAA
	GAB2
	GABARAPL1
	GABRR2
	GALK2
	GALNT11
	GALNT12
	GALNT14
	GALNT2
	GALNT7
	GALNT9
	GALNTL1
	GALNTL2
	GALNTL4
	GAN
	GAPDH
	GARNL3
	GARNL4
	GAS1
	GAS6
	GATAD2B
	GBE1
	GC
	GCGR
	GCK
	GCLC
	GCNT1
	GCNT2
	GDA
	GDF10
	GDPD5
	GEM
	GFOD2
	GFPT1
	GFRA1
	GGA1
	GGTA1
	GGTLA1
	GHITM
	GHR
	GIN1
	GINS1
	GIPC2
	GJA5
	GLCCI1
	GLCE
	GLDC
	GLI2
	GLI3
	GLIPR2
	GLIS1
	GLIS3
	GLP2R
	GLRA3
	GLRX5
	GLT28D2
	GLT8D2
	GLT8D4
	GLTP
	GLTSCR1
	GLULD1
	GLYCAM1
	GM114
	GM1141
	GM129
	GM1549
	GM1574
	GM1631
	GM1968
	GM347
	GM608
	GM609
	GM672
	GM687
	GM749
	GM807
	GM813
	GM815
	GM826
	GM879
	GM944
	GM967
	GM98
	GMDS
	GNA12
	GNA14
	GNAI3
	GNAL
	GNAO1
	GNAQ
	GNAS
	GNAT3
	GNB1
	GNB5
	GNG2
	GNG7
	GNRH1
	GNS
	GOLGA5
	GOLGB1
	GOPC
	GOT1
	GOT1L1
	GPATCH2
	GPATCH8
	GPBP1
	GPC3
	GPC6
	GPD1
	GPHN
	GPM6B
	GPR110
	GPR126
	GPR133
	GPR157
	GPR179
	GPR50
	GPR6
	GPR88
	GPR97
	GPR98
	GPRC5B
	GPRIN3
	GPT1
	GPX1
	GRAMD1A
	GRAMD1B
	GRAMD3
	GRAP2
	GRB10
	GRB2
	GREB1
	GRIFIN
	GRIN2D
	GRK1
	GRK5
	GRK6
	GRM1
	GRN
	GSG1
	GSN
	GSTM3
	GSTT2
	GT4-1
	GTDC1
	GTF2IRD2
	GUCA2B
	GULP1
	GUSB
	GYPC
	GYS2
	H2-T24
	H2AFY
	HAAO
	HABP4
	HAL
	HAPLN2
	HAS2
	HAT1
	HBP1
	HCLS1
	HDAC11
	HDAC2
	HDAC4
	HDAC7A
	HDAC9
	HEATR1
	HEATR5B
	HECA
	HECTD2
	HECW2
	HEG1
	HELT
	HES1
	HEXB
	HGD
	HGF
	HHAT
	HIBADH
	HIBCH
	HIF1A
	HINT1
	HIP1
	HIP1R
	HIPK2
	HIST2H2AB
	HIVEP2
	HIVEP3
	HLCS
	HLF
	HLTF
	HMBS
	HMG20A
	HMGA1
	HMGB1
	HMGCR
	HMGCS2
	HMGN2
	HMOX1
	HNF4A
	HNRNPL
	HNRPDL
	HOOK3
	HOPX
	HOXA1
	HPCAL1
	HPD
	HPGD
	HPN
	HPS4
	HRBL
	HRH2
	HRH4
	HRK
	HS1BP3
	HS3ST3A1
	HS3ST3B1
	HS3ST5
	HSD11B1
	HSD11B2
	HSD17B10
	HSD17B12
	HSD17B14
	HSDL2
	HSF2BP
	HSP25-PS1
	HSPA12A
	HSPA4L
	HSPA8
	HSPB7
	HTR1F
	HTR2C
	HTR5A
	HTR7
	HTRA1
	HTRA3
	HUNK
	HVCN1
	HYDIN
	IAH1
	ICA1L
	ID1
	ID2
	ID3
	IDH1
	IDH2
	IDH3A
	IER2
	IFI35
	IFITM2
	IFRD1
	IFT122
	IFT140
	IFT172
	IGBP1
	IGF1
	IGF1R
	IGF2BP2
	IGF2BP3
	IGFBP4
	IGSF3
	IHPK2
	IHPK3
	IKBKAP
	IL11RA1
	IL12RB1
	IL15
	IL15RA
	IL17RC
	IL17RD
	IL18R1
	IL1R1
	IL1R2
	IL1RAP
	IL1RL2
	IL1RN
	IL20RA
	IL20RB
	IL22RA2
	IL31RA
	IL33
	IL4RA
	IL5
	IL6
	ILVBL
	IMPACT
	INA
	INADL
	INDOL1
	INF2
	INHBA
	INPP4A
	INPP5A
	INS1
	INSIG1
	INSR
	INTS10
	INTS7
	INTS9
	INTU
	IPO13
	IPPK
	IQCK
	IQSEC1
	IQWD1
	IRAK2
	IRF2
	IRF2BP2
	IRS1
	IRS2
	ISCA2
	ITGA5
	ITGA7
	ITGA8
	ITGAE
	ITGB3
	ITGB5
	ITGB6
	ITIH5
	ITM2B
	ITPK1
	ITPKA
	ITPKB
	ITPR1
	ITPR2
	ITPR3
	ITSN1
	IVD
	JAG1
	JAGN1
	JAK1
	JAM3
	JARID2
	JAZF1
	JHDM1D
	JMJD1A
	JMJD2B
	JMJD5
	JUN
	KALRN
	KBTBD4
	KCNA1
	KCNAB1
	KCNB1
	KCNC3
	KCND2
	KCNE2
	KCNE4
	KCNG2
	KCNH2
	KCNH8
	KCNIP2
	KCNJ10
	KCNK13
	KCNK2
	KCNK3
	KCNK7
	KCNMA1
	KCNN3
	KCNQ1
	KCNT1
	KCNT2
	KCNV2
	KCTD10
	KCTD15
	KCTD16
	KCTD21
	KDR
	KIF13B
	KIF16B
	KIF1C
	KIF21A
	KIF3C
	KIF4
	KIF5C
	KIF6
	KIF9
	KIFC3
	KLB
	KLC2
	KLF12
	KLF15
	KLF3
	KLF6
	KLHDC1
	KLHDC6
	KLHDC7A
	KLHL2
	KLHL22
	KLHL6
	KLRA6
	KPNA2
	KREMEN1
	KRT12
	KRT36
	KSR1
	KYNU
	LACTB2
	LALBA
	LAMA2
	LAMA4
	LAMB3
	LAMC1
	LAMC2
	LAMC3
	LAMP2
	LAPTM4A
	LARGE
	LARP1
	LARP4
	LARP5
	LASS4
	LAYN
	LBP
	LCA5
	LCA5L
	LCN11
	LCTL
	LDB3
	LDHD
	LDLRAD3
	LDLRAP1
	LECT1
	LEP
	LEPR
	LEPRE1
	LEPREL1
	LFNG
	LGALS12
	LGALS3
	LGR4
[truncated: 1,854 more rows]
