# Supplementary material for: Genome-Wide Analysis of Glucocorticoid Receptor Binding Regions in Adipocytes Reveal Gene Network Involved in Triglyceride Homeostasis
Source: PLoS One. 2010 Dec 20;5(12):e15188. doi: 10.1371/journal.pone.0015188 (PMC3004788; doi:10.1371/journal.pone.0015188)
Supplement: Dataset S4 — Gene Ontology Analysis of Glucocorticoid Responsive Genes. Glucocorticoid responsive genes analyzed using gene ontology software (described in Methods). The genes identified in top categories of the functional annotation chart are shown. (XLS) [file pone.0015188.s004.xls]

## Sheet: Sheet2
Dataset S4
Gene Ontology Analysis of Glucocorticoid Responsive Genes
category	term	number of genes	p value
GOTERM_BP_ALL	regulation of apoptosis	27	6.2e-06
GOTERM_BP_ALL	blood vessel development	17	7.8e-06
GOTERM_BP_ALL	mammary gland development	10	2.2e-05
GOTERM_BP_ALL	regulation of cell proliferation	25	3.4e-05
GOTERM_BP_ALL	regulation of cell differentiation	19	0.00019
GOTERM_BP_ALL	regulation of signal transduction	25	0.00073
GOTERM_BP_ALL	lipid metabolic process	23	0.0065
PANTHER_BP_ALL	BP00019:Lipid, fatty acid and steroid metabolism	23	0.014
Genes involved in lipid metabolism identified from gene ontology analysis
ABCD2	ATP-binding cassette, sub-family D (ALD), member 2
AGPAT4	1-acylglycerol-3-phosphate O-acyltransferase 4 (lysophosphatidic acid acyltransferase, delta)
AGPAT6	1-acylglycerol-3-phosphate O-acyltransferase 6 (lysophosphatidic acid acyltransferase, zeta)
ALDH1A1	aldehyde dehydrogenase family 1, subfamily A1
ANXA4	annexin A4
CAT	catalase
CYB5B	similar to cytochrome b5 outer mitochondrial membrane precursor; cytochrome b5 type B
CYP1B1	cytochrome P450, family 1, subfamily b, polypeptide 1
ELOVL6	predicted gene 11295; ELOVL family member 6, elongation of long chain fatty acids (yeast)
GDPD1	glycerophosphodiester phosphodiesterase domain containing 1
HNRPLL	heterogeneous nuclear ribonucleoprotein L-like; glutathione peroxidase 4
INSIG2	insulin induced gene 2
LASS6	LAG1 homolog, ceramide synthase 6
LPIN1	lipin 1
OSBPL11	oxysterol binding protein-like 11
OSBPL1A	oxysterol binding protein-like 1A
PEMT	phosphatidylethanolamine N-methyltransferase
PIK3R1	phosphatidylinositol 3-kinase, regulatory subunit, polypeptide 1 (p85 alpha)
PLA2G12A	phospholipase A2, group XIIA
PLD1	phospholipase D1
PMVK	phosphomevalonate kinase
PPAPDC2	phosphatidic acid phosphatase type 2 domain containing 2
PPARGC1A	peroxisome proliferative activated receptor, gamma, coactivator 1 alpha
PTEN	phosphatase and tensin homolog
PTGDS	prostaglandin D2 synthase (brain)
SCD2	stearoyl-Coenzyme A desaturase 2
ST3GAL1	ST3 beta-galactoside alpha-2,3-sialyltransferase 1
STARD4	StAR-related lipid transfer (START) domain containing 4
SULT1A1	sulfotransferase family 1A, phenol-preferring, member 1
VLDLR	very low density lipoprotein receptor
regulation of apoptosis
ADAMTSL4	ADAMTS-like 4
BCL6	B-cell leukemia/lymphoma 6
BTG1	B-cell translocation gene 1, anti-proliferative; similar to myocardial vascular inhibition factor
TSC22D3	TSC22 domain family, member 3
TAX1BP1	Tax1 (human T-cell leukemia virus type I) binding protein 1
ADRB2	adrenergic receptor, beta 2
ALDH1A1	aldehyde dehydrogenase family 1, subfamily A1
APBB2	amyloid beta (A4) precursor protein-binding, family B, member 2
ANGPTL4	angiopoietin-like 4
AGT	angiotensinogen (serpin peptidase inhibitor, clade A, member 8)
AIFM2	apoptosis-inducing factor, mitochondrion-associated 2
CARD14	caspase recruitment domain family, member 14
CDKN1A	cyclin-dependent kinase inhibitor 1A (P21)
FGFR1	fibroblast growth factor receptor 1
HMOX1	heme oxygenase (decycling) 1
HIPK1	homeodomain interacting protein kinase 1; similar to protein kinase Myak-S
KITL	kit ligand
MUC2	mucin 2
PTEN	phosphatase and tensin homolog
PIK3R1	phosphatidylinositol 3-kinase, regulatory subunit, polypeptide 1 (p85 alpha)
PLEKHF1	predicted gene 7084; pleckstrin homology domain containing, family F (with FYVE domain) member 1
SPHK1	sphingosine kinase 1
TRP53INP1	transformation related protein 53 inducible nuclear protein 1
TGFB2	transforming growth factor, beta 2
TGM2	transglutaminase 2, C polypeptide
VDR	vitamin D receptor
ZBTB16	zinc finger and BTB domain containing 16
blood vessel development
FBXW8	F-box and WD-40 domain protein 8
ZMIZ1	RIKEN cDNA D930049A15 gene; zinc finger, MIZ-type containing 1
WASF2	WAS protein family, member 2
AGT	angiotensinogen (serpin peptidase inhibitor, clade A, member 8)
CYR61	cysteine rich protein 61
FGF10	fibroblast growth factor 10
FGFR1	fibroblast growth factor receptor 1
FGFR2	fibroblast growth factor receptor 2
HMOX1	heme oxygenase (decycling) 1
LOX	lysyl oxidase
PTEN	phosphatase and tensin homolog
RHOB	ras homolog gene family, member B
SPHK1	sphingosine kinase 1
SGPL1	sphingosine phosphate lyase 1
TGFB2	transforming growth factor, beta 2
TGM2	transglutaminase 2, C polypeptide
VEGFC	vascular endothelial growth factor C
mammary gland development
AGPAT6	1-acylglycerol-3-phosphate O-acyltransferase 6 (lysophosphatidic acid acyltransferase, zeta)
FGF10	fibroblast growth factor 10
FGFR2	fibroblast growth factor receptor 2
HK2	hexokinase 2
LEF1	lymphoid enhancer binding factor 1
SOCS2	suppressor of cytokine signaling 2; predicted gene 8000
TES	testis derived transcript
VDR	vitamin D receptor
WNT5A	wingless-related MMTV integration site 5A
XDH	xanthine dehydrogenase
regulation of cell proliferation
BCL6	B-cell leukemia/lymphoma 6
BTG1	B-cell translocation gene 1, anti-proliferative; similar to myocardial vascular inhibition factor
SMAD3	MAD homolog 3 (Drosophila)
ZMIZ1	RIKEN cDNA D930049A15 gene; zinc finger, MIZ-type containing 1
ADRB2	adrenergic receptor, beta 2
AGT	angiotensinogen (serpin peptidase inhibitor, clade A, member 8)
ASPH	aspartate-beta-hydroxylase
CDKN1A	cyclin-dependent kinase inhibitor 1A (P21)
FGF10	fibroblast growth factor 10
FGFR1	fibroblast growth factor receptor 1
FGFR2	fibroblast growth factor receptor 2
HMOX1	heme oxygenase (decycling) 1
HIPK1	homeodomain interacting protein kinase 1; similar to protein kinase Myak-S
KITL	kit ligand
MUC2	mucin 2
NFKBIA	nuclear factor of kappa light polypeptide gene enhancer in B-cells inhibitor, alpha
PTEN	phosphatase and tensin homolog
FOSL2	similar to fos-like antigen 2; fos-like antigen 2
SPHK1	sphingosine kinase 1
TES	testis derived transcript
TGFB2	transforming growth factor, beta 2
TGM2	transglutaminase 2, C polypeptide
VEGFC	vascular endothelial growth factor C
WNT5A	wingless-related MMTV integration site 5A
ZBTB16	zinc finger and BTB domain containing 16
regulation of signal transduction
BCL6	B-cell leukemia/lymphoma 6
BMPER	BMP-binding endothelial regulator
CNKSR3	Cnksr family member 3
DDIT4	DNA-damage-inducible transcript 4
SMAD3	MAD homolog 3 (Drosophila)
RASA3	RAS p21 protein activator 3
ARHGEF3	Rho guanine nucleotide exchange factor (GEF) 3
TBC1D13	TBC1 domain family, member 13
ADRB2	adrenergic receptor, beta 2
AGT	angiotensinogen (serpin peptidase inhibitor, clade A, member 8)
CAT	catalase
FGF10	fibroblast growth factor 10
FGFR1	fibroblast growth factor receptor 1
FGFR2	fibroblast growth factor receptor 2
KITL	kit ligand
LEF1	lymphoid enhancer binding factor 1
NFKBIA	nuclear factor of kappa light polypeptide gene enhancer in B-cells inhibitor, alpha
PTEN	phosphatase and tensin homolog
PLEKHG5	pleckstrin homology domain containing, family G (with RhoGef domain) member 5
NET1	predicted gene 8990; neuroepithelial cell transforming gene 1
RGS2	regulator of G-protein signaling 2
RGS3	regulator of G-protein signaling 3
SOCS2	suppressor of cytokine signaling 2; predicted gene 8000
TGM2	transglutaminase 2, C polypeptide
ZEB2	zinc finger E-box binding homeobox 2
