# Supplementary material for: Genome-Wide Analysis of Glucocorticoid Receptor Binding Regions in Adipocytes Reveal Gene Network Involved in Triglyceride Homeostasis
Source: PLoS One. 2010 Dec 20;5(12):e15188. doi: 10.1371/journal.pone.0015188 (PMC3004788; doi:10.1371/journal.pone.0015188)
Supplement: Dataset S5 — Overlapping GBRs identified in 3T3L1 adipocytes and preadipocytes. The overlapping 1,804 GR binding regions in 3T3-L1 preadipocytes (56) and adipocytes (this report) were shown. Furthermore, genes that locate nearest to these 1,804 GR-binding regions are shown. (XLS) [file pone.0015188.s005.xls]

## Sheet: Sheet1
Dataset S5 Overlapping GBRs identified in 3T3L1 adipocytes and preadipocytes
chromosome number	startpeak	endpeak	user defined string	class	distance to gene	direction	ENSEMBLE gene ID	gene name	gene description
chr1	5124284	5124537	peak1	intron	28116	3	ENSMUSG00000033793	Atp6v1h	Vacuolar proton pump subunit H (EC 3.6.3.14) (V-ATPase subunit H). [Source:Uniprot/SWISSPROT;Acc:Q8BVE3]
chr1	17440414	17440708	peak2	distant	-151424	5	ENSMUSG00000067780	Pi15	Peptidase inhibitor 15 precursor (SugarCrisp). [Source:Uniprot/SWISSPROT;Acc:Q8BS03]
chr1	17560454	17560854	peak3	distant	-31331	5	ENSMUSG00000067780	Pi15	Peptidase inhibitor 15 precursor (SugarCrisp). [Source:Uniprot/SWISSPROT;Acc:Q8BS03]
chr1	23209233	23209554	peak4	distant	-53433	3	ENSMUSG00000073729	EG623356	Adult male testis cDNA, RIKEN full-length enriched library, clone:1700028D19 product:hypothetical Proline-rich region profile containing protein, full insert sequence. (Fragment). [Source:Uniprot/SPTREMBL;Acc:Q3V2L3]
chr1	23230853	23231268	peak5	distant	-31766	3	ENSMUSG00000073729	EG623356	Adult male testis cDNA, RIKEN full-length enriched library, clone:1700028D19 product:hypothetical Proline-rich region profile containing protein, full insert sequence. (Fragment). [Source:Uniprot/SPTREMBL;Acc:Q3V2L3]
chr1	33702565	33702874	peak6	intron	23881	5	ENSMUSG00000026134	Prim2	DNA primase large subunit (EC 2.7.7.-) (DNA primase 58 kDa subunit) (p58). [Source:Uniprot/SWISSPROT;Acc:P33610]
chr1	39744044	39744531	peak7	intron	22136	3	ENSMUSG00000057173
chr1	39816704	39817050	peak8	distant	-39035	5	ENSMUSG00000057173
chr1	40165312	40165507	peak9	intron	16655	3	ENSMUSG00000026073	Il1r2	Interleukin-1 receptor type II precursor (IL-1R-2) (IL-1R-beta) (CD121b antigen). [Source:Uniprot/SWISSPROT;Acc:P27931]
chr1	40166623	40167005	peak10	intron	15250	3	ENSMUSG00000026073	Il1r2	Interleukin-1 receptor type II precursor (IL-1R-2) (IL-1R-beta) (CD121b antigen). [Source:Uniprot/SWISSPROT;Acc:P27931]
chr1	40396264	40396534	peak11	intron	14927	5	ENSMUSG00000070942	Il1rl2	Interleukin-1 receptor-like 2 precursor (IL-1Rrp2). [Source:Uniprot/SWISSPROT;Acc:Q9ERS7]
chr1	40529314	40529599	peak12	intron	6605	5	ENSMUSG00000026070	Il18r1	Interleukin-18 receptor 1 precursor (IL1 receptor-related protein) (IL-1Rrp) (CD218a antigen). [Source:Uniprot/SWISSPROT;Acc:Q61098]
chr1	44273672	44273908	peak13	intron	1986	5	ENSMUSG00000046828	4832428D23Rik	RIKEN cDNA 4832428D23 gene (4832428D23Rik), mRNA [Source:RefSeq_dna;Acc:NM_207281]
chr1	44579542	44579829	peak14	distant	-28671	5	ENSMUSG00000056870	Gulp1	PTB domain-containing engulfment adapter protein 1 (GULP) (PTB domain adapter protein CED-6) (Cell death protein 6 homolog). [Source:Uniprot/SWISSPROT;Acc:Q8K2A1]
chr1	44633465	44633728	peak15	intron	25240	5	ENSMUSG00000056870	Gulp1	PTB domain-containing engulfment adapter protein 1 (GULP) (PTB domain adapter protein CED-6) (Cell death protein 6 homolog). [Source:Uniprot/SWISSPROT;Acc:Q8K2A1]
chr1	45079434	45079652	peak16	distant	-225872	3	ENSMUSG00000056870	Gulp1	PTB domain-containing engulfment adapter protein 1 (GULP) (PTB domain adapter protein CED-6) (Cell death protein 6 homolog). [Source:Uniprot/SWISSPROT;Acc:Q8K2A1]
chr1	45412877	45413195	peak17	downstreamFar	-7175	3	ENSMUSG00000026043	Col3a1	Collagen alpha-1(III) chain precursor. [Source:Uniprot/SWISSPROT;Acc:P08121]
chr1	45467708	45467975	peak18	intron	36675	3	ENSMUSG00000026042	Col5a2	Collagen alpha-2(V) chain precursor. [Source:Uniprot/SWISSPROT;Acc:Q3U962]
chr1	45931382	45931642	peak19	upstreamFar	-16880	5	ENSMUSG00000080021
chr1	51199545	51200104	peak20	intron	44290	3	ENSMUSG00000026109	Tmeff2	Tomoregulin-2 precursor (Transmembrane protein with EGF-like and two follistatin-like domains) (TR-2). [Source:Uniprot/SWISSPROT;Acc:Q9QYM9]
chr1	51797536	51798094	peak21	downstreamFar	-8794	3	ENSMUSG00000018417	Myo1b	Myosin-Ib (Myosin I alpha) (MMI-alpha) (MMIa) (MIH-L). [Source:Uniprot/SWISSPROT;Acc:P46735]
chr1	54043366	54043712	peak22	intron	175520	3	ENSMUSG00000042807	Hecw2	E3 ubiquitin-protein ligase HECW2 (EC 6.3.2.-) (HECT, C2 and WW domain-containing protein 2) (NEDD4-like E3 ubiquitin-protein ligase 2). [Source:Uniprot/SWISSPROT;Acc:Q6I6G8]
chr1	55082893	55083163	peak23	intron	1295	5	ENSMUSG00000025982	Sf3b1	Splicing factor 3B subunit 1 (Spliceosome-associated protein 155) (SAP 155) (SF3b155) (Pre-mRNA-splicing factor SF3b 155 kDa subunit). [Source:Uniprot/SWISSPROT;Acc:Q99NB9]
chr1	60073209	60073502	peak24	intron	26576	5	ENSMUSG00000026018	Ica1l	Islet cell autoantigen 1-like protein (Amyotrophic lateral sclerosis 2 chromosomal region candidate gene 15 protein homolog) (Ica69-related protein). [Source:Uniprot/SWISSPROT;Acc:Q3TY65]
chr1	60671054	60671262	peak25	distant	-47545	5	ENSMUSG00000026014	NP_001038978.2	Ras association (RalGDS/AF-6) and pleckstrin homology domains 1 [Source:RefSeq_peptide;Acc:NP_001038978]
chr1	71768829	71769149	peak26	upstreamFar	-12360	5	ENSMUSG00000067744
chr1	71854203	71854452	peak27	distant	-97698	5	ENSMUSG00000067744
chr1	74054303	74054726	peak28	upstreamFar	-9472	5	ENSMUSG00000073651	Tns1	0 day neonate lung cDNA, RIKEN full-length enriched library, clone:E030003A04 product:hypothetical (Phosphotyrosine protein) phosphatases II structure containing protein, full insert sequence. [Source:Uniprot/SPTREMBL;Acc:Q8C6V6]
chr1	74091040	74091489	peak29	distant	-46222	5	ENSMUSG00000073651	Tns1	0 day neonate lung cDNA, RIKEN full-length enriched library, clone:E030003A04 product:hypothetical (Phosphotyrosine protein) phosphatases II structure containing protein, full insert sequence. [Source:Uniprot/SPTREMBL;Acc:Q8C6V6]
chr1	74116876	74117263	peak30	distant	-55046	5	ENSMUSG00000061815	Rufy4	RUN and FYVE domain-containing protein 4. [Source:Uniprot/SWISSPROT;Acc:Q3TYX8]
chr1	74117316	74117714	peak31	distant	-54600	5	ENSMUSG00000061815	Rufy4	RUN and FYVE domain-containing protein 4. [Source:Uniprot/SWISSPROT;Acc:Q3TYX8]
chr1	75281520	75281892	peak32	upstreamFar	-6751	5	ENSMUSG00000033061	Resp18	Regulated endocrine-specific protein 18 precursor [Contains: Regulated endocrine-specific protein 18; Triskadecapeptide]. [Source:Uniprot/SWISSPROT;Acc:P47939]
chr1	77983763	77984148	peak33	distant	-88934	5	ENSMUSG00000065215	U1	U1 spliceosomal RNA [Source: RFAM 8.1]
chr1	79819478	79819809	peak34	intron	28871	3	ENSMUSG00000026249	Serpine2	Glia-derived nexin precursor (GDN) (Protease nexin I) (PN-1) (Serine protease-inhibitor 4). [Source:Uniprot/SWISSPROT;Acc:Q07235]
chr1	83793930	83794148	peak35	downstreamNear	-1432	3	ENSMUSG00000080572
chr1	84296268	84296639	peak36	upstreamFar	-15287	5	ENSMUSG00000045658	Pid1	PTB-containing, cubilin and LRP1-interacting protein (P-CLI1) (Phosphotyrosine interaction domain-containing protein 1). [Source:Uniprot/SWISSPROT;Acc:Q3UBG2]
chr1	84299320	84299723	peak37	upstreamFar	-18355	5	ENSMUSG00000045658	Pid1	PTB-containing, cubilin and LRP1-interacting protein (P-CLI1) (Phosphotyrosine interaction domain-containing protein 1). [Source:Uniprot/SWISSPROT;Acc:Q3UBG2]
chr1	91727754	91728039	peak38	intron	63956	3	ENSMUSG00000055013	Centg2	Centaurin-gamma-2 (ARF-GAP with GTP-binding protein-like, ankyrin repeat and pleckstrin homology domains 1) (AGAP-1). [Source:Uniprot/SWISSPROT;Acc:Q8BXK8]
chr1	93332697	93333525	peak39	intron	20550	3	ENSMUSG00000055866	Per2	Period circadian protein homolog 2 (Circadian clock protein PERIOD 2) (mPER2). [Source:Uniprot/SWISSPROT;Acc:O54943]
chr1	95125741	95126075	peak40	upstreamFar	-6510	5	ENSMUSG00000047793	Sned1	Sushi, nidogen and EGF-like domain-containing protein 1 precursor (Stromal nidogen extracellular matrix protein) (Secreted protein SST- 3). [Source:Uniprot/SWISSPROT;Acc:Q70E20]
chr1	108238762	108239045	peak41	intron	51918	3	ENSMUSG00000044340	Phlpp	PH domain leucine-rich repeat-containing protein phosphatase (EC 3.1.3.16) (PH domain leucine-rich repeat protein phosphatase) (Pleckstrin homology domain-containing family E protein 1) (Suprachiasmatic nucleus circadian oscillatory protein) (Phlpp1). [Source:Uniprot/SWISSPROT;Acc:Q8CHE4]
chr1	134232069	134232489	peak42	downstreamNear	-2414	3	ENSMUSG00000009772	Nuak2	NUAK family SNF1-like kinase 2 (EC 2.7.11.1). [Source:Uniprot/SWISSPROT;Acc:Q8BZN4]
chr1	136601312	136601804	peak43	intron	44436	3	ENSMUSG00000026452	Syt2	Synaptotagmin-2 (Synaptotagmin II) (SytII). [Source:Uniprot/SWISSPROT;Acc:P46097]
chr1	136667951	136668424	peak44	intron	11201	3	ENSMUSG00000073557	Ppp1r12b	Protein phosphatase 1 regulatory subunit 12B (Myosin phosphatase- targeting subunit 2). [Source:Uniprot/SWISSPROT;Acc:Q8BG95]
chr1	136810191	136810446	peak45	intron	42201	5	ENSMUSG00000073557	Ppp1r12b	Protein phosphatase 1 regulatory subunit 12B (Myosin phosphatase- targeting subunit 2). [Source:Uniprot/SWISSPROT;Acc:Q8BG95]
chr1	138510008	138510269	peak46	upstreamFar	-11340	5	ENSMUSG00000041483	Zfp281	zinc finger protein 281 [Source:RefSeq_peptide;Acc:NP_808311]
chr1	138580428	138580750	peak47	distant	-53959	3	ENSMUSG00000041483	Zfp281	zinc finger protein 281 [Source:RefSeq_peptide;Acc:NP_808311]
chr1	140467967	140468391	peak48	intron	48094	5	ENSMUSG00000026393	Nek7	Serine/threonine-protein kinase Nek7 (EC 2.7.11.1) (NimA-related protein kinase 7). [Source:Uniprot/SWISSPROT;Acc:Q9ES74]
chr1	145776911	145777241	peak49	distant	-71665	3	ENSMUSG00000026360	Rgs2	Regulator of G-protein signaling 2 (RGS2). [Source:Uniprot/SWISSPROT;Acc:O08849]
chr1	145793972	145794444	peak50	distant	-54533	3	ENSMUSG00000026360	Rgs2	Regulator of G-protein signaling 2 (RGS2). [Source:Uniprot/SWISSPROT;Acc:O08849]
chr1	145799798	145800499	peak51	distant	-48593	3	ENSMUSG00000026360	Rgs2	Regulator of G-protein signaling 2 (RGS2). [Source:Uniprot/SWISSPROT;Acc:O08849]
chr1	145802965	145803510	peak52	distant	-45504	3	ENSMUSG00000026360	Rgs2	Regulator of G-protein signaling 2 (RGS2). [Source:Uniprot/SWISSPROT;Acc:O08849]
chr1	152313379	152313663	peak53	upstreamNear	-226	5	ENSMUSG00000006014	Prg4	Proteoglycan-4 precursor (Lubricin) (Megakaryocyte-stimulating factor) (Superficial zone proteoglycan) [Contains: Proteoglycan-4 C-terminal part]. [Source:Uniprot/SWISSPROT;Acc:Q9JM99]
chr1	153928378	153928607	peak54	intron	8737	5	ENSMUSG00000032666	1700025G04Rik	Uncharacterized protein C1orf21 homolog. [Source:Uniprot/SWISSPROT;Acc:Q8K207]
chr1	154372250	154372518	peak55	intron	8494	3	ENSMUSG00000026482	Rgl1	Ral guanine nucleotide dissociation stimulator-like 1 (RalGDS-like 1). [Source:Uniprot/SWISSPROT;Acc:Q60695]
chr1	154858821	154859120	peak56	intron	56842	5	ENSMUSG00000042751	Nmnat2	Nicotinamide mononucleotide adenylyltransferase 2 (EC 2.7.7.1) (NMN adenylyltransferase 2). [Source:Uniprot/SWISSPROT;Acc:Q8BNJ3]
chr1	154967714	154967929	peak57	downstreamNear	-2065	3	ENSMUSG00000026479	Lamc2	Laminin subunit gamma-2 precursor (Laminin 5 gamma 2 subunit) (Kalinin/nicein/epiligrin 100 kDa subunit) (Laminin B2t chain). [Source:Uniprot/SWISSPROT;Acc:Q61092]
chr1	154968459	154968705	peak58	downstreamNear	-1304	3	ENSMUSG00000026479	Lamc2	Laminin subunit gamma-2 precursor (Laminin 5 gamma 2 subunit) (Kalinin/nicein/epiligrin 100 kDa subunit) (Laminin B2t chain). [Source:Uniprot/SWISSPROT;Acc:Q61092]
chr1	154968707	154968942	peak59	downstreamNear	-1062	3	ENSMUSG00000026479	Lamc2	Laminin subunit gamma-2 precursor (Laminin 5 gamma 2 subunit) (Kalinin/nicein/epiligrin 100 kDa subunit) (Laminin B2t chain). [Source:Uniprot/SWISSPROT;Acc:Q61092]
chr1	154969914	154970399	peak60	exon	270	3	ENSMUSG00000026479	Lamc2	Laminin subunit gamma-2 precursor (Laminin 5 gamma 2 subunit) (Kalinin/nicein/epiligrin 100 kDa subunit) (Laminin B2t chain). [Source:Uniprot/SWISSPROT;Acc:Q61092]
chr1	154981507	154982010	peak61	intron	11872	3	ENSMUSG00000026479	Lamc2	Laminin subunit gamma-2 precursor (Laminin 5 gamma 2 subunit) (Kalinin/nicein/epiligrin 100 kDa subunit) (Laminin B2t chain). [Source:Uniprot/SWISSPROT;Acc:Q61092]
chr1	155748576	155748925	peak62	intron	1676	5	ENSMUSG00000026473	Glul	Glutamine synthetase (EC 6.3.1.2) (Glutamate--ammonia ligase) (GS). [Source:Uniprot/SWISSPROT;Acc:P15105]
chr1	155913028	155913480	peak63	distant	-137973	5	ENSMUSG00000066797
chr1	155927662	155927975	peak64	distant	-123409	5	ENSMUSG00000066797
chr1	156004262	156004657	peak65	distant	-46768	5	ENSMUSG00000066797
chr1	158584948	158585181	peak66	exon	360	3	ENSMUSG00000060519	Tor3a	Torsin-3A precursor (Torsin family 3 member A) (ATP-dependent interferon-responsive protein). [Source:Uniprot/SWISSPROT;Acc:Q9ER38]
chr1	160783322	160783637	peak67	intron	103601	5	ENSMUSG00000073530	Creg1	pappalysin 2 [Source:RefSeq_peptide;Acc:NP_001078845]
chr1	162031071	162031512	peak68	intron	16126	3	ENSMUSG00000026725	Tnn	Tenascin-N precursor (TN-N). [Source:Uniprot/SWISSPROT;Acc:Q80Z71]
chr1	163199467	163199921	peak69	upstreamFar	-18397	5	ENSMUSG00000026701	Prdx6	Peroxiredoxin-6 (EC 1.11.1.15) (Antioxidant protein 2) (1-Cys peroxiredoxin) (1-Cys PRX) (Acidic calcium-independent phospholipase A2) (EC 3.1.1.-) (aiPLA2) (Non-selenium glutathione peroxidase) (EC 1.11.1.7) (NSGPx). [Source:Uniprot/SWISSPROT;Acc:O08709]
chr1	163953552	163953852	peak70	intron	36267	3	ENSMUSG00000040265	Dnm3	dynamin 3 [Source:RefSeq_peptide;Acc:NP_001033708]
chr1	164066464	164066687	peak71	intron	149140	3	ENSMUSG00000040265	Dnm3	dynamin 3 [Source:RefSeq_peptide;Acc:NP_001033708]
chr1	164238865	164239171	peak72	intron	171056	3	ENSMUSG00000066752	ENSMUSG00000066752	Adult male testis cDNA, RIKEN full-length enriched library, clone:4930539E22 product:hypothetical protein, full insert sequence. (Fragment). [Source:Uniprot/SPTREMBL;Acc:Q8CDP4]
chr1	164253317	164253590	peak73	intron	156621	3	ENSMUSG00000066752	ENSMUSG00000066752	Adult male testis cDNA, RIKEN full-length enriched library, clone:4930539E22 product:hypothetical protein, full insert sequence. (Fragment). [Source:Uniprot/SPTREMBL;Acc:Q8CDP4]
chr1	164822099	164822583	peak74	intron	6502	5	ENSMUSG00000040170	Fmo2	Dimethylaniline monooxygenase [N-oxide-forming] 2 (EC 1.14.13.8) (Pulmonary flavin-containing monooxygenase 2) (FMO 2) (Dimethylaniline oxidase 2). [Source:Uniprot/SWISSPROT;Acc:Q8K2I3]
chr1	165493943	165494407	peak75	distant	-138991	3	ENSMUSG00000040113
chr1	165537627	165537926	peak76	distant	-95390	3	ENSMUSG00000040113
chr1	167368764	167369086	peak77	intron	21433	5	ENSMUSG00000026571	Iqwd1	Nuclear receptor interaction protein (NRIP) (IQ motif and WD repeat- containing protein 1). [Source:Uniprot/SWISSPROT;Acc:Q9DC22]
chr1	169996960	169997224	peak78	distant	-91422	3	ENSMUSG00000052534	Pbx1	Pre-B-cell leukemia transcription factor 1 (Homeobox protein PBX1). [Source:Uniprot/SWISSPROT;Acc:P41778]
chr1	172011503	172012038	peak79	intron	28922	5	ENSMUSG00000026674	Ddr2	Discoidin domain-containing receptor 2 precursor (EC 2.7.10.1) (Discoidin domain receptor 2) (Receptor protein-tyrosine kinase TKT) (Tyrosine-protein kinase TYRO10) (Neurotrophic tyrosine kinase, receptor-related 3) (CD167b antigen). [Source:Uniprot/SWISSPROT;Acc:Q62371]
chr1	172651752	172652033	peak80	intron	17304	3	ENSMUSG00000026663	Atf6	activating transcription factor 6 [Source:RefSeq_peptide;Acc:NP_001074773]
chr1	172842516	172842704	peak81	intron	462	5	ENSMUSG00000070524	Fcrlb	Fc receptor-like B [Source:RefSeq_peptide;Acc:NP_001025155]
chr1	175480922	175481121	peak82	upstreamFar	-15039	5	ENSMUSG00000070501	BC094916	cDNA sequence BC094916 (BC094916), mRNA [Source:RefSeq_dna;Acc:NM_001024721]
chr1	175552442	175552690	peak83	upstreamFar	-8433	5	ENSMUSG00000043263	Pyhin1	pyrin and HIN domain family, member 1 [Source:RefSeq_peptide;Acc:NP_778191]
chr1	175588072	175588362	peak84	downstreamFar	-11761	3	ENSMUSG00000043263	Pyhin1	pyrin and HIN domain family, member 1 [Source:RefSeq_peptide;Acc:NP_778191]
chr1	175981745	175982079	peak85	downstreamNear	-468	3	ENSMUSG00000047048	Olfr432	olfactory receptor 432 [Source:RefSeq_peptide;Acc:NP_666927]
chr1	176533632	176533848	peak86	intron	101784	5	ENSMUSG00000028354	Fmn2	Formin-2. [Source:Uniprot/SWISSPROT;Acc:Q9JL04]
chr1	181793792	181793966	peak87	distant	-59072	3	ENSMUSG00000073486	ENSMUSG00000073486	Adult male testis cDNA, RIKEN full-length enriched library, clone:4930417B17 product:hypothetical protein, full insert sequence. (Fragment). [Source:Uniprot/SPTREMBL;Acc:Q3V0X8]
chr1	185722005	185722263	peak88	distant	-134901	3	ENSMUSG00000044854	1700056E22Rik	Adult male testis cDNA, RIKEN full-length enriched library, clone:1700056E22 product:hypothetical protein, full insert sequence. [Source:Uniprot/SPTREMBL;Acc:Q9D9K1]
chr1	186115068	186115367	peak89	distant	-215788	3	ENSMUSG00000039384	Dusp10	Dual specificity protein phosphatase 10 (EC 3.1.3.48) (EC 3.1.3.16) (Mitogen-activated protein kinase phosphatase 5) (MAP kinase phosphatase 5) (MKP-5). [Source:Uniprot/SWISSPROT;Acc:Q9ESS0]
chr1	186270946	186271326	peak90	distant	-169991	5	ENSMUSG00000059483
chr1	187989002	187989190	peak91	distant	-47907	5	ENSMUSG00000039246	Lyplal1	Lysophospholipase-like protein 1 (EC 3.1.2.-). [Source:Uniprot/SWISSPROT;Acc:Q3UFF7]
chr1	188442616	188442819	peak92	downstreamNear	-4812	3	ENSMUSG00000039239	Tgfb2	Transforming growth factor beta-2 precursor (TGF-beta-2). [Source:Uniprot/SWISSPROT;Acc:P27090]
chr1	190931026	190931345	peak93	upstreamFar	-22944	5	ENSMUSG00000065169	U7	U7 small nuclear RNA [Source: RFAM 8.1]
chr1	195365548	195365825	peak94	distant	-31962	5	ENSMUSG00000065533	mmu-mir-205	mmu-mir-205 [Source:miRBase;Acc:MI0000248]
chr1	195396170	195396374	peak95	distant	-62548	5	ENSMUSG00000065533	mmu-mir-205	mmu-mir-205 [Source:miRBase;Acc:MI0000248]
chr1	196433558	196433903	peak96	upstreamFar	-12293	5	ENSMUSG00000026640	Plxna2	Plexin-A2 precursor (Plexin-2) (Plex 2). [Source:Uniprot/SWISSPROT;Acc:P70207]
chr10	8028136	8028399	peak97	intron	103716	3	ENSMUSG00000047712	Ust	Uronyl 2-sulfotransferase (EC 2.8.2.-). [Source:Uniprot/SWISSPROT;Acc:Q8BUB6]
chr10	8378428	8378659	peak98	downstreamFar	-15706	3	ENSMUSG00000077582	U6	U6 spliceosomal RNA [Source: RFAM 8.1]
chr10	8671010	8671590	peak99	distant	-65432	5	ENSMUSG00000015305	Sash1	SAM and SH3 domain-containing protein 1. [Source:Uniprot/SWISSPROT;Acc:P59808]
chr10	12474711	12475049	peak100	intron	106653	5	ENSMUSG00000019820	Utrn	utrophin [Source:RefSeq_peptide;Acc:NP_035812]
chr10	15466649	15466911	peak101	distant	-976391	3	ENSMUSG00000019865	Nmbr	Neuromedin-B receptor (NMB-R) (Neuromedin-B-preferring bombesin receptor). [Source:Uniprot/SWISSPROT;Acc:O54799]
chr10	15890849	15891099	peak102	distant	-1400585	3	ENSMUSG00000019865	Nmbr	Neuromedin-B receptor (NMB-R) (Neuromedin-B-preferring bombesin receptor). [Source:Uniprot/SWISSPROT;Acc:O54799]
chr10	15891256	15891450	peak103	distant	-1400964	3	ENSMUSG00000019865	Nmbr	Neuromedin-B receptor (NMB-R) (Neuromedin-B-preferring bombesin receptor). [Source:Uniprot/SWISSPROT;Acc:O54799]
chr10	17200725	17201133	peak104	distant	-242103	5	ENSMUSG00000039910	Cited2	Cbp/p300-interacting transactivator 2 (MSG-related protein 1) (MRG-1). [Source:Uniprot/SWISSPROT;Acc:O35740]
chr10	18729164	18729357	peak105	intron	5956	5	ENSMUSG00000019850	Tnfaip3	Tumor necrosis factor, alpha-induced protein 3 (EC 3.-.-.-) (Putative DNA-binding protein A20) (Zinc finger protein A20). [Source:Uniprot/SWISSPROT;Acc:Q60769]
chr10	19765973	19766171	peak106	intron	95457	3	ENSMUSG00000071369	Map3k5	Mitogen-activated protein kinase kinase kinase 5 (EC 2.7.11.25) (MAPK/ERK kinase kinase 5) (MEK kinase 5) (MEKK 5) (Apoptosis signal- regulating kinase 1) (ASK-1). [Source:Uniprot/SWISSPROT;Acc:O35099]
chr10	20033847	20034026	peak107	intron	1661	5	ENSMUSG00000037608	Bclaf1	Bcl-2-associated transcription factor 1 (Btf). [Source:Uniprot/SWISSPROT;Acc:Q8K019]
chr10	21293588	21293871	peak108	upstreamFar	-19234	5	ENSMUSG00000050844	1700020N01Rik	Adult male testis cDNA, RIKEN full-length enriched library, clone:1700109B04 product:hypothetical KRAB box containing protein, full insert sequence (RIKEN cDNA 1700020N01 gene). [Source:Uniprot/SPTREMBL;Acc:Q8CF20]
chr10	21505581	21505957	peak109	distant	-91985	3	ENSMUSG00000056716	EG432436	Adult male vesicular gland cDNA, RIKEN full-length enriched library, clone:G630019C12 product:hypothetical protein, full insert sequence. [Source:Uniprot/SPTREMBL;Acc:Q8C1V2]
chr10	21713350	21713672	peak110	intron	6193	3	ENSMUSG00000019970	Sgk1	Serine/threonine-protein kinase Sgk1 (EC 2.7.11.1) (Serum/glucocorticoid-regulated kinase 1). [Source:Uniprot/SWISSPROT;Acc:Q9WVC6]
chr10	24111850	24112146	peak111	distant	-89409	3	ENSMUSG00000020000	Moxd1	DBH-like monooxygenase protein 1 precursor (EC 1.14.17.-) (Monooxygenase X) (DBH-related protein). [Source:Uniprot/SWISSPROT;Acc:Q9CXI3]
chr10	24116001	24116146	peak112	distant	-93484	3	ENSMUSG00000020000	Moxd1	DBH-like monooxygenase protein 1 precursor (EC 1.14.17.-) (Monooxygenase X) (DBH-related protein). [Source:Uniprot/SWISSPROT;Acc:Q9CXI3]
chr10	24185926	24186146	peak113	distant	-129277	5	ENSMUSG00000019997	Ctgf	Connective tissue growth factor precursor (Protein FISP-12) (Hypertrophic chondrocyte-specific protein 24). [Source:Uniprot/SWISSPROT;Acc:P29268]
chr10	27104467	27104758	peak114	intron	232136	5	ENSMUSG00000019899	Lama2	Laminin subunit alpha-2 precursor (Laminin M chain) (Merosin heavy chain). [Source:Uniprot/SWISSPROT;Acc:Q60675]
chr10	27107315	27107705	peak115	intron	229238	5	ENSMUSG00000019899	Lama2	Laminin subunit alpha-2 precursor (Laminin M chain) (Merosin heavy chain). [Source:Uniprot/SWISSPROT;Acc:Q60675]
chr10	28457853	28458038	peak116	intron	69744	5	ENSMUSG00000049109	E430004N04Rik	Uncharacterized protein C6orf190 homolog. [Source:Uniprot/SWISSPROT;Acc:Q8BGW0]
chr10	33965915	33966426	peak117	distant	-35879	5	ENSMUSG00000047514	Tspyl1	Testis-specific Y-encoded-like protein 1 (TSPY-like protein 1). [Source:Uniprot/SWISSPROT;Acc:O88852]
chr10	37335832	37335996	peak118	distant	-474429	3	ENSMUSG00000046463	5930403N24Rik	13 days embryo forelimb cDNA, RIKEN full-length enriched library, clone:5930403N24 product:weakly similar to CUTICULAR COLLAGEN. [Source:Uniprot/SPTREMBL;Acc:Q8BMI2]
chr10	39367021	39367270	peak119	intron	7484	3	ENSMUSG00000019842	Traf3ip2	Traf3 interacting protein 2 [Source:RefSeq_peptide;Acc:NP_598761]
chr10	41273657	41274015	peak120	intron	14797	3	ENSMUSG00000075225	5033413D22Rik	Coiled-coil domain-containing protein C6orf185 homolog. [Source:Uniprot/SWISSPROT;Acc:Q0VG85]
chr10	41613441	41613852	peak121	intron	14581	3	ENSMUSG00000038332	Sesn1	Sestrin-1 (p53-regulated protein PA26). [Source:Uniprot/SWISSPROT;Acc:P58006]
chr10	41613853	41614214	peak122	intron	14194	3	ENSMUSG00000038332	Sesn1	Sestrin-1 (p53-regulated protein PA26). [Source:Uniprot/SWISSPROT;Acc:P58006]
chr10	41717722	41718044	peak123	intron	20303	5	ENSMUSG00000071324	Armc2	Armadillo repeat-containing protein 2. [Source:Uniprot/SWISSPROT;Acc:Q3URY6]
chr10	41951088	41951345	peak124	intron	45345	5	ENSMUSG00000048756	Foxo3	forkhead box O3a [Source:RefSeq_peptide;Acc:NP_062714]
chr10	41968086	41968411	peak125	intron	28313	5	ENSMUSG00000048756	Foxo3	forkhead box O3a [Source:RefSeq_peptide;Acc:NP_062714]
chr10	41970986	41971471	peak126	intron	25333	5	ENSMUSG00000048756	Foxo3	forkhead box O3a [Source:RefSeq_peptide;Acc:NP_062714]
chr10	42013708	42014031	peak127	upstreamFar	-17308	5	ENSMUSG00000048756	Foxo3	forkhead box O3a [Source:RefSeq_peptide;Acc:NP_062714]
chr10	43827912	43828085	peak128	distant	-103491	3	ENSMUSG00000075162
chr10	48269645	48269913	peak129	distant	-69304	3	ENSMUSG00000065630	U4	U4 spliceosomal RNA [Source: RFAM 8.1]
chr10	52103382	52103569	peak130	upstreamNear	-1594	5	ENSMUSG00000019861	Gopc	Golgi-associated PDZ and coiled-coil motif-containing protein (PDZ protein interacting specifically with TC10) (PIST). [Source:Uniprot/SWISSPROT;Acc:Q8BH60]
chr10	59436839	59437112	peak131	downstreamFar	-13682	3	ENSMUSG00000020107	D10Ertd641e	UPF0448 protein C10orf104 homolog. [Source:Uniprot/SWISSPROT;Acc:Q9CPV2]
chr10	59441755	59442336	peak132	downstreamFar	-8612	3	ENSMUSG00000020107	D10Ertd641e	UPF0448 protein C10orf104 homolog. [Source:Uniprot/SWISSPROT;Acc:Q9CPV2]
chr10	59460214	59460594	peak133	intron	9747	3	ENSMUSG00000020107	D10Ertd641e	UPF0448 protein C10orf104 homolog. [Source:Uniprot/SWISSPROT;Acc:Q9CPV2]
chr10	60736558	60736997	peak134	upstreamNear	-591	5	ENSMUSG00000059901	Adamts14	a disintegrin-like and metallopeptidase (reprolysin type) with thrombospondin type 1 motif, 14 [Source:RefSeq_peptide;Acc:NP_001074596]
chr10	66383160	66383419	peak135	distant	-93143	3	ENSMUSG00000019873	Reep3	Receptor expression-enhancing protein 3. [Source:Uniprot/SWISSPROT;Acc:Q99KK1]
chr10	66510471	66510893	peak136	intron	34250	3	ENSMUSG00000019873	Reep3	Receptor expression-enhancing protein 3. [Source:Uniprot/SWISSPROT;Acc:Q99KK1]
chr10	66589212	66589464	peak137	distant	-29683	5	ENSMUSG00000019873	Reep3	Receptor expression-enhancing protein 3. [Source:Uniprot/SWISSPROT;Acc:Q99KK1]
chr10	67248234	67248698	peak138	downstreamFar	-18584	3	ENSMUSG00000080579
chr10	67361804	67362114	peak139	intron	13104	3	ENSMUSG00000037855	Zfp365	Protein ZNF365 (Su48). [Source:Uniprot/SWISSPROT;Acc:Q8BG89]
chr10	67520644	67521162	peak140	exon	1000	3	ENSMUSG00000037846	Rtkn2	Rhotekin-2 (Pleckstrin homology domain-containing family K member 1). [Source:Uniprot/SWISSPROT;Acc:Q14B46]
chr10	67563949	67564377	peak141	intron	5822	3	ENSMUSG00000019947	Arid5b	AT-rich interactive domain-containing protein 5B (ARID domain- containing protein 5B) (MRF1-like) (Modulator recognition factor protein 2) (MRF-2) (Developmentally and sexually retarded with transient immune abnormalities protein). [Source:Uniprot/SWISSPROT;Acc:Q8BM75]
chr10	67572442	67572786	peak142	intron	14273	3	ENSMUSG00000019947	Arid5b	AT-rich interactive domain-containing protein 5B (ARID domain- containing protein 5B) (MRF1-like) (Modulator recognition factor protein 2) (MRF-2) (Developmentally and sexually retarded with transient immune abnormalities protein). [Source:Uniprot/SWISSPROT;Acc:Q8BM75]
chr10	67654584	67654963	peak143	intron	86701	5	ENSMUSG00000019947	Arid5b	AT-rich interactive domain-containing protein 5B (ARID domain- containing protein 5B) (MRF1-like) (Modulator recognition factor protein 2) (MRF-2) (Developmentally and sexually retarded with transient immune abnormalities protein). [Source:Uniprot/SWISSPROT;Acc:Q8BM75]
chr10	70338697	70339011	peak144	intron	7437	5	ENSMUSG00000047692	4930533K18Rik	Adult male testis cDNA, RIKEN full-length enriched library, clone:4930533K18 product:hypothetical protein, full insert sequence. [Source:Uniprot/SPTREMBL;Acc:Q9D501]
chr10	76098646	76099254	peak145	upstreamFar	-12878	5	ENSMUSG00000020241	Col6a2	Collagen alpha-2(VI) chain precursor. [Source:Uniprot/SWISSPROT;Acc:Q02788]
chr10	76365387	76365679	peak146	intron	59099	5	ENSMUSG00000001120	Pcbp3	Poly(rC)-binding protein 3 (Alpha-CP3). [Source:Uniprot/SWISSPROT;Acc:P57722]
chr10	76365860	76366139	peak147	intron	58633	5	ENSMUSG00000001120	Pcbp3	Poly(rC)-binding protein 3 (Alpha-CP3). [Source:Uniprot/SWISSPROT;Acc:P57722]
chr10	76903542	76903928	peak148	upstreamFar	-22717	5	ENSMUSG00000020262	Adarb1	Double-stranded RNA-specific editase 1 (EC 3.5.-.-) (dsRNA adenosine deaminase) (RNA-editing deaminase 1) (RNA-editing enzyme 1). [Source:Uniprot/SWISSPROT;Acc:Q91ZS8]
chr10	77088805	77089130	peak149	intron	3848	5	ENSMUSG00000009293	Ube2g2	Ubiquitin-conjugating enzyme E2 G2 (EC 6.3.2.19) (Ubiquitin-protein ligase G2) (Ubiquitin carrier protein G2). [Source:Uniprot/SWISSPROT;Acc:P60605]
chr10	77089346	77089711	peak150	intron	4409	5	ENSMUSG00000009293	Ube2g2	Ubiquitin-conjugating enzyme E2 G2 (EC 6.3.2.19) (Ubiquitin-protein ligase G2) (Ubiquitin carrier protein G2). [Source:Uniprot/SWISSPROT;Acc:P60605]
chr10	82486795	82487243	peak151	intron	38777	5	ENSMUSG00000034612	Chst11	Carbohydrate sulfotransferase 11 (EC 2.8.2.5) (Chondroitin 4-O- sulfotransferase 1) (Chondroitin 4-sulfotransferase 1) (C4ST) (C4ST-1) (C4S-1). [Source:Uniprot/SWISSPROT;Acc:Q9JME2]
chr10	82764764	82765009	peak152	intron	35676	5	ENSMUSG00000034591	Slc41a2	Solute carrier family 41 member 2. [Source:Uniprot/SWISSPROT;Acc:Q8BYR8]
chr10	83324359	83325003	peak153	distant	-213272	5	ENSMUSG00000020263	Appl2	DCC-interacting protein 13-beta (Dip13-beta) (Adapter protein containing PH domain, PTB domain and leucine zipper motif 2). [Source:Uniprot/SWISSPROT;Acc:Q8K3G9]
chr10	85721699	85722101	peak154	intron	203623	3	ENSMUSG00000059602	Syn3	Synapsin-3 (Synapsin III). [Source:Uniprot/SWISSPROT;Acc:Q8JZP2]
chr10	86386322	86386746	peak155	intron	82581	3	ENSMUSG00000035459	Stab2	Stabilin-2 precursor (Fasciclin, EGF-like, laminin-type EGF-like and link domain-containing scavenger receptor 2) (FEEL-2) [Contains: Short form stabilin-2]. [Source:Uniprot/SWISSPROT;Acc:Q8R4U0]
chr10	90730683	90731056	peak156	distant	-39612	3	ENSMUSG00000079929
chr10	91799782	91800016	peak157	distant	-149676	5	ENSMUSG00000065877	U7	U7 small nuclear RNA [Source: RFAM 8.1]
chr10	92951325	92951564	peak158	upstreamNear	-378	5	ENSMUSG00000020017	Hal	Histidine ammonia-lyase (EC 4.3.1.3) (Histidase). [Source:Uniprot/SWISSPROT;Acc:P35492]
chr10	94645664	94646100	peak159	intron	7983	3	ENSMUSG00000045867	Cradd	Death domain-containing protein CRADD (Caspase and RIP adapter with death domain) (RIP-associated protein with a death domain). [Source:Uniprot/SWISSPROT;Acc:O88843]
chr10	94824033	94824396	peak160	downstreamFar	-23782	3	ENSMUSG00000020027	Socs2	Suppressor of cytokine signaling 2 (SOCS-2) (Cytokine-inducible SH2 protein 2) (CIS-2). [Source:Uniprot/SWISSPROT;Acc:O35717]
chr10	95236380	95236629	peak161	upstreamFar	-7634	5	ENSMUSG00000074779
chr10	95625667	95626035	peak162	distant	-26205	3	ENSMUSG00000062918
chr10	95635407	95635966	peak163	distant	-36040	3	ENSMUSG00000062918
chr10	95650758	95651200	peak164	distant	-51333	3	ENSMUSG00000062918
chr10	95690462	95690608	peak165	distant	-90889	3	ENSMUSG00000062918
chr10	96387564	96387699	peak166	distant	-69327	5	ENSMUSG00000080347
chr10	96826506	96826900	peak167	distant	-115542	5	ENSMUSG00000019929	Dcn	Decorin precursor (Bone proteoglycan II) (PG-S2) (PG40). [Source:Uniprot/SWISSPROT;Acc:P28654]
chr10	97049641	97049797	peak168	downstreamFar	-14382	3	ENSMUSG00000036446	Lum	Lumican precursor (Keratan sulfate proteoglycan lumican) (KSPG lumican). [Source:Uniprot/SWISSPROT;Acc:P51885]
chr10	97149813	97150301	peak169	intron	43355	5	ENSMUSG00000019936	Epyc	Epiphycan precursor (Dermatan sulfate proteoglycan 3) (Small chondroitin/dermatan sulfate proteoglycan) (Proteoglycan-Lb) (PG-Lb). [Source:Uniprot/SWISSPROT;Acc:P70186]
chr10	98512720	98512958	peak170	distant	-26419	3	ENSMUSG00000019943	Atp2b1	plasma membrane calcium ATPase 1 [Source:RefSeq_peptide;Acc:NP_080758]
chr10	99515167	99515356	peak171	intron	36997	5	ENSMUSG00000019966	Kitl	Kit ligand precursor (C-kit ligand) (Stem cell factor) (SCF) (Mast cell growth factor) (MGF) (Hematopoietic growth factor KL) (Steel factor). [Source:Uniprot/SWISSPROT;Acc:P20826]
chr10	99516565	99517187	peak172	intron	38612	5	ENSMUSG00000019966	Kitl	Kit ligand precursor (C-kit ligand) (Stem cell factor) (SCF) (Mast cell growth factor) (MGF) (Hematopoietic growth factor KL) (Steel factor). [Source:Uniprot/SWISSPROT;Acc:P20826]
chr10	99519813	99520268	peak173	intron	41776	5	ENSMUSG00000019966	Kitl	Kit ligand precursor (C-kit ligand) (Stem cell factor) (SCF) (Mast cell growth factor) (MGF) (Hematopoietic growth factor KL) (Steel factor). [Source:Uniprot/SWISSPROT;Acc:P20826]
chr10	110316884	110317112	peak174	distant	-40237	5	ENSMUSG00000020186	Csrp2	Cysteine and glycine-rich protein 2 (Cysteine-rich protein 2) (CRP2) (Double LIM protein 1) (DLP-1). [Source:Uniprot/SWISSPROT;Acc:P97314]
chr10	111256756	111257204	peak175	distant	-152860	5	ENSMUSG00000063334	Krr1	KRR1 small subunit processome component homolog (HIV-1 Rev-binding protein 2 homolog). [Source:Uniprot/SWISSPROT;Acc:Q8BGA5]
chr10	114765655	114766026	peak176	downstreamFar	-11958	3	ENSMUSG00000069520	Tmem19	Transmembrane protein 19. [Source:Uniprot/SWISSPROT;Acc:Q91W52]
chr10	117540418	117540841	peak177	distant	-38259	5	ENSMUSG00000020212	Mdm1	Nuclear protein MDM1 (Mdm4 transformed 3T3 cell double minute 1 protein). [Source:Uniprot/SWISSPROT;Acc:Q9D067]
chr10	120061424	120061722	peak178	distant	-123040	3	ENSMUSG00000074675	ENSMUSG00000074675	Activated spleen cDNA, RIKEN full-length enriched library, clone:F830103F16 product:hypothetical protein, full insert sequence. [Source:Uniprot/SPTREMBL;Acc:Q3U0H7]
chr10	120073108	120073626	peak179	distant	-111246	3	ENSMUSG00000074675	ENSMUSG00000074675	Activated spleen cDNA, RIKEN full-length enriched library, clone:F830103F16 product:hypothetical protein, full insert sequence. [Source:Uniprot/SPTREMBL;Acc:Q3U0H7]
chr10	127581976	127582706	peak180	intron	15815	3	ENSMUSG00000040043	Rbms2	RNA-binding motif, single-stranded-interacting protein 2. [Source:Uniprot/SWISSPROT;Acc:Q8VC70]
chr10	127591601	127591788	peak181	intron	25168	3	ENSMUSG00000040043	Rbms2	RNA-binding motif, single-stranded-interacting protein 2. [Source:Uniprot/SWISSPROT;Acc:Q8VC70]
chr10	128216058	128216847	peak182	upstreamNear	-2145	5	ENSMUSG00000045055
chr11	3522780	3523074	peak183	downstreamNear	-2553	3	ENSMUSG00000066916
chr11	3524414	3524649	peak184	downstreamNear	-949	3	ENSMUSG00000066916
chr11	4726305	4726739	peak185	intron	23008	5	ENSMUSG00000009073	Nf2	Merlin (Moesin-ezrin-radixin-like protein) (Neurofibromin-2) (Schwannomin). [Source:Uniprot/SWISSPROT;Acc:P46662]
chr11	4727963	4728382	peak186	intron	21358	5	ENSMUSG00000009073	Nf2	Merlin (Moesin-ezrin-radixin-like protein) (Neurofibromin-2) (Schwannomin). [Source:Uniprot/SWISSPROT;Acc:P46662]
chr11	5253046	5253312	peak187	intron	76852	3	ENSMUSG00000041961	Znrf3	Zinc/RING finger protein 3 precursor. [Source:Uniprot/SWISSPROT;Acc:Q5SSZ7]
chr11	7715738	7716157	peak188	distant	-70500	3	ENSMUSG00000065186	U7	U7 small nuclear RNA [Source: RFAM 8.1]
chr11	11744395	11744990	peak189	intron	30588	3	ENSMUSG00000020182	Ddc	Aromatic-L-amino-acid decarboxylase (EC 4.1.1.28) (AADC) (DOPA decarboxylase) (DDC). [Source:Uniprot/SWISSPROT;Acc:O88533]
chr11	11765127	11765606	peak190	intron	32681	5	ENSMUSG00000020182	Ddc	Aromatic-L-amino-acid decarboxylase (EC 4.1.1.28) (AADC) (DOPA decarboxylase) (DDC). [Source:Uniprot/SWISSPROT;Acc:O88533]
chr11	16489266	16489593	peak191	distant	-45683	3	ENSMUSG00000048149
chr11	16845638	16845983	peak192	upstreamFar	-5568	5	ENSMUSG00000044966	A630050E13Rik	RIKEN cDNA A630050E13 gene (A630050E13Rik), mRNA [Source:RefSeq_dna;Acc:NM_176982]
chr11	20758958	20759485	peak193	upstreamFar	-11337	5	ENSMUSG00000064671	SNORA65	Small nucleolar RNA SNORA65 [Source: RFAM 8.1]
chr11	20979827	20980218	peak194	upstreamFar	-11305	5	ENSMUSG00000020134	Peli1	Protein pellino homolog 1 (Pellino-1). [Source:Uniprot/SWISSPROT;Acc:Q8C669]
chr11	21009333	21009621	peak195	intron	18150	5	ENSMUSG00000020134	Peli1	Protein pellino homolog 1 (Pellino-1). [Source:Uniprot/SWISSPROT;Acc:Q8C669]
chr11	22533037	22533342	peak196	distant	-113961	3	ENSMUSG00000049904	Tmem17	Transmembrane protein 17. [Source:Uniprot/SWISSPROT;Acc:Q8K0U3]
chr11	23557873	23558192	peak197	intron	9208	3	ENSMUSG00000020283	Pex13	Peroxisomal membrane protein PEX13 (Peroxin-13). [Source:Uniprot/SWISSPROT;Acc:Q9D0K1]
chr11	24253124	24253355	peak198	distant	-179116	3	ENSMUSG00000000861	Bcl11a	B-cell lymphoma/leukemia 11A (B-cell CLL/lymphoma 11A) (COUP-TF- interacting protein 1) (Ecotropic viral integration site 9 protein) (EVI-9). [Source:Uniprot/SWISSPROT;Acc:Q9QYE3]
chr11	30417026	30417539	peak199	intron	11291	3	ENSMUSG00000060923	Acyp2	Acylphosphatase-2 (EC 3.6.1.7) (Acylphosphate phosphohydrolase 2) (Acylphosphatase, muscle type isozyme). [Source:Uniprot/SWISSPROT;Acc:P56375]
chr11	30417682	30418047	peak200	intron	11873	3	ENSMUSG00000060923	Acyp2	Acylphosphatase-2 (EC 3.6.1.7) (Acylphosphate phosphohydrolase 2) (Acylphosphatase, muscle type isozyme). [Source:Uniprot/SWISSPROT;Acc:P56375]
chr11	30418049	30418282	peak201	intron	12174	3	ENSMUSG00000060923	Acyp2	Acylphosphatase-2 (EC 3.6.1.7) (Acylphosphate phosphohydrolase 2) (Acylphosphatase, muscle type isozyme). [Source:Uniprot/SWISSPROT;Acc:P56375]
chr11	32258553	32258767	peak202	intron	10849	5	ENSMUSG00000040711	Sh3pxd2b	SH3 and PX domain-containing protein 2B. [Source:Uniprot/SWISSPROT;Acc:A2AAY5]
chr11	32351263	32351508	peak203	upstreamNear	-3987	5	ENSMUSG00000044949	Ubtd2	Ubiquitin domain-containing protein 2. [Source:Uniprot/SWISSPROT;Acc:Q6PGH0]
chr11	34658883	34659742	peak204	upstreamNear	-3456	5	ENSMUSG00000077543	SNORA17	Small nucleolar RNA SNORA17 [Source: RFAM 8.1]
chr11	34682418	34682681	peak205	distant	-26693	5	ENSMUSG00000077543	SNORA17	Small nucleolar RNA SNORA17 [Source: RFAM 8.1]
chr11	35095504	35096014	peak206	intron	161033	5	ENSMUSG00000056427	Slit3	Slit homolog 3 protein precursor (Slit-3) (Slit3). [Source:Uniprot/SWISSPROT;Acc:Q9WVB4]
chr11	35563666	35564556	peak207	upstreamFar	-18866	5	ENSMUSG00000018846	Pank3	Pantothenate kinase 3 (EC 2.7.1.33) (Pantothenic acid kinase 3) (mPanK3). [Source:Uniprot/SWISSPROT;Acc:Q8R2W9]
chr11	40134014	40134176	peak208	distant	-352217	3	ENSMUSG00000073040
chr11	40260307	40260723	peak209	distant	-225797	3	ENSMUSG00000073040
chr11	43708906	43709097	peak210	intron	5694	5	ENSMUSG00000050541	Adra1b	Alpha-1B adrenergic receptor (Alpha 1B-adrenoceptor) (Alpha 1B- adrenoreceptor). [Source:Uniprot/SWISSPROT;Acc:P97717]
chr11	43771779	43772043	peak211	distant	-57216	5	ENSMUSG00000050541	Adra1b	Alpha-1B adrenergic receptor (Alpha 1B-adrenoceptor) (Alpha 1B- adrenoreceptor). [Source:Uniprot/SWISSPROT;Acc:P97717]
chr11	43805553	43805986	peak212	distant	-91074	5	ENSMUSG00000050541	Adra1b	Alpha-1B adrenergic receptor (Alpha 1B-adrenoceptor) (Alpha 1B- adrenoreceptor). [Source:Uniprot/SWISSPROT;Acc:P97717]
chr11	44762186	44762512	peak213	intron	56682	3	ENSMUSG00000057098	Ebf1	Transcription factor COE1 (OE-1) (O/E-1) (Early B-cell factor). [Source:Uniprot/SWISSPROT;Acc:Q07802]
chr11	45609288	45609745	peak214	distant	-33765	5	ENSMUSG00000076031
chr11	45618807	45619291	peak215	upstreamFar	-24232	5	ENSMUSG00000076031
chr11	50467214	50467550	peak216	intron	51795	5	ENSMUSG00000036545	Adamts2	ADAMTS-2 precursor (EC 3.4.24.14) (A disintegrin and metalloproteinase with thrombospondin motifs 2) (ADAM-TS 2) (ADAM-TS2) (Procollagen I/II amino propeptide-processing enzyme) (Procollagen I N-proteinase) (PC I-NP) (Procollagen N-endopeptidase) (pNPI). [Source:Uniprot/SWISSPROT;Acc:Q8C9W3]
chr11	51687612	51688194	peak217	upstreamFar	-16748	5	ENSMUSG00000020387	Phf15	Protein Jade-2 (PHD finger protein 15). [Source:Uniprot/SWISSPROT;Acc:Q6ZQF7]
chr11	51729365	51729936	peak218	distant	-51549	5	ENSMUSG00000020392	Cdkn2aipnl	CDKN2A interacting protein N-terminal like [Source:RefSeq_peptide;Acc:NP_084252]
chr11	55227893	55228287	peak219	intron	5310	5	ENSMUSG00000018593	Sparc	SPARC precursor (Secreted protein acidic and rich in cysteine) (Osteonectin) (ON) (Basement-membrane protein 40) (BM-40). [Source:Uniprot/SWISSPROT;Acc:P07214]
chr11	56083375	56083789	peak220	upstreamFar	-6840	5	ENSMUSG00000065635	snoR38	Small nucleolar RNA R38 [Source: RFAM 8.1]
chr11	56576370	56576704	peak221	distant	-248921	5	ENSMUSG00000020524	Gria1	Glutamate receptor 1 precursor (GluR-1) (GluR-A) (GluR-K1) (Glutamate receptor ionotropic, AMPA 1) (AMPA-selective glutamate receptor 1). [Source:Uniprot/SWISSPROT;Acc:P23818]
chr11	59715616	59715908	peak222	distant	-25730	3	ENSMUSG00000032615	Nt5m	5'(3')-deoxyribonucleotidase, mitochondrial precursor (EC 3.1.3.-) (5',3'-nucleotidase, mitochondrial) (Deoxy-5'-nucleotidase 2) (dNT-2). [Source:Uniprot/SWISSPROT;Acc:Q8VCE6]
chr11	59774344	59774584	peak223	exon	160	3	ENSMUSG00000061650	Med9	Mediator of RNA polymerase II transcription subunit 9 (Mediator complex subunit 9). [Source:Uniprot/SWISSPROT;Acc:Q8VCS6]
chr11	62372418	62372832	peak224	downstreamFar	-5911	3	ENSMUSG00000019505	Ubb	predicted gene, EG216818 [Source:MGI;Acc:MGI:3647922]
chr11	62949858	62950116	peak225	intron	7503	5	ENSMUSG00000018217	Pmp22	Peripheral myelin protein 22 (PMP-22) (Growth arrest-specific protein 3) (GAS-3). [Source:Uniprot/SWISSPROT;Acc:P16646]
chr11	62981085	62981722	peak226	downstreamFar	-8355	3	ENSMUSG00000018217	Pmp22	Peripheral myelin protein 22 (PMP-22) (Growth arrest-specific protein 3) (GAS-3). [Source:Uniprot/SWISSPROT;Acc:P16646]
chr11	65180315	65180645	peak227	distant	-96998	5	ENSMUSG00000020542	Myocd	Myocardin (SRF cofactor protein) (Basic SAP coiled-coil transcription activator 2). [Source:Uniprot/SWISSPROT;Acc:Q8VIM5]
chr11	65181384	65181612	peak228	distant	-98016	5	ENSMUSG00000020542	Myocd	Myocardin (SRF cofactor protein) (Basic SAP coiled-coil transcription activator 2). [Source:Uniprot/SWISSPROT;Acc:Q8VIM5]
chr11	65477452	65477619	peak229	downstreamFar	-24211	3	ENSMUSG00000033352	Map2k4	Dual specificity mitogen-activated protein kinase kinase 4 (EC 2.7.12.2) (MAP kinase kinase 4) (MAPKK 4) (MAPK/ERK kinase 4) (JNK-activating kinase 1) (C-JUN N-terminal kinase kinase 1) (JNK kinase 1) (JNKK 1) (SAPK/ERK kinase 1) (SEK1). [Source:Uniprot/SWISSPROT;Acc:P47809]
chr11	67481237	67481561	peak230	intron	103256	5	ENSMUSG00000049928	Glp2r	Glucagon-like peptide 2 receptor precursor (GLP-2 receptor) (GLP-2-R) (GLP-2R). [Source:Uniprot/SWISSPROT;Acc:Q5IXF8]
chr11	68910412	68910788	peak231	intron	1881	5	ENSMUSG00000020893	Per1	Period circadian protein homolog 1 (Circadian clock protein PERIOD 1) (Circadian pacemaker protein Rigui) (mPER1). [Source:Uniprot/SWISSPROT;Acc:O35973]
chr11	68912772	68913055	peak232	intron	4194	5	ENSMUSG00000020893	Per1	Period circadian protein homolog 1 (Circadian clock protein PERIOD 1) (Circadian pacemaker protein Rigui) (mPER1). [Source:Uniprot/SWISSPROT;Acc:O35973]
chr11	70011785	70012158	peak233	upstreamFar	-15611	5	ENSMUSG00000040938	Slc16a11	Monocarboxylate transporter 11 (MCT 11) (Solute carrier family 16 member 11). [Source:Uniprot/SWISSPROT;Acc:Q5NC32]
chr11	74585870	74586220	peak234	intron	1680	5	ENSMUSG00000010554	Mett10d	Putative methyltransferase METT10D (EC 2.1.1.-) (Methyltransferase 10 domain-containing protein). [Source:Uniprot/SWISSPROT;Acc:Q9CQG2]
chr11	75433786	75434289	peak235	intron	6191	3	ENSMUSG00000017781	Pitpna	Phosphatidylinositol transfer protein alpha isoform (PtdIns transfer protein alpha) (PtdInsTP) (PI-TP-alpha). [Source:Uniprot/SWISSPROT;Acc:P53810]
chr11	77255652	77256025	peak236	intron	13212	3	ENSMUSG00000037926	Ssh2	Protein phosphatase Slingshot homolog 2 (EC 3.1.3.48) (EC 3.1.3.16) (SSH-2L) (mSSH-2L). [Source:Uniprot/SWISSPROT;Acc:Q5SW75]
chr11	77256042	77256375	peak237	intron	12842	3	ENSMUSG00000037926	Ssh2	Protein phosphatase Slingshot homolog 2 (EC 3.1.3.48) (EC 3.1.3.16) (SSH-2L) (mSSH-2L). [Source:Uniprot/SWISSPROT;Acc:Q5SW75]
chr11	77258532	77258874	peak238	intron	10347	3	ENSMUSG00000037926	Ssh2	Protein phosphatase Slingshot homolog 2 (EC 3.1.3.48) (EC 3.1.3.16) (SSH-2L) (mSSH-2L). [Source:Uniprot/SWISSPROT;Acc:Q5SW75]
chr11	78894264	78894955	peak239	intron	65300	5	ENSMUSG00000018334	Ksr1	Kinase suppressor of Ras 1 (mKSR1) (Protein Hb). [Source:Uniprot/SWISSPROT;Acc:Q61097]
chr11	78996389	78996658	peak240	distant	-36614	5	ENSMUSG00000018334	Ksr1	Kinase suppressor of Ras 1 (mKSR1) (Protein Hb). [Source:Uniprot/SWISSPROT;Acc:Q61097]
chr11	79606091	79606519	peak241	distant	-61062	3	ENSMUSG00000072632	ENSMUSG00000072632	Adult male olfactory brain cDNA, RIKEN full-length enriched library, clone:6430500J09 product:hypothetical protein, full insert sequence. [Source:Uniprot/SPTREMBL;Acc:Q3UY91]
chr11	81985299	81985534	peak242	downstreamNear	-4745	3	ENSMUSG00000020702	Ccl1	C-C motif chemokine 1 precursor (Small-inducible cytokine A1) (T-cell activation protein TCA3) (TCA-3) (SIS-epsilon) (P500). [Source:Uniprot/SWISSPROT;Acc:P10146]
chr11	83211160	83211490	peak243	exon	7212	3	ENSMUSG00000035152	Ap2b1	AP-2 complex subunit beta-1 (Adapter-related protein complex 2 beta-1 subunit) (Beta2-adaptin) (Beta-adaptin) (Plasma membrane adaptor HA2/AP2 adaptin beta subunit) (Clathrin assembly protein complex 2 beta large chain) (AP105B). [Source:Uniprot/SWISSPROT;Acc:Q9DBG3]
chr11	83530802	83531107	peak244	downstreamFar	-6093	3	ENSMUSG00000000983	Expi	Extracellular peptidase inhibitor precursor (Protein WDNM1). [Source:Uniprot/SWISSPROT;Acc:P62810]
chr11	85072533	85072882	peak245	downstreamFar	-23982	3	ENSMUSG00000048248
chr11	86409627	86410089	peak246	intron	11660	3	ENSMUSG00000018171	Tmem49	Transmembrane protein 49 (Vacuole membrane protein 1) (NF-E2-inducible protein 2) (Protein ni-2). [Source:Uniprot/SWISSPROT;Acc:Q99KU0]
chr11	87927052	87927427	peak247	intron	14488	5	ENSMUSG00000018378	Cuedc1	CUE domain-containing protein 1. [Source:Uniprot/SWISSPROT;Acc:Q8R3V6]
chr11	90521822	90522165	peak248	intron	22495	5	ENSMUSG00000020544	Cox11	Cytochrome c oxidase assembly protein COX11, mitochondrial precursor. [Source:Uniprot/SWISSPROT;Acc:Q6P8I6]
chr11	95992040	95992253	peak249	upstreamNear	-2954	5	ENSMUSG00000038756	Ttll6	tubulin tyrosine ligase-like family, member 6 [Source:RefSeq_peptide;Acc:NP_766387]
chr11	97170725	97171189	peak250	upstreamFar	-6222	5	ENSMUSG00000018882	Mrpl45	39S ribosomal protein L45, mitochondrial precursor (L45mt) (MRP-L45). [Source:Uniprot/SWISSPROT;Acc:Q9D0Q7]
chr11	98905636	98906145	peak251	intron	3331	5	ENSMUSG00000017493	Igfbp4	Insulin-like growth factor-binding protein 4 precursor (IGFBP-4) (IBP- 4) (IGF-binding protein 4). [Source:Uniprot/SWISSPROT;Acc:P47879]
chr11	101092330	101092955	peak252	upstreamNear	-4865	5	ENSMUSG00000006920	Ezh1	Enhancer of zeste homolog 1 (ENX-2). [Source:Uniprot/SWISSPROT;Acc:P70351]
chr11	104479979	104480229	peak253	intron	10734	5	ENSMUSG00000020689	Itgb3	Integrin beta-3 precursor (Platelet membrane glycoprotein IIIa) (GPIIIa) (CD61 antigen). [Source:Uniprot/SWISSPROT;Acc:O54890]
chr11	105814771	105815190	peak254	upstreamNear	-519	5	ENSMUSG00000019590	Cyb561	Cytochrome b561 (Cytochrome b-561). [Source:Uniprot/SWISSPROT;Acc:Q60720]
chr11	105819952	105820367	peak255	upstreamFar	-5698	5	ENSMUSG00000019590	Cyb561	Cytochrome b561 (Cytochrome b-561). [Source:Uniprot/SWISSPROT;Acc:Q60720]
chr11	106129624	106130133	peak256	intron	4244	5	ENSMUSG00000078619	Smarcd2	SWI/SNF-related matrix-associated actin-dependent regulator of chromatin subfamily D member 2 (60 kDa BRG-1/Brm-associated factor subunit B) (BRG1-associated factor 60B). [Source:Uniprot/SWISSPROT;Acc:Q99JR8]
chr11	106822864	106823280	peak257	distant	-26878	3	ENSMUSG00000018362	Kpna2	Importin subunit alpha-2 (Karyopherin subunit alpha-2) (SRP1-alpha) (RAG cohort protein 1) (Pendulin) (Pore targeting complex 58 kDa subunit) (PTAC58) (Importin alpha P1). [Source:Uniprot/SWISSPROT;Acc:P52293]
chr11	108082959	108083160	peak258	intron	122009	5	ENSMUSG00000050965	Prkca	Protein kinase C alpha type (EC 2.7.11.13) (PKC-alpha) (PKC-A). [Source:Uniprot/SWISSPROT;Acc:P20444]
chr11	110106180	110106385	peak259	intron	6760	5	ENSMUSG00000044749	Abca6	ATP-binding cassette sub-family A member 6. [Source:Uniprot/SWISSPROT;Acc:Q8K441]
chr11	111533338	111533536	peak260	distant	-596472	3	ENSMUSG00000041695	Kcnj2	Inward rectifier potassium channel 2 (Potassium channel, inwardly rectifying subfamily J member 2) (Inward rectifier K(+) channel Kir2.1). [Source:Uniprot/SWISSPROT;Acc:P35561]
chr11	111741595	111741823	peak261	distant	-797100	3	ENSMUSG00000041674	BC006965	BC006965 protein. [Source:Uniprot/SPTREMBL;Acc:Q91V96]
chr11	113617972	113618337	peak262	upstreamFar	-5033	5	ENSMUSG00000041598	Cdc42ep4	Cdc42 effector protein 4 (Binder of Rho GTPases 4). [Source:Uniprot/SWISSPROT;Acc:Q9JM96]
chr11	116394996	116395205	peak263	exon	2861	5	ENSMUSG00000061878	Sphk1	sphingosine kinase 1 isoform 2 [Source:RefSeq_peptide;Acc:NP_079643]
chr11	116625751	116625922	peak264	downstreamNear	-504	3	ENSMUSG00000009588	St6galnac1	Alpha-N-acetylgalactosaminide alpha-2,6-sialyltransferase 1 (EC 2.4.99.3) (GalNAc alpha-2,6-sialyltransferase I) (ST6GalNAc I) (Sialyltransferase 7A). [Source:Uniprot/SWISSPROT;Acc:Q9QZ39]
chr11	116626051	116626400	peak265	downstreamNear	-115	3	ENSMUSG00000009588	St6galnac1	Alpha-N-acetylgalactosaminide alpha-2,6-sialyltransferase 1 (EC 2.4.99.3) (GalNAc alpha-2,6-sialyltransferase I) (ST6GalNAc I) (Sialyltransferase 7A). [Source:Uniprot/SWISSPROT;Acc:Q9QZ39]
chr11	117121020	117121268	peak266	intron	60169	5	ENSMUSG00000059248	2010-09-09	Septin-9 (SL3-3 integration site 1 protein). [Source:Uniprot/SWISSPROT;Acc:Q80UG5]
chr11	118300326	118300714	peak267	intron	10707	5	ENSMUSG00000017446	C1qtnf1	C1q and tumor necrosis factor related protein 1 [Source:RefSeq_peptide;Acc:NP_064343]
chr11	120114042	120114474	peak268	intron	19997	5	ENSMUSG00000039741	Bahcc1	BAH and coiled-coil domain-containing protein 1. [Source:Uniprot/SWISSPROT;Acc:Q3UHR0]
chr11	120659636	120659847	peak269	upstreamNear	-2024	5	ENSMUSG00000025155	Dus1l	tRNA-dihydrouridine synthase 1-like (EC 1.-.-.-). [Source:Uniprot/SWISSPROT;Acc:Q8C2P3]
chr12	3284526	3284723	peak270	intron	25335	5	ENSMUSG00000020671	Rab10	Ras-related protein Rab-10. [Source:Uniprot/SWISSPROT;Acc:P61027]
chr12	3316075	3316413	peak271	upstreamFar	-6285	5	ENSMUSG00000020671	Rab10	Ras-related protein Rab-10. [Source:Uniprot/SWISSPROT;Acc:P61027]
chr12	8425709	8425982	peak272	distant	-76448	3	ENSMUSG00000020605	Hs1bp3	HCLS1-binding protein 3 (HS1-binding protein 3) (HSP1BP-3). [Source:Uniprot/SWISSPROT;Acc:Q3TC93]
chr12	8435376	8435930	peak273	distant	-70195	3	ENSMUSG00000054364	Rhob	Rho-related GTP-binding protein RhoB precursor. [Source:Uniprot/SWISSPROT;Acc:P62746]
chr12	8439628	8440154	peak274	distant	-65957	3	ENSMUSG00000054364	Rhob	Rho-related GTP-binding protein RhoB precursor. [Source:Uniprot/SWISSPROT;Acc:P62746]
chr12	8919935	8920424	peak275	upstreamFar	-7951	5	ENSMUSG00000020585	Laptm4a	Lysosomal-associated transmembrane protein 4A (Golgi 4-transmembrane spanning transporter) (Mouse transporter protein) (MTP). [Source:Uniprot/SWISSPROT;Acc:Q60961]
chr12	10357622	10357926	peak276	upstreamFar	-19076	5	ENSMUSG00000020622	Nt5c1b	Cytosolic 5'-nucleotidase 1B (EC 3.1.3.5) (Cytosolic 5'-nucleotidase IB) (cN1B) (cN-IB) (Autoimmune infertility-related protein). [Source:Uniprot/SWISSPROT;Acc:Q91YE9]
chr12	10469834	10470103	peak277	distant	-67602	3	ENSMUSG00000020621	Rdh14	Retinol dehydrogenase 14 (EC 1.1.1.-) (Alcohol dehydrogenase PAN2). [Source:Uniprot/SWISSPROT;Acc:Q9ERI6]
chr12	10537659	10538127	peak278	distant	-135527	3	ENSMUSG00000020621	Rdh14	Retinol dehydrogenase 14 (EC 1.1.1.-) (Alcohol dehydrogenase PAN2). [Source:Uniprot/SWISSPROT;Acc:Q9ERI6]
chr12	15635537	15635792	peak279	distant	-162871	3	ENSMUSG00000020601	Trib2	Tribbles homolog 2 (TRB-2). [Source:Uniprot/SWISSPROT;Acc:Q8K4K3]
chr12	16625152	16626194	peak280	distant	-29097	5	ENSMUSG00000020593	Lpin1	Lipin-1 (Fatty liver dystrophy protein). [Source:Uniprot/SWISSPROT;Acc:Q91ZP3]
chr12	16873536	16873945	peak281	distant	-28044	5	ENSMUSG00000020580	Rock2	Rho-associated protein kinase 2 (EC 2.7.11.1) (Rho-associated, coiled- coil-containing protein kinase 2) (p164 ROCK-2). [Source:Uniprot/SWISSPROT;Acc:P70336]
chr12	17730763	17731270	peak282	intron	33396	5	ENSMUSG00000071379	Hpcal1	Hippocalcin-like protein 1 (Visinin-like protein 3) (VILIP-3) (Neural visinin-like protein 3) (NVL-3) (NVP-3). [Source:Uniprot/SWISSPROT;Acc:P62748]
chr12	31786864	31787096	peak283	downstreamFar	-22172	3	ENSMUSG00000036136	9030611O19Rik	Protein FAM110C. [Source:Uniprot/SWISSPROT;Acc:Q8VE94]
chr12	31857836	31858262	peak284	intron	1983	5	ENSMUSG00000073142	6030469F06Rik	13 days embryo male testis cDNA, RIKEN full-length enriched library, clone:6030469F06 product:hypothetical protein, full insert sequence. [Source:Uniprot/SPTREMBL;Acc:Q3UYS9]
chr12	32782135	32782383	peak285	distant	-36142	5	ENSMUSG00000002997	Prkar2b	cAMP-dependent protein kinase type II-beta regulatory subunit. [Source:Uniprot/SWISSPROT;Acc:P31324]
chr12	33290312	33290620	peak286	distant	-106414	5	ENSMUSG00000071351
chr12	33300844	33301443	peak287	distant	-95737	5	ENSMUSG00000071351
chr12	33317732	33318142	peak288	distant	-78943	5	ENSMUSG00000071351
chr12	33569269	33569929	peak289	distant	-33127	3	ENSMUSG00000020572	Pbef1	Nicotinamide phosphoribosyltransferase (EC 2.4.2.12) (NAmPRTase) (Nampt) (Pre-B-cell colony-enhancing factor 1 homolog) (PBEF) (Visfatin). [Source:Uniprot/SWISSPROT;Acc:Q99KQ4]
chr12	33575369	33575633	peak290	distant	-39029	3	ENSMUSG00000020572	Pbef1	Nicotinamide phosphoribosyltransferase (EC 2.4.2.12) (NAmPRTase) (Nampt) (Pre-B-cell colony-enhancing factor 1 homolog) (PBEF) (Visfatin). [Source:Uniprot/SWISSPROT;Acc:Q99KQ4]
chr12	35877641	35877834	peak291	downstreamNear	-1746	3	ENSMUSG00000076253	mmu-mir-680-3	mmu-mir-680-3 [Source:miRBase;Acc:MI0004642]
chr12	37200823	37201125	peak292	intron	92868	5	ENSMUSG00000043153	4930579E17Rik	RIKEN cDNA 4930579E17 gene (4930579E17Rik), mRNA [Source:RefSeq_dna;Acc:NM_178629]
chr12	37236591	37236861	peak293	intron	128620	5	ENSMUSG00000043153	4930579E17Rik	RIKEN cDNA 4930579E17 gene (4930579E17Rik), mRNA [Source:RefSeq_dna;Acc:NM_178629]
chr12	40928936	40929363	peak294	downstreamNear	-569	3	ENSMUSG00000001627	Ifrd1	Interferon-related developmental regulator 1 (Nerve growth factor- inducible protein PC4) (TPA-induced sequence 7) (TIS7 protein). [Source:Uniprot/SWISSPROT;Acc:P19182]
chr12	55301094	55301356	peak295	intron	3554	5	ENSMUSG00000035105	Egln3	Egl nine homolog 3 (EC 1.14.11.-) (Hypoxia-inducible factor prolyl hydroxylase 3) (HIF-prolyl hydroxylase 3) (HIF-PH3) (SM-20). [Source:Uniprot/SWISSPROT;Acc:Q91UZ4]
chr12	55352906	55353296	peak296	downstreamFar	-12716	3	ENSMUSG00000064605	U1	U1 spliceosomal RNA [Source: RFAM 8.1]
chr12	56060634	56060914	peak297	intron	25991	5	ENSMUSG00000035021	Baz1a	Bromodomain adjacent to zinc finger domain protein 1A (Cbp146). [Source:Uniprot/SWISSPROT;Acc:O88379]
chr12	56464230	56464562	peak298	intron	19079	3	ENSMUSG00000021023	1110008L16Rik	RIKEN cDNA 1110008L16 gene (Bone marrow macrophage cDNA, RIKEN full- length enriched library, clone:I830045I24 product:hypothetical protein, full insert sequence) (Bone marrow macrophage cDNA, RIKEN full-length enriched library, clone:I830044G22 product:s [Source:Uniprot/SPTREMBL;Acc:Q8JZY4]
chr12	56486988	56487297	peak299	downstreamNear	-3667	3	ENSMUSG00000021023	1110008L16Rik	RIKEN cDNA 1110008L16 gene (Bone marrow macrophage cDNA, RIKEN full- length enriched library, clone:I830045I24 product:hypothetical protein, full insert sequence) (Bone marrow macrophage cDNA, RIKEN full-length enriched library, clone:I830044G22 product:s [Source:Uniprot/SPTREMBL;Acc:Q8JZY4]
chr12	56546683	56547045	peak300	distant	-27428	3	ENSMUSG00000021024	Psma6	Proteasome subunit alpha type-6 (EC 3.4.25.1) (Proteasome iota chain) (Macropain iota chain) (Multicatalytic endopeptidase complex iota chain). [Source:Uniprot/SWISSPROT;Acc:Q9QUM9]
chr12	58219344	58219519	peak301	intron	79028	5	ENSMUSG00000035472	Slc25a21	Mitochondrial 2-oxodicarboxylate carrier (Solute carrier family 25 member 21). [Source:Uniprot/SWISSPROT;Acc:Q8BZ09]
chr12	59669431	59669805	peak302	distant	-299797	5	ENSMUSG00000045930	Clec14a	C-type lectin domain family 14 member A precursor. [Source:Uniprot/SWISSPROT;Acc:Q8VCP9]
chr12	71042618	71043127	peak303	intron	45117	5	ENSMUSG00000021067	Sav1	Protein salvador homolog 1 (45 kDa WW domain protein) (mWW45). [Source:Uniprot/SWISSPROT;Acc:Q8VEB2]
chr12	71048998	71049249	peak304	intron	38866	5	ENSMUSG00000021067	Sav1	Protein salvador homolog 1 (45 kDa WW domain protein) (mWW45). [Source:Uniprot/SWISSPROT;Acc:Q8VEB2]
chr12	71160460	71160966	peak305	intron	48291	3	ENSMUSG00000021068	Nin	Ninein. [Source:Uniprot/SWISSPROT;Acc:Q61043]
chr12	71755552	71755866	peak306	distant	-170792	5	ENSMUSG00000048285	Frmd6	FERM domain-containing protein 6. [Source:Uniprot/SWISSPROT;Acc:Q8C0V9]
chr12	74891474	74891916	peak307	downstreamFar	-12532	3	ENSMUSG00000021108	Prkch	Protein kinase C eta type (EC 2.7.11.13) (nPKC-eta) (PKC-L). [Source:Uniprot/SWISSPROT;Acc:P23298]
chr12	74988926	74989212	peak308	upstreamFar	-13293	5	ENSMUSG00000021109	Hif1a	Hypoxia-inducible factor 1 alpha (HIF-1 alpha) (HIF1 alpha) (ARNT- interacting protein). [Source:Uniprot/SWISSPROT;Acc:Q61221]
chr12	75006597	75006889	peak309	intron	4381	5	ENSMUSG00000021109	Hif1a	Hypoxia-inducible factor 1 alpha (HIF-1 alpha) (HIF1 alpha) (ARNT- interacting protein). [Source:Uniprot/SWISSPROT;Acc:Q61221]
chr12	76405152	76405632	peak310	upstreamNear	-3969	5	ENSMUSG00000046768	Rhoj	Rho-related GTP-binding protein RhoJ precursor (Tc10-like GTP-binding protein TCL). [Source:Uniprot/SWISSPROT;Acc:Q9ER71]
chr12	77493997	77494412	peak311	intron	2059	3	ENSMUSG00000033454	Zbtb1	Zinc finger and BTB domain-containing protein 1. [Source:Uniprot/SWISSPROT;Acc:Q91VL9]
chr12	80453258	80453784	peak312	intron	55183	5	ENSMUSG00000059060	Rad51l1	DNA repair protein RAD51 homolog 2 (R51H2) (RAD51-like protein 1). [Source:Uniprot/SWISSPROT;Acc:O35719]
chr12	80457232	80457604	peak313	intron	59080	5	ENSMUSG00000059060	Rad51l1	DNA repair protein RAD51 homolog 2 (R51H2) (RAD51-like protein 1). [Source:Uniprot/SWISSPROT;Acc:O35719]
chr12	80536520	80536873	peak314	intron	72947	3	ENSMUSG00000059060	Rad51l1	DNA repair protein RAD51 homolog 2 (R51H2) (RAD51-like protein 1). [Source:Uniprot/SWISSPROT;Acc:O35719]
chr12	80543884	80544167	peak315	intron	65618	3	ENSMUSG00000059060	Rad51l1	DNA repair protein RAD51 homolog 2 (R51H2) (RAD51-like protein 1). [Source:Uniprot/SWISSPROT;Acc:O35719]
chr12	80544183	80544416	peak316	intron	65344	3	ENSMUSG00000059060	Rad51l1	DNA repair protein RAD51 homolog 2 (R51H2) (RAD51-like protein 1). [Source:Uniprot/SWISSPROT;Acc:O35719]
chr12	80637141	80637334	peak317	distant	-27594	3	ENSMUSG00000059060	Rad51l1	DNA repair protein RAD51 homolog 2 (R51H2) (RAD51-like protein 1). [Source:Uniprot/SWISSPROT;Acc:O35719]
chr12	80685939	80686145	peak318	distant	-76399	3	ENSMUSG00000059060	Rad51l1	DNA repair protein RAD51 homolog 2 (R51H2) (RAD51-like protein 1). [Source:Uniprot/SWISSPROT;Acc:O35719]
chr12	80697804	80698231	peak319	distant	-88374	3	ENSMUSG00000059060	Rad51l1	DNA repair protein RAD51 homolog 2 (R51H2) (RAD51-like protein 1). [Source:Uniprot/SWISSPROT;Acc:O35719]
chr12	80714864	80715095	peak320	distant	-105336	3	ENSMUSG00000059060	Rad51l1	DNA repair protein RAD51 homolog 2 (R51H2) (RAD51-like protein 1). [Source:Uniprot/SWISSPROT;Acc:O35719]
chr12	80784763	80785159	peak321	distant	-175318	3	ENSMUSG00000059060	Rad51l1	DNA repair protein RAD51 homolog 2 (R51H2) (RAD51-like protein 1). [Source:Uniprot/SWISSPROT;Acc:O35719]
chr12	81304336	81304705	peak322	intron	35816	3	ENSMUSG00000015143	Actn1	Alpha-actinin-1 (Alpha-actinin cytoskeletal isoform) (Non-muscle alpha-actinin-1) (F-actin cross-linking protein). [Source:Uniprot/SWISSPROT;Acc:Q7TPR4]
chr12	81628676	81629007	peak323	intron	8807	5	ENSMUSG00000021130	Galntl1	Putative polypeptide N-acetylgalactosaminyltransferase-like protein 1 (EC 2.4.1.41) (Protein-UDP acetylgalactosaminyltransferase-like protein 1) (UDP-GalNAc:polypeptide N-acetylgalactosaminyltransferase- like protein 1) (Polypeptide GalNAc transferase-lik [Source:Uniprot/SWISSPROT;Acc:Q9JJ61]
chr12	81922365	81922605	peak324	intron	30939	5	ENSMUSG00000021133	4933426M11Rik	RIKEN cDNA 4933426M11 gene (4933426M11Rik), mRNA [Source:RefSeq_dna;Acc:NM_178682]
chr12	81945139	81945404	peak325	intron	36548	3	ENSMUSG00000021133	4933426M11Rik	RIKEN cDNA 4933426M11 gene (4933426M11Rik), mRNA [Source:RefSeq_dna;Acc:NM_178682]
chr12	82251999	82252262	peak326	intron	35267	3	ENSMUSG00000021136	Smoc1	SPARC-related modular calcium-binding protein 1 precursor (Secreted modular calcium-binding protein 1) (SMOC-1) (SPARC-related gene protein). [Source:Uniprot/SWISSPROT;Acc:Q8BLY1]
chr12	85108870	85109075	peak327	intron	4368	5	ENSMUSG00000021223	Papln	papilin [Source:RefSeq_peptide;Acc:NP_570957]
chr12	86115296	86115595	peak328	intron	222	3	ENSMUSG00000021241	Isca2	Iron-sulfur cluster assembly 2 homolog, mitochondrial precursor (HESB- like domain-containing protein 1). [Source:Uniprot/SWISSPROT;Acc:Q9DCB8]
chr12	86602147	86602492	peak329	intron	9207	5	ENSMUSG00000021245	Mlh3	mutL homolog 3 [Source:RefSeq_peptide;Acc:NP_780546]
chr12	86738939	86739237	peak330	upstreamFar	-23439	5	ENSMUSG00000021248	Tmed10	Transmembrane emp24 domain-containing protein 10 precursor (Transmembrane protein Tmp21) (21 kDa transmembrane-trafficking protein). [Source:Uniprot/SWISSPROT;Acc:Q9D1D4]
chr12	88273225	88273506	peak331	upstreamFar	-14999	5	ENSMUSG00000034157	2310044G17Rik	Uncharacterized protein KIAA1737. [Source:Uniprot/SWISSPROT;Acc:Q8R0W1]
chr12	96659190	96659494	peak332	distant	-42181	5	ENSMUSG00000064972	U6	U6 spliceosomal RNA [Source: RFAM 8.1]
chr12	100537192	100537475	peak333	intron	104120	3	ENSMUSG00000033713	Foxn3	Forkhead box protein N3 (Checkpoint suppressor 1). [Source:Uniprot/SWISSPROT;Acc:Q499D0]
chr12	108991201	108991694	peak334	distant	-157166	3	ENSMUSG00000048251	Bcl11b	B-cell lymphoma/leukemia 11B (B-cell CLL/lymphoma 11B) (Radiation- induced tumor suppressor gene 1 protein) (mRit1) (COUP-TF-interacting protein 2). [Source:Uniprot/SWISSPROT;Acc:Q99PV8]
chr12	109547674	109548066	peak335	intron	3285	5	ENSMUSG00000021260	1600002O04Rik	HHIP-like protein 1 precursor. [Source:Uniprot/SWISSPROT;Acc:Q14DK5]
chr12	110070445	110070847	peak336	intron	3426	5	ENSMUSG00000021265	Slc25a29	Mitochondrial carnitine/acylcarnitine carrier protein CACL (CACT-like) (Solute carrier family 25 member 29). [Source:Uniprot/SWISSPROT;Acc:Q8BL03]
chr12	111036975	111037548	peak337	distant	-55256	3	ENSMUSG00000065497	mmu-mir-410	mmu-mir-410 [Source:miRBase;Acc:MI0001161]
chr12	112214250	112214786	peak338	downstreamNear	-121	3	ENSMUSG00000037904	Ankrd9	Ankyrin repeat domain-containing protein 9. [Source:Uniprot/SWISSPROT;Acc:Q8BH83]
chr12	117470039	117470392	peak339	exon	24692	3	ENSMUSG00000042050	Wdr60	WD repeat-containing protein 60. [Source:Uniprot/SWISSPROT;Acc:Q8C761]
chr13	3773576	3774021	peak340	distant	-29202	3	ENSMUSG00000063130	Calml3	Calmodulin-like protein 3. [Source:Uniprot/SWISSPROT;Acc:Q9D6P8]
chr13	4662110	4662431	peak341	distant	-48237	3	ENSMUSG00000057707
chr13	4770292	4770640	peak342	upstreamNear	-429	5	ENSMUSG00000053499	EG432723	Adult male testis cDNA, RIKEN full-length enriched library, clone:4933413G10 product:hypothetical protein, full insert sequence. [Source:Uniprot/SPTREMBL;Acc:Q8CDE5]
chr13	4770741	4771127	peak343	exon	39	5	ENSMUSG00000053499	EG432723	Adult male testis cDNA, RIKEN full-length enriched library, clone:4933413G10 product:hypothetical protein, full insert sequence. [Source:Uniprot/SPTREMBL;Acc:Q8CDE5]
chr13	5275881	5276198	peak344	distant	-86859	5	ENSMUSG00000077473	SNORA17	Small nucleolar RNA SNORA17 [Source: RFAM 8.1]
chr13	5566160	5566720	peak345	distant	-294295	5	ENSMUSG00000000078	Klf6	Krueppel-like factor 6 (Core promoter element-binding protein). [Source:Uniprot/SWISSPROT;Acc:O08584]
chr13	5603441	5603912	peak346	distant	-257059	5	ENSMUSG00000000078	Klf6	Krueppel-like factor 6 (Core promoter element-binding protein). [Source:Uniprot/SWISSPROT;Acc:O08584]
chr13	13580073	13580553	peak347	intron	24208	3	ENSMUSG00000005397	Nid1	Nidogen-1 precursor (Entactin). [Source:Uniprot/SWISSPROT;Acc:P10493]
chr13	13639042	13639325	peak348	distant	-34662	3	ENSMUSG00000005397	Nid1	Nidogen-1 precursor (Entactin). [Source:Uniprot/SWISSPROT;Acc:P10493]
chr13	13666032	13666415	peak349	upstreamFar	-16453	5	ENSMUSG00000019726	Lyst	Lysosomal-trafficking regulator (Beige protein) (CHS1 homolog). [Source:Uniprot/SWISSPROT;Acc:P97412]
chr13	15895914	15896126	peak350	distant	-74161	3	ENSMUSG00000021318	Gli3	Zinc finger protein GLI3. [Source:Uniprot/SWISSPROT;Acc:Q61602]
chr13	16124807	16125030	peak351	downstreamFar	-5897	3	ENSMUSG00000041324	Inhba	Inhibin beta A chain precursor (Activin beta-A chain). [Source:Uniprot/SWISSPROT;Acc:Q04998]
chr13	27009435	27009672	peak352	distant	-139893	5	ENSMUSG00000021342	Prl	Prolactin precursor (PRL). [Source:Uniprot/SWISSPROT;Acc:P06879]
chr13	29727454	29727983	peak353	intron	219798	5	ENSMUSG00000006191	Cdkal1	CDK5 regulatory subunit-associated protein 1-like 1. [Source:Uniprot/SWISSPROT;Acc:Q91WE6]
chr13	30894562	30894737	peak354	downstreamFar	-11139	3	ENSMUSG00000021357	Exoc2	Exocyst complex component 2 (Exocyst complex component Sec5). [Source:Uniprot/SWISSPROT;Acc:Q9D4H1]
chr13	30901161	30901648	peak355	downstreamNear	-4384	3	ENSMUSG00000021357	Exoc2	Exocyst complex component 2 (Exocyst complex component Sec5). [Source:Uniprot/SWISSPROT;Acc:Q9D4H1]
chr13	30939708	30940254	peak356	intron	34193	3	ENSMUSG00000021357	Exoc2	Exocyst complex component 2 (Exocyst complex component Sec5). [Source:Uniprot/SWISSPROT;Acc:Q9D4H1]
chr13	31602997	31603296	peak357	distant	-47160	5	ENSMUSG00000038415	Foxq1	Forkhead box protein Q1 (Hepatocyte nuclear factor 3 forkhead homolog 1) (HNF-3/forkhead-like protein 1) (HFH-1) (HFH-1l). [Source:Uniprot/SWISSPROT;Acc:O70220]
chr13	32271827	32272007	peak358	intron	158520	5	ENSMUSG00000038372	Gmds	GDP-mannose 4,6 dehydratase (EC 4.2.1.47) (GDP-D-mannose dehydratase) (GMD). [Source:Uniprot/SWISSPROT;Acc:Q8K0C9]
chr13	32593519	32593727	peak359	distant	-163186	5	ENSMUSG00000038372	Gmds	GDP-mannose 4,6 dehydratase (EC 4.2.1.47) (GDP-D-mannose dehydratase) (GMD). [Source:Uniprot/SWISSPROT;Acc:Q8K0C9]
chr13	32645078	32645366	peak360	distant	-155526	3	ENSMUSG00000044951	EG238564	Uncharacterized serine/threonine-protein kinase SgK085 (EC 2.7.11.1) (Sugen kinase 85). [Source:Uniprot/SWISSPROT;Acc:Q5SUV5]
chr13	32886454	32886794	peak361	upstreamFar	-7295	5	ENSMUSG00000021400	Wrnip1	ATPase WRNIP1 (Werner helicase-interacting protein 1). [Source:Uniprot/SWISSPROT;Acc:Q91XU0]
chr13	33049777	33049965	peak362	upstreamFar	-7311	5	ENSMUSG00000042842	Serpinb6b	serine (or cysteine) proteinase inhibitor, clade B, member 6b [Source:RefSeq_peptide;Acc:NP_035584]
chr13	33661255	33661542	peak363	distant	-73533	3	ENSMUSG00000057726	Serpinb9g	serine (or cysteine) proteinase inhibitor, clade B, member 9g [Source:RefSeq_peptide;Acc:NP_035585]
chr13	37491166	37491477	peak364	intron	19492	3	ENSMUSG00000021423	Ly86	Lymphocyte antigen 86 precursor (MD-1 protein). [Source:Uniprot/SWISSPROT;Acc:O88188]
chr13	38631093	38631424	peak365	upstreamFar	-10919	5	ENSMUSG00000038991	Txndc5	Thioredoxin domain-containing protein 5 precursor (Thioredoxin-like protein p46) (Endoplasmic reticulum protein ERp46) (Plasma cell- specific thioredoxin-related protein) (PC-TRP). [Source:Uniprot/SWISSPROT;Acc:Q91W90]
chr13	39381338	39381631	peak366	distant	-328740	5	ENSMUSG00000021432	Slc35b3	Adenosine 3'-phospho 5'-phosphosulfate transporter 2 (PAPS transporter 2) (Solute carrier family 35 member B3). [Source:Uniprot/SWISSPROT;Acc:Q922Q5]
chr13	41544590	41544948	peak367	intron	37887	5	ENSMUSG00000021365	Nedd9	Enhancer of filamentation 1 (MEF1) (CRK-associated substrate-related protein) (CAS-L) (p105) (Protein NEDD9) (Neural precursor cell expressed developmentally down-regulated protein 9). [Source:Uniprot/SWISSPROT;Acc:O35177]
chr13	41695458	41695641	peak368	distant	-27764	5	ENSMUSG00000080202
chr13	42469496	42469998	peak369	distant	-66389	3	ENSMUSG00000021367	Edn1	Endothelin-1 precursor (ET-1) (Preproendothelin-1) (PPET1). [Source:Uniprot/SWISSPROT;Acc:P22387]
chr13	42498539	42498985	peak370	distant	-95404	3	ENSMUSG00000021367	Edn1	Endothelin-1 precursor (ET-1) (Preproendothelin-1) (PPET1). [Source:Uniprot/SWISSPROT;Acc:P22387]
chr13	42980200	42980425	peak371	intron	204144	5	ENSMUSG00000054728	Phactr1	Phosphatase and actin regulator 1. [Source:Uniprot/SWISSPROT;Acc:Q2M3X8]
chr13	43574435	43574888	peak372	intron	1681	5	ENSMUSG00000038546	Ranbp9	Ran-binding protein 9 (RanBP9) (Ran-binding protein M) (RanBPM) (B- cell antigen receptor Ig beta-associated protein 1) (IBAP-1). [Source:Uniprot/SWISSPROT;Acc:P69566]
chr13	47656694	47657087	peak373	distant	-315045	3	ENSMUSG00000038068	Rnf144b	E3 ubiquitin-protein ligase RNF144B (EC 6.3.2.-) (IBR domain- containing protein 2) (RING finger protein 144B). [Source:Uniprot/SWISSPROT;Acc:Q8BKD6]
chr13	48122124	48122392	peak374	upstreamFar	-8281	5	ENSMUSG00000047324	4931429P17Rik	Adult male testis cDNA, RIKEN full-length enriched library, clone:4931429P17 product:hypothetical protein, full insert sequence. [Source:Uniprot/SPTREMBL;Acc:Q9D4J2]
chr13	49567418	49567739	peak375	intron	8182	3	ENSMUSG00000021391	Cenpp	Centromere protein P (CENP-P). [Source:Uniprot/SWISSPROT;Acc:Q9CZ92]
chr13	49574832	49575102	peak376	intron	15571	3	ENSMUSG00000021391	Cenpp	Centromere protein P (CENP-P). [Source:Uniprot/SWISSPROT;Acc:Q9CZ92]
chr13	51949378	51949824	peak377	downstreamFar	-5760	3	ENSMUSG00000021453	Gadd45g	Growth arrest and DNA-damage-inducible protein GADD45 gamma (Cytokine- responsive protein CR6). [Source:Uniprot/SWISSPROT;Acc:Q9Z111]
chr13	52209859	52210203	peak378	distant	-266190	3	ENSMUSG00000021453	Gadd45g	Growth arrest and DNA-damage-inducible protein GADD45 gamma (Cytokine- responsive protein CR6). [Source:Uniprot/SWISSPROT;Acc:Q9Z111]
chr13	52747231	52747594	peak379	downstreamNear	-3261	3	ENSMUSG00000021457	Syk	Tyrosine-protein kinase SYK (EC 2.7.10.2) (Spleen tyrosine kinase). [Source:Uniprot/SWISSPROT;Acc:P48025]
chr13	52831561	52832061	peak380	distant	-87660	3	ENSMUSG00000021457	Syk	Tyrosine-protein kinase SYK (EC 2.7.10.2) (Spleen tyrosine kinase). [Source:Uniprot/SWISSPROT;Acc:P48025]
chr13	53080864	53081670	peak381	upstreamNear	-4859	5	ENSMUSG00000056749	Nfil3	Nuclear factor interleukin-3-regulated protein (E4 promoter binding- protein 4) (Embryo implantation-related NFIL3/E4BP4-like transcription factor). [Source:Uniprot/SWISSPROT;Acc:O08750]
chr13	54730605	54731150	peak382	intron	7681	5	ENSMUSG00000025873	Ubxd8	UBX domain-containing protein 8. [Source:Uniprot/SWISSPROT;Acc:Q3TDN2]
chr13	60392827	60393084	peak383	upstreamNear	-2078	5	ENSMUSG00000080668
chr13	60473111	60473342	peak384	distant	-39790	3	ENSMUSG00000074875	ENSMUSG00000074875	6 days neonate spleen cDNA, RIKEN full-length enriched library, clone:F430015O13 product:hypothetical protein, full insert sequence. [Source:Uniprot/SPTREMBL;Acc:Q3UP76]
chr13	60944083	60944430	peak385	exon	274	3	ENSMUSG00000050345	4930486L24Rik	Testin-2 precursor [Contains: Testin-1]. [Source:Uniprot/SWISSPROT;Acc:Q80UB0]
chr13	61063149	61063548	peak386	upstreamFar	-20053	5	ENSMUSG00000033834	Tpbpa	Trophoblast-specific protein alpha precursor. [Source:Uniprot/SWISSPROT;Acc:P13438]
chr13	71515266	71515465	peak387	distant	-269278	3	ENSMUSG00000080580	mmu-mir-466f-4	mmu-mir-466f-4 [Source:miRBase;Acc:MI0006291]
chr13	74776145	74776471	peak388	upstreamNear	-1013	5	ENSMUSG00000021583	Erap1	Endoplasmic reticulum aminopeptidase 1 (EC 3.4.11.-) (Adipocyte- derived leucine aminopeptidase) (A-LAP) (ARTS-1) (Aminopeptidase PILS) (Puromycin-insensitive leucyl-specific aminopeptidase) (PILS-AP) (VEGF-induced aminopeptidase). [Source:Uniprot/SWISSPROT;Acc:Q9EQH2]
chr13	81088290	81088776	peak389	distant	-53243	3	ENSMUSG00000074794	Arrdc3	Arrestin domain-containing protein 3. [Source:Uniprot/SWISSPROT;Acc:Q7TPQ9]
chr13	81088793	81089119	peak390	distant	-53666	3	ENSMUSG00000074794	Arrdc3	Arrestin domain-containing protein 3. [Source:Uniprot/SWISSPROT;Acc:Q7TPQ9]
chr13	89813402	89813582	peak391	intron	18577	3	ENSMUSG00000021614	Vcan	Versican core protein precursor (Large fibroblast proteoglycan) (Chondroitin sulfate proteoglycan core protein 2) (PG-M). [Source:Uniprot/SWISSPROT;Acc:Q62059]
chr13	90480324	90480569	peak392	distant	-230197	3	ENSMUSG00000060669
chr13	90485464	90485690	peak393	distant	-235328	3	ENSMUSG00000060669
chr13	90534454	90534767	peak394	distant	-188395	5	ENSMUSG00000079918
chr13	90612588	90612958	peak395	distant	-110232	5	ENSMUSG00000079918
chr13	90613035	90613489	peak396	distant	-109743	5	ENSMUSG00000079918
chr13	90653545	90653811	peak397	distant	-69327	5	ENSMUSG00000079918
chr13	90655466	90655852	peak398	distant	-67346	5	ENSMUSG00000079918
chr13	90843806	90844206	peak399	distant	-120636	3	ENSMUSG00000079918
chr13	90867458	90867966	peak400	distant	-144342	3	ENSMUSG00000079918
chr13	98213790	98213983	peak401	distant	-51415	5	ENSMUSG00000078952
chr13	98336195	98336554	peak402	distant	-70371	3	ENSMUSG00000078952
chr13	98544919	98545359	peak403	upstreamFar	-14596	5	ENSMUSG00000069117
chr13	99894751	99895324	peak404	downstreamFar	-17502	3	ENSMUSG00000074744	Gm807	Blastocyst blastocyst cDNA, RIKEN full-length enriched library, clone:I1C0022C21 product:hypothetical protein, full insert sequence. [Source:Uniprot/SPTREMBL;Acc:Q3ULA9]
chr13	100507294	100507683	peak405	distant	-45004	5	ENSMUSG00000077673	SNORA17	Small nucleolar RNA SNORA17 [Source: RFAM 8.1]
chr13	102489305	102489665	peak406	intron	38769	3	ENSMUSG00000041417	Pik3r1	Phosphatidylinositol 3-kinase regulatory subunit alpha (PI3-kinase p85 subunit alpha) (PtdIns-3-kinase p85-alpha) (PI3K). [Source:Uniprot/SWISSPROT;Acc:P26450]
chr13	102581809	102582310	peak407	distant	-43887	5	ENSMUSG00000041417	Pik3r1	Phosphatidylinositol 3-kinase regulatory subunit alpha (PI3-kinase p85 subunit alpha) (PtdIns-3-kinase p85-alpha) (PI3K). [Source:Uniprot/SWISSPROT;Acc:P26450]
chr13	102820411	102820822	peak408	distant	-105306	3	ENSMUSG00000080361
chr13	102944871	102945160	peak409	upstreamFar	-18991	5	ENSMUSG00000080361
chr13	103002280	103002662	peak410	distant	-76447	5	ENSMUSG00000080361
chr13	103023414	103023965	peak411	distant	-97665	5	ENSMUSG00000080361
chr13	103086351	103086630	peak412	distant	-160466	5	ENSMUSG00000080361
chr13	103363239	103364097	peak413	distant	-119970	5	ENSMUSG00000021624	Cd180	CD180 antigen precursor (Lymphocyte antigen 78) (Ly-78) (Radioprotective 105 kDa protein). [Source:Uniprot/SWISSPROT;Acc:Q62192]
chr13	103369033	103369191	peak414	distant	-114526	5	ENSMUSG00000021624	Cd180	CD180 antigen precursor (Lymphocyte antigen 78) (Ly-78) (Radioprotective 105 kDa protein). [Source:Uniprot/SWISSPROT;Acc:Q62192]
chr13	103415301	103415983	peak415	distant	-67996	5	ENSMUSG00000021624	Cd180	CD180 antigen precursor (Lymphocyte antigen 78) (Ly-78) (Radioprotective 105 kDa protein). [Source:Uniprot/SWISSPROT;Acc:Q62192]
chr13	103565517	103565973	peak416	intron	40854	3	ENSMUSG00000034751	Mast4	Microtubule-associated serine/threonine-protein kinase 4 (EC 2.7.11.1). [Source:Uniprot/SWISSPROT;Acc:Q811L6]
chr13	103698769	103699038	peak417	intron	174012	3	ENSMUSG00000034751	Mast4	Microtubule-associated serine/threonine-protein kinase 4 (EC 2.7.11.1). [Source:Uniprot/SWISSPROT;Acc:Q811L6]
chr13	104060876	104061308	peak418	intron	63449	5	ENSMUSG00000034751	Mast4	Microtubule-associated serine/threonine-protein kinase 4 (EC 2.7.11.1). [Source:Uniprot/SWISSPROT;Acc:Q811L6]
chr13	104379796	104380021	peak419	distant	-52098	5	ENSMUSG00000064922	U6	U6 spliceosomal RNA [Source: RFAM 8.1]
chr13	108179222	108179578	peak420	downstreamFar	-24821	3	ENSMUSG00000049233
chr13	109239686	109239887	peak421	distant	-60035	3	ENSMUSG00000021697	Depdc1b	DEP domain-containing protein 1B. [Source:Uniprot/SWISSPROT;Acc:Q8BH88]
chr13	109257292	109257665	peak422	distant	-77727	3	ENSMUSG00000021697	Depdc1b	DEP domain-containing protein 1B. [Source:Uniprot/SWISSPROT;Acc:Q8BH88]
chr13	109505393	109505710	peak423	distant	-43917	3	ENSMUSG00000059751
chr13	109856811	109857266	peak424	distant	-49726	5	ENSMUSG00000072587	Pde4d	16 days neonate cerebellum cDNA, RIKEN full-length enriched library, clone:9630011N22 product:hypothetical Proline-rich region profile containing protein, full insert sequence. [Source:Uniprot/SPTREMBL;Acc:Q8CBK2]
chr13	110542850	110543074	peak425	intron	200707	3	ENSMUSG00000021699	Pde4d	cAMP-specific 3',5'-cyclic phosphodiesterase 4D (EC 3.1.4.17) (DPDE3). [Source:Uniprot/SWISSPROT;Acc:Q01063]
chr13	110701132	110701444	peak426	intron	42381	3	ENSMUSG00000021699	Pde4d	cAMP-specific 3',5'-cyclic phosphodiesterase 4D (EC 3.1.4.17) (DPDE3). [Source:Uniprot/SWISSPROT;Acc:Q01063]
chr13	111673050	111673363	peak427	upstreamNear	-1244	5	ENSMUSG00000080557
chr13	112023592	112023816	peak428	upstreamFar	-21517	5	ENSMUSG00000055194	4732495G21Rik	RIKEN cDNA 4732495G21 gene (4732495G21Rik), mRNA [Source:RefSeq_dna;Acc:NM_175497]
chr13	113320117	113320292	peak429	intron	7186	3	ENSMUSG00000050377	Il31ra	Interleukin-31 receptor A precursor (IL-31RA) (Gp130-like monocyte receptor) (GLM-R) (MGLM-R) (Cytokine receptor NR10). [Source:Uniprot/SWISSPROT;Acc:Q8K5B1]
chr13	113562167	113562564	peak430	distant	-28737	5	ENSMUSG00000021759	MGI:104646	Lipid phosphate phosphohydrolase 1 (EC 3.1.3.4) (Phosphatidic acid phosphatase 2a) (Phosphatidate phosphohydrolase type 2a) (PAP2a) (PAP- 2a) (PAP2-alpha) (Hydrogen peroxide-inducible protein 53) (Hic53) (35 kDa PAP) (mPAP). [Source:Uniprot/SWISSPROT;Acc:Q61469]
chr13	115280655	115280900	peak431	distant	-31839	5	ENSMUSG00000021765	Fst	Follistatin precursor (FS) (Activin-binding protein). [Source:Uniprot/SWISSPROT;Acc:P47931]
chr13	115510114	115510420	peak432	distant	-63235	3	ENSMUSG00000051758	4930544M13Rik	Adult male testis cDNA, RIKEN full-length enriched library, clone:4930595D20 product:hypothetical protein, full insert sequence. [Source:Uniprot/SPTREMBL;Acc:Q8C5X3]
chr13	115551154	115551564	peak433	distant	-57126	5	ENSMUSG00000015536	Mocs2	Molybdenum cofactor synthesis protein 2 large subunit (Molybdopterin synthase large subunit) (MPT synthase large subunit) (MOCS2B). [Source:Uniprot/SWISSPROT;Acc:Q9Z223]
chr13	115576793	115577133	peak434	distant	-31522	5	ENSMUSG00000015536	Mocs2	Molybdenum cofactor synthesis protein 2 large subunit (Molybdopterin synthase large subunit) (MPT synthase large subunit) (MOCS2B). [Source:Uniprot/SWISSPROT;Acc:Q9Z223]
chr13	116963989	116964443	peak435	downstreamFar	-19831	3	ENSMUSG00000061669
chr13	118199873	118200097	peak436	distant	-52556	5	ENSMUSG00000064132
chr14	9142193	9142587	peak437	upstreamNear	-100	5	ENSMUSG00000021750	BC055107	downregulated in renal cell carcinoma [Source:RefSeq_peptide;Acc:NP_899010]
chr14	17374827	17375064	peak438	intron	111589	3	ENSMUSG00000017491	Rarb	Retinoic acid receptor beta (RAR-beta) (Nuclear receptor subfamily 1 group B member 2). [Source:Uniprot/SWISSPROT;Acc:P22605]
chr14	17496054	17496261	peak439	intron	155224	5	ENSMUSG00000017491	Rarb	Retinoic acid receptor beta (RAR-beta) (Nuclear receptor subfamily 1 group B member 2). [Source:Uniprot/SWISSPROT;Acc:P22605]
chr14	20626601	20626840	peak440	intron	4289	3	ENSMUSG00000021806	Nid2	Nidogen-2 precursor (NID-2) (Entactin-2). [Source:Uniprot/SWISSPROT;Acc:O88322]
chr14	21426709	21426962	peak441	exon	10741	5	ENSMUSG00000034235	Usp54	Inactive ubiquitin carboxyl-terminal hydrolase 54 (Inactive ubiquitin- specific peptidase 54). [Source:Uniprot/SWISSPROT;Acc:Q8BL06]
chr14	21427168	21427380	peak442	intron	10302	5	ENSMUSG00000034235	Usp54	Inactive ubiquitin carboxyl-terminal hydrolase 54 (Inactive ubiquitin- specific peptidase 54). [Source:Uniprot/SWISSPROT;Acc:Q8BL06]
chr14	22907951	22908317	peak443	intron	69033	5	ENSMUSG00000063458	1700112E06Rik	Uncharacterized protein C10orf11 homolog. [Source:Uniprot/SWISSPROT;Acc:Q9D9B4]
chr14	22959133	22959474	peak444	intron	120202	5	ENSMUSG00000063458	1700112E06Rik	Uncharacterized protein C10orf11 homolog. [Source:Uniprot/SWISSPROT;Acc:Q9D9B4]
chr14	23034655	23034882	peak445	intron	195667	5	ENSMUSG00000063458	1700112E06Rik	Uncharacterized protein C10orf11 homolog. [Source:Uniprot/SWISSPROT;Acc:Q9D9B4]
chr14	23035075	23035480	peak446	intron	196176	5	ENSMUSG00000063458	1700112E06Rik	Uncharacterized protein C10orf11 homolog. [Source:Uniprot/SWISSPROT;Acc:Q9D9B4]
chr14	23055457	23055724	peak447	intron	216489	5	ENSMUSG00000063458	1700112E06Rik	Uncharacterized protein C10orf11 homolog. [Source:Uniprot/SWISSPROT;Acc:Q9D9B4]
chr14	23441306	23441543	peak448	intron	472369	5	ENSMUSG00000068680	ENSMUSG00000068680	Putative uncharacterized protein. [Source:Uniprot/SPTREMBL;Acc:Q6R5H2]
chr14	23628646	23629028	peak449	intron	284956	5	ENSMUSG00000068680	ENSMUSG00000068680	Putative uncharacterized protein. [Source:Uniprot/SPTREMBL;Acc:Q6R5H2]
chr14	23959615	23959926	peak450	distant	-45977	5	ENSMUSG00000068680	ENSMUSG00000068680	Putative uncharacterized protein. [Source:Uniprot/SPTREMBL;Acc:Q6R5H2]
chr14	23966181	23966652	peak451	distant	-52623	5	ENSMUSG00000068680	ENSMUSG00000068680	Putative uncharacterized protein. [Source:Uniprot/SPTREMBL;Acc:Q6R5H2]
chr14	25024762	25025020	peak452	intron	40251	5	ENSMUSG00000021782	Dlg5	Dlg5 protein. [Source:Uniprot/SPTREMBL;Acc:Q8VCB6]
chr14	25821426	25821715	peak453	distant	-88644	3	ENSMUSG00000072686	ENSMUSG00000072686	Adult male testis cDNA, RIKEN full-length enriched library, clone:1700027I07 product:hypothetical protein, full insert sequence. [Source:Uniprot/SPTREMBL;Acc:Q3V2L4]
chr14	25838783	25839149	peak454	distant	-106040	3	ENSMUSG00000072686	ENSMUSG00000072686	Adult male testis cDNA, RIKEN full-length enriched library, clone:1700027I07 product:hypothetical protein, full insert sequence. [Source:Uniprot/SPTREMBL;Acc:Q3V2L4]
chr14	26087629	26088126	peak455	distant	-190901	5	ENSMUSG00000007817	Zmiz1	Zinc finger MIZ domain-containing protein 1 (Retinoic acid-induced protein 17) (PIAS-like protein Zimp10). [Source:Uniprot/SWISSPROT;Acc:Q6P1E1]
chr14	26197206	26197623	peak456	distant	-81364	5	ENSMUSG00000007817	Zmiz1	Zinc finger MIZ domain-containing protein 1 (Retinoic acid-induced protein 17) (PIAS-like protein Zimp10). [Source:Uniprot/SWISSPROT;Acc:Q6P1E1]
chr14	26202928	26203259	peak457	distant	-75685	5	ENSMUSG00000007817	Zmiz1	Zinc finger MIZ domain-containing protein 1 (Retinoic acid-induced protein 17) (PIAS-like protein Zimp10). [Source:Uniprot/SWISSPROT;Acc:Q6P1E1]
chr14	26595914	26596305	peak458	intron	64974	3	ENSMUSG00000055538	NM_001101433.1	RIKEN cDNA 2310047A01 gene (2310047A01Rik), mRNA [Source:RefSeq_dna;Acc:NM_001101433]
chr14	28000410	28000753	peak459	distant	-50644	5	ENSMUSG00000021895	Arhgef3	Rho guanine nucleotide exchange factor 3. [Source:Uniprot/SWISSPROT;Acc:Q91X46]
chr14	28847327	28847496	peak460	intron	411797	5	ENSMUSG00000040640	Erc2	ERC protein 2 (CAZ-associated structural protein 1) (CAST1). [Source:Uniprot/SWISSPROT;Acc:Q6PH08]
chr14	29511014	29511326	peak461	distant	-172550	3	ENSMUSG00000021994	Wnt5a	Protein Wnt-5a precursor. [Source:Uniprot/SWISSPROT;Acc:P22725]
chr14	31668516	31668785	peak462	intron	19246	3	ENSMUSG00000006526	Tmem110	Transmembrane protein 110. [Source:Uniprot/SWISSPROT;Acc:Q3UF25]
chr14	32247608	32247862	peak463	intron	1516	5	ENSMUSG00000021892	Sh3bp5	SH3 domain-binding protein 5 (SH3 domain-binding protein that preferentially associates with BTK). [Source:Uniprot/SWISSPROT;Acc:Q9Z131]
chr14	32773781	32774081	peak464	distant	-30866	3	ENSMUSG00000046005	D830044D21Rik	16 days neonate heart cDNA, RIKEN full-length enriched library, clone:D830044D21 product:hypothetical protein, full insert sequence. [Source:Uniprot/SPTREMBL;Acc:Q8C3G0]
chr14	32776691	32777068	peak465	distant	-33814	3	ENSMUSG00000046005	D830044D21Rik	16 days neonate heart cDNA, RIKEN full-length enriched library, clone:D830044D21 product:hypothetical protein, full insert sequence. [Source:Uniprot/SPTREMBL;Acc:Q8C3G0]
chr14	35087272	35087843	peak466	intron	36132	5	ENSMUSG00000041471	3110001K24Rik	Protein FAM35A. [Source:Uniprot/SWISSPROT;Acc:Q3UEN2]
chr14	44524564	44524687	peak467	upstreamFar	-10109	5	ENSMUSG00000053961	Ang5	Angiogenin-3 precursor (EC 3.1.27.-) (Angiogenin-related protein 2) (EF-5). [Source:Uniprot/SWISSPROT;Acc:P97802]
chr14	48482739	48483122	peak468	distant	-126698	3	ENSMUSG00000021843	Ktn1	Kinectin. [Source:Uniprot/SWISSPROT;Acc:Q61595]
chr14	48562296	48562535	peak469	distant	-136635	3	ENSMUSG00000062081
chr14	48577855	48578229	peak470	distant	-121008	3	ENSMUSG00000062081
chr14	48579025	48579254	peak471	distant	-119911	3	ENSMUSG00000062081
chr14	48579264	48579523	peak472	distant	-119657	3	ENSMUSG00000062081
chr14	48710303	48710597	peak473	upstreamFar	-11023	5	ENSMUSG00000062081
chr14	48908200	48908531	peak474	distant	-27807	3	ENSMUSG00000021846	Peli2	Protein pellino homolog 2 (Pellino-2). [Source:Uniprot/SWISSPROT;Acc:Q8BST6]
chr14	66330855	66331246	peak475	intron	45810	5	ENSMUSG00000022032	Scara5	Scavenger receptor class A member 5. [Source:Uniprot/SWISSPROT;Acc:Q8K299]
chr14	66337083	66337602	peak476	intron	46320	3	ENSMUSG00000022032	Scara5	Scavenger receptor class A member 5. [Source:Uniprot/SWISSPROT;Acc:Q8K299]
chr14	66339169	66339530	peak477	intron	44313	3	ENSMUSG00000022032	Scara5	Scavenger receptor class A member 5. [Source:Uniprot/SWISSPROT;Acc:Q8K299]
chr14	66355003	66355333	peak478	intron	28494	3	ENSMUSG00000022032	Scara5	Scavenger receptor class A member 5. [Source:Uniprot/SWISSPROT;Acc:Q8K299]
chr14	66809032	66809460	peak479	intron	37147	3	ENSMUSG00000059456	Ptk2b	Protein tyrosine kinase 2 beta (EC 2.7.10.2) (Focal adhesion kinase 2) (FADK 2) (Proline-rich tyrosine kinase 2) (Cell adhesion kinase beta) (CAK beta) (Calcium-dependent tyrosine kinase) (CADTK) (Related adhesion focal tyrosine kinase) (RAFTK). [Source:Uniprot/SWISSPROT;Acc:Q9QVP9]
chr14	70731221	70731758	peak480	intron	19742	5	ENSMUSG00000022094	Slc39a14	Zinc transporter ZIP14 (Zrt- and Irt-like protein 14) (ZIP-14) (Solute carrier family 39 member 14) (Factor for adipocyte differentiation 123) (FAD-123). [Source:Uniprot/SWISSPROT;Acc:Q75N73]
chr14	70736104	70736782	peak481	intron	14788	5	ENSMUSG00000022094	Slc39a14	Zinc transporter ZIP14 (Zrt- and Irt-like protein 14) (ZIP-14) (Solute carrier family 39 member 14) (Factor for adipocyte differentiation 123) (FAD-123). [Source:Uniprot/SWISSPROT;Acc:Q75N73]
chr14	70793401	70793659	peak482	intron	21243	3	ENSMUSG00000033644	Piwil2	Piwi-like protein 2. [Source:Uniprot/SWISSPROT;Acc:Q8CDG1]
chr14	76203718	76203923	peak483	upstreamFar	-16979	5	ENSMUSG00000022003	Slc25a30	Kidney mitochondrial carrier protein 1 (Solute carrier family 25 member 30). [Source:Uniprot/SWISSPROT;Acc:Q9CR58]
chr14	76549423	76550006	peak484	downstreamFar	-12528	3	ENSMUSG00000022009	Nufip1	Nuclear fragile X mental retardation-interacting protein 1 (Nuclear FMRP-interacting protein 1). [Source:Uniprot/SWISSPROT;Acc:Q9QXX8]
chr14	77081919	77082185	peak485	distant	-125387	5	ENSMUSG00000052584	Serp2	Stress-associated endoplasmic reticulum protein 2 (Ribosome-associated membrane protein RAMP4-2). [Source:Uniprot/SWISSPROT;Acc:Q6TAW2]
chr14	77108447	77108768	peak486	distant	-151942	5	ENSMUSG00000052584	Serp2	Stress-associated endoplasmic reticulum protein 2 (Ribosome-associated membrane protein RAMP4-2). [Source:Uniprot/SWISSPROT;Acc:Q6TAW2]
chr14	77219301	77219810	peak487	distant	-204453	3	ENSMUSG00000044350	9030625A04Rik	UPF0124 protein C13orf31 homolog. [Source:Uniprot/SWISSPROT;Acc:Q8BZT9]
chr14	77351270	77351599	peak488	distant	-72574	3	ENSMUSG00000044350	9030625A04Rik	UPF0124 protein C13orf31 homolog. [Source:Uniprot/SWISSPROT;Acc:Q8BZT9]
chr14	77687272	77687503	peak489	intron	130764	5	ENSMUSG00000022012	Enox1	Ecto-NOX disulfide-thiol exchanger 1 (Constitutive Ecto-NOX) (cNOX) [Includes: Hydroquinone [NADH] oxidase (EC 1.-.-.-); Protein disulfide-thiol oxidoreductase (EC 1.-.-.-)]. [Source:Uniprot/SWISSPROT;Acc:Q8BHR2]
chr14	79689684	79690033	peak490	intron	1300	3	ENSMUSG00000022018	1190002H23Rik	Response gene to complement 32 protein (RGC-32). [Source:Uniprot/SWISSPROT;Acc:Q9DBX1]
chr14	79690964	79691241	peak491	intron	2544	3	ENSMUSG00000022018	1190002H23Rik	Response gene to complement 32 protein (RGC-32). [Source:Uniprot/SWISSPROT;Acc:Q9DBX1]
chr14	100144326	100144566	peak492	distant	-28396	3	ENSMUSG00000065238	U2	U2 spliceosomal RNA [Source: RFAM 8.1]
chr14	100276222	100276381	peak493	intron	6432	3	ENSMUSG00000072294	Klf12	Krueppel-like factor 12 (Transcriptional repressor AP-2rep). [Source:Uniprot/SWISSPROT;Acc:O35738]
chr14	101973769	101974055	peak494	intron	34527	5	ENSMUSG00000033083	Tbc1d4	TBC1 domain family member 4 (Akt substrate of 160 kDa) (AS160). [Source:Uniprot/SWISSPROT;Acc:Q8BYJ6]
chr14	118051243	118051751	peak495	intron	327245	3	ENSMUSG00000058571	Gpc6	Glypican-6 precursor. [Source:Uniprot/SWISSPROT;Acc:Q9R087]
chr14	119048780	119049076	peak496	intron	56499	5	ENSMUSG00000032849	Abcc4	ATP-binding cassette, sub-family C (CFTR/MRP), member 4 [Source:RefSeq_peptide;Acc:NP_001028508]
chr14	120563397	120563615	peak497	distant	-111423	5	ENSMUSG00000022139	Mbnl2	Muscleblind-like protein 2. [Source:Uniprot/SWISSPROT;Acc:Q8C181]
chr14	120989975	120990197	peak498	distant	-83674	3	ENSMUSG00000051615	Rap2a	Ras-related protein Rap-2a precursor. [Source:Uniprot/SWISSPROT;Acc:Q80ZJ1]
chr14	123927350	123927561	peak499	intron	98911	5	ENSMUSG00000000197	Nalcn	Sodium leak channel non-selective protein (Voltage gated channel-like protein 1). [Source:Uniprot/SWISSPROT;Acc:Q8BXR5]
chr14	123932301	123932583	peak500	intron	93924	5	ENSMUSG00000000197	Nalcn	Sodium leak channel non-selective protein (Voltage gated channel-like protein 1). [Source:Uniprot/SWISSPROT;Acc:Q8BXR5]
chr15	3210322	3210681	peak501	distant	-100182692	3	ENSMUSG00000022491	Glycam1	Sulfated 50 kDa glycoprotein precursor (SGP50) (Endothelial ligand FOR L-selectin) (Glycosylation-dependent cell adhesion molecule 1) (GlyCAM-1) (MC26). [Source:Uniprot/SWISSPROT;Acc:Q02596]
chr15	3598704	3599094	peak502	distant	-45502	5	ENSMUSG00000080595	U6atac	U6atac minor spliceosomal RNA [Source: RFAM 8.1]
chr15	3675229	3675664	peak503	distant	-122049	5	ENSMUSG00000080595	U6atac	U6atac minor spliceosomal RNA [Source: RFAM 8.1]
chr15	6939236	6939506	peak504	distant	-115088	5	ENSMUSG00000022146	Osmr	Oncostatin-M specific receptor subunit beta precursor. [Source:Uniprot/SWISSPROT;Acc:O70458]
chr15	9495095	9495511	peak505	downstreamFar	-12651	3	ENSMUSG00000063249
chr15	10819857	10820335	peak506	distant	-61991	5	ENSMUSG00000058914	C1qtnf3	Complement C1q tumor necrosis factor-related protein 3 precursor (Secretory protein CORS26). [Source:Uniprot/SWISSPROT;Acc:Q9ES30]
chr15	12173639	12173896	peak507	intron	27964	3	ENSMUSG00000039458	Mtmr12	Myotubularin-related protein 12. [Source:Uniprot/SWISSPROT;Acc:Q80TA6]
chr15	27545979	27546287	peak508	exon	10455	3	ENSMUSG00000046034	BC087945	Protein FAM105B. [Source:Uniprot/SWISSPROT;Acc:Q3UCV8]
chr15	27603908	27604319	peak509	intron	7149	5	ENSMUSG00000056069	BC052328	Protein FAM105A. [Source:Uniprot/SWISSPROT;Acc:Q3TVP5]
chr15	34303162	34303317	peak510	intron	62758	3	ENSMUSG00000022324	Matn2	Matrilin-2 precursor. [Source:Uniprot/SWISSPROT;Acc:O08746]
chr15	34336892	34337140	peak511	intron	28981	3	ENSMUSG00000022324	Matn2	Matrilin-2 precursor. [Source:Uniprot/SWISSPROT;Acc:O08746]
chr15	34672948	34673321	peak512	distant	-64165	5	ENSMUSG00000038879	Npal2	NIPA-like protein 2. [Source:Uniprot/SWISSPROT;Acc:Q91WC7]
chr15	35721261	35721510	peak513	intron	138464	3	ENSMUSG00000037646	Vps13b	Vacuolar protein sorting-associated protein 13B (Cohen syndrome protein 1 homolog). [Source:Uniprot/SWISSPROT;Acc:Q80TY5]
chr15	41558982	41559223	peak514	intron	133492	3	ENSMUSG00000022307	Oxr1	Oxidation resistance protein 1 (Protein C7). [Source:Uniprot/SWISSPROT;Acc:Q4KMM3]
chr15	41960527	41960875	peak515	distant	-259487	5	ENSMUSG00000042895	Abra	Actin-binding Rho-activating protein (Striated muscle activator of Rho-dependent signaling) (STARS). [Source:Uniprot/SWISSPROT;Acc:Q8BUZ1]
chr15	42141186	42141631	peak516	distant	-114865	3	ENSMUSG00000022309	Angpt1	Angiopoietin-1 precursor (ANG-1). [Source:Uniprot/SWISSPROT;Acc:O08538]
chr15	42468273	42468481	peak517	intron	40146	5	ENSMUSG00000022309	Angpt1	Angiopoietin-1 precursor (ANG-1). [Source:Uniprot/SWISSPROT;Acc:O08538]
chr15	43417437	43417743	peak518	distant	-58282	3	ENSMUSG00000022337	Ttc35	Tetratricopeptide repeat protein 35 (TPR repeat protein 35). [Source:Uniprot/SWISSPROT;Acc:Q9CRD2]
chr15	44510316	44510600	peak519	intron	7053	3	ENSMUSG00000022340	5730410E15Rik	Syntabulin (Syntaxin-1-binding protein) (Golgi-localized syntaphilin- related protein) (m-Golsyn). [Source:Uniprot/SWISSPROT;Acc:Q8BHS8]
chr15	44510733	44511029	peak520	intron	7476	3	ENSMUSG00000022340	5730410E15Rik	Syntabulin (Syntaxin-1-binding protein) (Golgi-localized syntaphilin- related protein) (m-Golsyn). [Source:Uniprot/SWISSPROT;Acc:Q8BHS8]
chr15	44530351	44530937	peak521	intron	27239	3	ENSMUSG00000022340	5730410E15Rik	Syntabulin (Syntaxin-1-binding protein) (Golgi-localized syntaphilin- related protein) (m-Golsyn). [Source:Uniprot/SWISSPROT;Acc:Q8BHS8]
chr15	44533232	44533540	peak522	intron	29981	3	ENSMUSG00000022340	5730410E15Rik	Syntabulin (Syntaxin-1-binding protein) (Golgi-localized syntaphilin- related protein) (m-Golsyn). [Source:Uniprot/SWISSPROT;Acc:Q8BHS8]
chr15	44552253	44552793	peak523	intron	49118	3	ENSMUSG00000022340	5730410E15Rik	Syntabulin (Syntaxin-1-binding protein) (Golgi-localized syntaphilin- related protein) (m-Golsyn). [Source:Uniprot/SWISSPROT;Acc:Q8BHS8]
chr15	48333906	48334168	peak524	intron	289498	5	ENSMUSG00000022311	Csmd3	CUB and sushi domain-containing protein 3 precursor (CUB and sushi multiple domains protein 3). [Source:Uniprot/SWISSPROT;Acc:Q80T79]
chr15	48612619	48612822	peak525	intron	10815	5	ENSMUSG00000022311	Csmd3	CUB and sushi domain-containing protein 3 precursor (CUB and sushi multiple domains protein 3). [Source:Uniprot/SWISSPROT;Acc:Q80T79]
chr15	48617924	48618159	peak526	intron	5494	5	ENSMUSG00000022311	Csmd3	CUB and sushi domain-containing protein 3 precursor (CUB and sushi multiple domains protein 3). [Source:Uniprot/SWISSPROT;Acc:Q80T79]
chr15	51079697	51079903	peak527	distant	-358213	5	ENSMUSG00000038679	Trps1	Zinc finger transcription factor Trps1. [Source:Uniprot/SWISSPROT;Acc:Q925H1]
chr15	51194919	51195271	peak528	distant	-423015	3	ENSMUSG00000022312	Eif3h	Eukaryotic translation initiation factor 3 subunit H (Eukaryotic translation initiation factor 3 subunit 3) (eIF-3 gamma) (eIF3 p40 subunit) (eIF3h). [Source:Uniprot/SWISSPROT;Acc:Q91WK2]
chr15	51382887	51383057	peak529	distant	-235138	3	ENSMUSG00000022312	Eif3h	Eukaryotic translation initiation factor 3 subunit H (Eukaryotic translation initiation factor 3 subunit 3) (eIF-3 gamma) (eIF3 p40 subunit) (eIF3h). [Source:Uniprot/SWISSPROT;Acc:Q91WK2]
chr15	51562360	51562721	peak530	distant	-55570	3	ENSMUSG00000022312	Eif3h	Eukaryotic translation initiation factor 3 subunit H (Eukaryotic translation initiation factor 3 subunit 3) (eIF-3 gamma) (eIF3 p40 subunit) (eIF3h). [Source:Uniprot/SWISSPROT;Acc:Q91WK2]
chr15	52893053	52893321	peak531	downstreamNear	-2406	3	ENSMUSG00000061731	Ext1	Exostosin-1 (EC 2.4.1.224) (EC 2.4.1.225) (Glucuronosyl-N- acetylglucosaminyl-proteoglycan/N-acetylglucosaminyl-proteoglycan 4- alpha-N-acetylglucosaminyltransferase) (Multiple exostoses protein 1 homolog). [Source:Uniprot/SWISSPROT;Acc:P97464]
chr15	53038769	53038940	peak532	intron	138860	5	ENSMUSG00000061731	Ext1	Exostosin-1 (EC 2.4.1.224) (EC 2.4.1.225) (Glucuronosyl-N- acetylglucosaminyl-proteoglycan/N-acetylglucosaminyl-proteoglycan 4- alpha-N-acetylglucosaminyltransferase) (Multiple exostoses protein 1 homolog). [Source:Uniprot/SWISSPROT;Acc:P97464]
chr15	54963790	54964130	peak533	intron	32488	3	ENSMUSG00000053749	ENSMUSG00000053749	16 days embryo head cDNA, RIKEN full-length enriched library, clone:C130071N01 product:hypothetical protein, full insert sequence. [Source:Uniprot/SPTREMBL;Acc:Q8C4M2]
chr15	56783791	56784095	peak534	distant	-257884	5	ENSMUSG00000022367	Has2	Hyaluronan synthase 2 (EC 2.4.1.212) (Hyaluronate synthase 2) (Hyaluronic acid synthase 2) (HA synthase 2). [Source:Uniprot/SWISSPROT;Acc:P70312]
chr15	56788220	56788602	peak535	distant	-262352	5	ENSMUSG00000022367	Has2	Hyaluronan synthase 2 (EC 2.4.1.212) (Hyaluronate synthase 2) (Hyaluronic acid synthase 2) (HA synthase 2). [Source:Uniprot/SWISSPROT;Acc:P70312]
chr15	56921335	56921622	peak536	distant	-149084	3	ENSMUSG00000065157	U6	U6 spliceosomal RNA [Source: RFAM 8.1]
chr15	57173654	57174115	peak537	intron	98558	3	ENSMUSG00000022366	BC026439	cDNA sequence BC026439 (BC026439), mRNA [Source:RefSeq_dna;Acc:NM_172378]
chr15	58104427	58104784	peak538	distant	-41523	3	ENSMUSG00000022357	8230402K04Rik	RIKEN cDNA 8230402K04 gene (8230402K04Rik), mRNA [Source:RefSeq_dna;Acc:NM_177755]
chr15	58411776	58412074	peak539	upstreamFar	-14477	5	ENSMUSG00000037106
chr15	59399048	59399369	peak540	intron	34030	3	ENSMUSG00000059586	Nsmce2	E3 SUMO-protein ligase NSE2 (EC 6.-.-.-) (Non-structural maintenance of chromosomes element 2 homolog) (Non-SMC element 2 homolog). [Source:Uniprot/SWISSPROT;Acc:Q91VT1]
chr15	59564790	59565265	peak541	distant	-77491	3	ENSMUSG00000032501	Trib1	Tribbles homolog 1 (TRB-1). [Source:Uniprot/SWISSPROT;Acc:Q8K4K4]
chr15	59587752	59588177	peak542	distant	-100428	3	ENSMUSG00000032501	Trib1	Tribbles homolog 1 (TRB-1). [Source:Uniprot/SWISSPROT;Acc:Q8K4K4]
chr15	59604136	59604523	peak543	distant	-116793	3	ENSMUSG00000032501	Trib1	Tribbles homolog 1 (TRB-1). [Source:Uniprot/SWISSPROT;Acc:Q8K4K4]
chr15	59676669	59676935	peak544	distant	-132393	5	ENSMUSG00000078849
chr15	61196068	61196439	peak545	upstreamFar	-6694	5	ENSMUSG00000065812	SNORA42	Small nucleolar RNA SNORA42/SNORA80 family [Source: RFAM 8.1]
chr15	61212291	61212667	peak546	upstreamFar	-22920	5	ENSMUSG00000065812	SNORA42	Small nucleolar RNA SNORA42/SNORA80 family [Source: RFAM 8.1]
chr15	61439646	61440411	peak547	distant	-72497	5	ENSMUSG00000072567	Pvt1	Lung RCB-0558 LLC cDNA, RIKEN full-length enriched library, clone:G730046B12 product:plasmacytoma variant translocation 1, full insert sequence. [Source:Uniprot/SPTREMBL;Acc:Q3UMI8]
chr15	61644294	61644626	peak548	distant	-131705	3	ENSMUSG00000072567	Pvt1	Lung RCB-0558 LLC cDNA, RIKEN full-length enriched library, clone:G730046B12 product:plasmacytoma variant translocation 1, full insert sequence. [Source:Uniprot/SPTREMBL;Acc:Q3UMI8]
chr15	62034248	62034601	peak549	intron	46655	3	ENSMUSG00000072566	Pvt1	plasmacytoma variant translocation 1 (Pvt1) on chromosome 15 [Source:RefSeq_dna;Acc:NR_003368]
chr15	62048629	62048855	peak550	intron	32337	3	ENSMUSG00000072566	Pvt1	plasmacytoma variant translocation 1 (Pvt1) on chromosome 15 [Source:RefSeq_dna;Acc:NR_003368]
chr15	62159928	62160191	peak551	distant	-78980	3	ENSMUSG00000072566	Pvt1	plasmacytoma variant translocation 1 (Pvt1) on chromosome 15 [Source:RefSeq_dna;Acc:NR_003368]
chr15	62530081	62530432	peak552	distant	-282223	5	ENSMUSG00000072565
chr15	62555825	62556034	peak553	distant	-256550	5	ENSMUSG00000072565
chr15	62852354	62852689	peak554	distant	-39149	3	ENSMUSG00000072565
chr15	63380946	63381279	peak555	distant	-68294	5	ENSMUSG00000064826	U7	U7 small nuclear RNA [Source: RFAM 8.1]
chr15	63434790	63435225	peak556	distant	-122189	5	ENSMUSG00000064826	U7	U7 small nuclear RNA [Source: RFAM 8.1]
chr15	66369555	66369808	peak557	intron	11907	3	ENSMUSG00000036944	Tmem71	Transmembrane protein 71. [Source:Uniprot/SWISSPROT;Acc:Q149F5]
chr15	66896595	66896822	peak558	distant	-37729	3	ENSMUSG00000013846	St3gal1	CMP-N-acetylneuraminate-beta-galactosamide-alpha-2,3-sialyltransferase (EC 2.4.99.4) (Beta-galactoside alpha-2,3-sialyltransferase) (Alpha 2,3-ST) (Gal-NAc6S) (Gal-beta-1,3-GalNAc-alpha-2,3-sialyltransferase) (ST3GalIA) (ST3O) (ST3GalA.1) (SIAT4-A) (ST3Ga [Source:Uniprot/SWISSPROT;Acc:P54751]
chr15	66942000	66942408	peak559	intron	7767	3	ENSMUSG00000013846	St3gal1	CMP-N-acetylneuraminate-beta-galactosamide-alpha-2,3-sialyltransferase (EC 2.4.99.4) (Beta-galactoside alpha-2,3-sialyltransferase) (Alpha 2,3-ST) (Gal-NAc6S) (Gal-beta-1,3-GalNAc-alpha-2,3-sialyltransferase) (ST3GalIA) (ST3O) (ST3GalA.1) (SIAT4-A) (ST3Ga [Source:Uniprot/SWISSPROT;Acc:P54751]
chr15	66978332	66978635	peak560	intron	29909	5	ENSMUSG00000013846	St3gal1	CMP-N-acetylneuraminate-beta-galactosamide-alpha-2,3-sialyltransferase (EC 2.4.99.4) (Beta-galactoside alpha-2,3-sialyltransferase) (Alpha 2,3-ST) (Gal-NAc6S) (Gal-beta-1,3-GalNAc-alpha-2,3-sialyltransferase) (ST3GalIA) (ST3O) (ST3GalA.1) (SIAT4-A) (ST3Ga [Source:Uniprot/SWISSPROT;Acc:P54751]
chr15	66979188	66979330	peak561	intron	29133	5	ENSMUSG00000013846	St3gal1	CMP-N-acetylneuraminate-beta-galactosamide-alpha-2,3-sialyltransferase (EC 2.4.99.4) (Beta-galactoside alpha-2,3-sialyltransferase) (Alpha 2,3-ST) (Gal-NAc6S) (Gal-beta-1,3-GalNAc-alpha-2,3-sialyltransferase) (ST3GalIA) (ST3O) (ST3GalA.1) (SIAT4-A) (ST3Ga [Source:Uniprot/SWISSPROT;Acc:P54751]
chr15	67547236	67547717	peak562	distant	-367859	3	ENSMUSG00000022335	Zfat1	Zinc finger protein 406 (ZFAT zinc finger 1). [Source:Uniprot/SWISSPROT;Acc:Q7TS63]
chr15	73471080	73471354	peak563	upstreamFar	-16043	5	ENSMUSG00000079020	Slc45a4	solute carrier family 45, member 4 [Source:RefSeq_peptide;Acc:NP_001028391]
chr15	75658573	75659023	peak564	intron	13547	5	ENSMUSG00000075600	Zc3h3	Zinc finger CCCH domain-containing protein 3. [Source:Uniprot/SWISSPROT;Acc:Q8CHP0]
chr15	75772021	75772322	peak565	intron	789	5	ENSMUSG00000050846	Zfp623	zinc finger protein 623 [Source:RefSeq_peptide;Acc:NP_084475]
chr15	76094805	76095090	peak566	downstreamNear	-2292	3	ENSMUSG00000075583	ENSMUSG00000075583	NOD-derived CD11c +ve dendritic cells cDNA, RIKEN full-length enriched library, clone:F630301F24 product:hypothetical protein, full insert sequence. [Source:Uniprot/SPTREMBL;Acc:Q3U256]
chr15	77023023	77023275	peak567	intron	110380	3	ENSMUSG00000033565	Rbm9	RNA binding motif protein 9 isoform 2 [Source:RefSeq_peptide;Acc:NP_780596]
chr15	77074609	77074881	peak568	intron	62290	5	ENSMUSG00000033565	Rbm9	RNA binding motif protein 9 isoform 2 [Source:RefSeq_peptide;Acc:NP_780596]
chr15	77776107	77776561	peak569	intron	5375	3	ENSMUSG00000016552	Foxred2	FAD-dependent oxidoreductase domain containing 2 [Source:RefSeq_peptide;Acc:NP_001017983]
chr15	78961872	78962307	peak570	intron	9528	5	ENSMUSG00000033029	1700088E04Rik	UPF0193 protein EVG1 homolog. [Source:Uniprot/SWISSPROT;Acc:Q9D9S1]
chr15	80548531	80548734	peak571	intron	6883	5	ENSMUSG00000047888	Tnrc6b	trinucleotide repeat containing 6b isoform 1 [Source:RefSeq_peptide;Acc:NP_659061]
chr15	80936755	80937096	peak572	upstreamNear	-1476	5	ENSMUSG00000042292	Mkl1	MKL/myocardin-like protein 1 (Myocardin-related transcription factor A) (MRTF-A) (Megakaryoblastic leukemia 1 protein homolog) (Basic SAP coiled-coil transcription activator). [Source:Uniprot/SWISSPROT;Acc:Q8K4J6]
chr15	81078094	81078930	peak573	downstreamFar	-9970	3	ENSMUSG00000050164	Mchr1	Melanin-concentrating hormone receptor 1 (MCH receptor 1) (MCHR-1) (MCH-R1) (MCH1R) (MCH-1R) (MCHR) (G-protein coupled receptor 24) (Somatostatin receptor-like protein) (SLC-1). [Source:Uniprot/SWISSPROT;Acc:Q8JZL2]
chr15	81353563	81354213	peak574	upstreamFar	-23910	5	ENSMUSG00000080082
chr15	81664629	81665218	peak575	downstreamFar	-7634	3	ENSMUSG00000022389	Tef	Thyrotroph embryonic factor. [Source:Uniprot/SWISSPROT;Acc:Q9JLC6]
chr15	81669975	81670773	peak576	downstreamNear	-3399	3	ENSMUSG00000080081
chr15	81676109	81676463	peak577	upstreamNear	-2157	5	ENSMUSG00000080081
chr15	81678755	81678996	peak578	exon	175	3	ENSMUSG00000048546	Tob2	Protein Tob2 (Transducer of erbB-2 2). [Source:Uniprot/SWISSPROT;Acc:Q9JM55]
chr15	82077570	82077975	peak579	upstreamNear	-2595	5	ENSMUSG00000068101	Cenpm	Centromere protein M (CENP-M) (Proliferation-associated nuclear element protein 1). [Source:Uniprot/SWISSPROT;Acc:Q9CQA0]
chr15	82976115	82976369	peak580	intron	3483	5	ENSMUSG00000041815	Poldip3	Polymerase delta-interacting protein 3. [Source:Uniprot/SWISSPROT;Acc:Q8BG81]
chr15	83056929	83057213	peak581	downstreamNear	-93	3	ENSMUSG00000047878	A4galt	Lactosylceramide 4-alpha-galactosyltransferase (EC 2.4.1.228) (Alpha- 1,4-galactosyltransferase) (UDP-galactose:beta-D-galactosyl-beta1-R 4- alpha-D-galactosyltransferase) (Alpha-1,4-N- acetylglucosaminyltransferase) (Alpha4Gal-T1) (Globotriaosylceramide [Source:Uniprot/SWISSPROT;Acc:Q67BJ4]
chr15	84469786	84470318	peak582	distant	-41376	5	ENSMUSG00000036106	Prr5	Proline-rich protein 5. [Source:Uniprot/SWISSPROT;Acc:Q812A5]
chr15	84470320	84470627	peak583	distant	-40955	5	ENSMUSG00000036106	Prr5	Proline-rich protein 5. [Source:Uniprot/SWISSPROT;Acc:Q812A5]
chr15	85062253	85062566	peak584	intron	25923	5	ENSMUSG00000006369	Fbln1	Fibulin-1 precursor (Basement-membrane protein 90) (BM-90). [Source:Uniprot/SWISSPROT;Acc:Q08879]
chr15	85884684	85885132	peak585	upstreamNear	-3229	5	ENSMUSG00000035900	BC021523	cDNA sequence BC021523 (BC021523), mRNA [Source:RefSeq_dna;Acc:NM_172611]
chr15	91147360	91147825	peak586	intron	49465	3	ENSMUSG00000036298	Slc2a13	Proton myo-inositol cotransporter (H(+)-myo-inositol cotransporter) (Hmit) (H(+)-myo-inositol symporter). [Source:Uniprot/SWISSPROT;Acc:Q3UHK1]
chr15	93536838	93537398	peak587	distant	-110796	5	ENSMUSG00000036158	Prickle1	Prickle-like protein 1. [Source:Uniprot/SWISSPROT;Acc:Q3U5C7]
chr15	93543833	93544293	peak588	distant	-117741	5	ENSMUSG00000036158	Prickle1	Prickle-like protein 1. [Source:Uniprot/SWISSPROT;Acc:Q3U5C7]
chr15	93564541	93564918	peak589	distant	-138407	5	ENSMUSG00000036158	Prickle1	Prickle-like protein 1. [Source:Uniprot/SWISSPROT;Acc:Q3U5C7]
chr15	93748117	93748427	peak590	distant	-321950	5	ENSMUSG00000036158	Prickle1	Prickle-like protein 1. [Source:Uniprot/SWISSPROT;Acc:Q3U5C7]
chr15	95625687	95625983	peak591	intron	4561	5	ENSMUSG00000064210	Tmem16f	Transmembrane protein 16F. [Source:Uniprot/SWISSPROT;Acc:Q6P9J9]
chr15	96763832	96764154	peak592	upstreamFar	-10298	5	ENSMUSG00000080198
chr15	96834761	96835187	peak593	intron	9720	3	ENSMUSG00000022464	Slc38a4	Sodium-coupled neutral amino acid transporter 4 (Na(+)-coupled neutral amino acid transporter 4) (Amino acid transporter A3) (System A amino acid transporter 3) (Solute carrier family 38 member 4). [Source:Uniprot/SWISSPROT;Acc:Q8R1S9]
chr15	97181435	97181859	peak594	upstreamFar	-9978	5	ENSMUSG00000044250	BC038822	cDNA sequence BC038822 (BC038822), mRNA [Source:RefSeq_dna;Acc:NM_172293]
chr15	97668912	97669413	peak595	intron	5571	5	ENSMUSG00000022475	Hdac7a	Histone deacetylase 7a (HD7a). [Source:Uniprot/SWISSPROT;Acc:Q8C2B3]
chr15	97744596	97745235	peak596	upstreamFar	-6188	5	ENSMUSG00000022479	Vdr	Vitamin D3 receptor (VDR) (1,25-dihydroxyvitamin D3 receptor) (Nuclear receptor subfamily 1 group I member 1). [Source:Uniprot/SWISSPROT;Acc:P48281]
chr15	99816153	99816770	peak597	intron	13250	5	ENSMUSG00000023025	Larp4	La-related protein 4 (La ribonucleoprotein domain family member 4). [Source:Uniprot/SWISSPROT;Acc:Q8BWW4]
chr15	100917358	100917790	peak598	distant	-28612	5	ENSMUSG00000047034	Ankrd33	Ankyrin repeat domain-containing protein 33. [Source:Uniprot/SWISSPROT;Acc:Q8BXP5]
chr15	101076485	101077034	peak599	downstreamFar	-13573	3	ENSMUSG00000000531	Grasp	General receptor for phosphoinositides 1-associated scaffold protein (GRP1-associated scaffold protein). [Source:Uniprot/SWISSPROT;Acc:Q9JJA9]
chr15	101138918	101139301	peak600	downstreamFar	-12088	3	ENSMUSG00000075408	6030408B16Rik	8 days neonate male testis cDNA, RIKEN full-length enriched library, clone:G630068P12 product:hypothetical protein, full insert sequence. [Source:Uniprot/SPTREMBL;Acc:Q3UN52]
chr15	101139352	101139700	peak601	downstreamFar	-12505	3	ENSMUSG00000075408	6030408B16Rik	8 days neonate male testis cDNA, RIKEN full-length enriched library, clone:G630068P12 product:hypothetical protein, full insert sequence. [Source:Uniprot/SPTREMBL;Acc:Q3UN52]
chr15	101932738	101933698	peak602	upstreamNear	-148	5	ENSMUSG00000037003	Tenc1	Tensin-like C1 domain-containing phosphatase (EC 3.1.3.-) (C1 domain- containing phosphatase and tensin homolog) (C1-TEN) (Tensin-2). [Source:Uniprot/SWISSPROT;Acc:Q8CGB6]
chr15	102035477	102035729	peak603	intron	1524	5	ENSMUSG00000046897	Zfp740	Zinc finger protein 740. [Source:Uniprot/SWISSPROT;Acc:Q6NZQ6]
chr15	103198626	103198979	peak604	upstreamNear	-1608	5	ENSMUSG00000000555	Itga5	Integrin alpha-5 precursor (Fibronectin receptor subunit alpha) (Integrin alpha-F) (VLA-5) (CD49e antigen) [Contains: Integrin alpha-5 heavy chain; Integrin alpha-5 light chain]. [Source:Uniprot/SWISSPROT;Acc:P11688]
chr16	4652636	4653104	peak605	intron	26737	3	ENSMUSG00000039637	Coro7	Coronin-7 (70 kDa WD repeat tumor rejection antigen homolog). [Source:Uniprot/SWISSPROT;Acc:Q9D2V7]
chr16	4913252	4913524	peak606	intron	24904	3	ENSMUSG00000022517	Mgrn1	Probable E3 ubiquitin-protein ligase MGRN1 (EC 6.3.2.-) (Mahogunin RING finger protein 1). [Source:Uniprot/SWISSPROT;Acc:Q9D074]
chr16	5130848	5131244	peak607	intron	1528	5	ENSMUSG00000039457	Ppl	Periplakin. [Source:Uniprot/SWISSPROT;Acc:Q9R269]
chr16	13588827	13589256	peak608	intron	50984	3	ENSMUSG00000022685	Parn	Poly(A)-specific ribonuclease PARN (EC 3.1.13.4) (Polyadenylate- specific ribonuclease). [Source:Uniprot/SWISSPROT;Acc:Q8VDG3]
chr16	14940399	14940742	peak609	downstreamFar	-14598	3	ENSMUSG00000068617	Efcab1	EF-hand calcium-binding domain-containing protein 1. [Source:Uniprot/SWISSPROT;Acc:Q9D3N2]
chr16	14989742	14990184	peak610	distant	-31851	5	ENSMUSG00000071643
chr16	14990186	14990859	peak611	distant	-32410	5	ENSMUSG00000071643
chr16	15195507	15195843	peak612	distant	-99819	5	ENSMUSG00000051859	F830005K03Rik	Activated spleen cDNA, RIKEN full-length enriched library, clone:F830005K03 product:hypothetical protein, full insert sequence. [Source:Uniprot/SPTREMBL;Acc:Q8BN39]
chr16	15948320	15949051	peak613	intron	59365	3	ENSMUSG00000041974	2310008H04Rik	Uncharacterized protein KIAA0146. [Source:Uniprot/SWISSPROT;Acc:Q8BGX7]
chr16	15955971	15956247	peak614	intron	66789	3	ENSMUSG00000041974	2310008H04Rik	Uncharacterized protein KIAA0146. [Source:Uniprot/SWISSPROT;Acc:Q8BGX7]
chr16	15958780	15959254	peak615	intron	69697	3	ENSMUSG00000041974	2310008H04Rik	Uncharacterized protein KIAA0146. [Source:Uniprot/SWISSPROT;Acc:Q8BGX7]
chr16	15985461	15985911	peak616	intron	96366	3	ENSMUSG00000041974	2310008H04Rik	Uncharacterized protein KIAA0146. [Source:Uniprot/SWISSPROT;Acc:Q8BGX7]
chr16	16060599	16060953	peak617	intron	86168	5	ENSMUSG00000041974	2310008H04Rik	Uncharacterized protein KIAA0146. [Source:Uniprot/SWISSPROT;Acc:Q8BGX7]
chr16	18083273	18084085	peak618	intron	5571	5	ENSMUSG00000003526	Prodh	Proline oxidase, mitochondrial precursor (EC 1.5.99.8) (Proline dehydrogenase). [Source:Uniprot/SWISSPROT;Acc:Q9WU79]
chr16	24120995	24121298	peak619	distant	-132425	5	ENSMUSG00000022508	Bcl6	B-cell lymphoma 6 protein homolog. [Source:Uniprot/SWISSPROT;Acc:P41183]
chr16	24124118	24124691	peak620	distant	-135683	5	ENSMUSG00000022508	Bcl6	B-cell lymphoma 6 protein homolog. [Source:Uniprot/SWISSPROT;Acc:P41183]
chr16	24251291	24251596	peak621	distant	-142133	5	ENSMUSG00000033306	Lpp	Lipoma-preferred partner homolog. [Source:Uniprot/SWISSPROT;Acc:Q8BFW7]
chr16	24326797	24327257	peak622	distant	-66549	5	ENSMUSG00000033306	Lpp	Lipoma-preferred partner homolog. [Source:Uniprot/SWISSPROT;Acc:Q8BFW7]
chr16	24470658	24471217	peak623	intron	77361	5	ENSMUSG00000033306	Lpp	Lipoma-preferred partner homolog. [Source:Uniprot/SWISSPROT;Acc:Q8BFW7]
chr16	24537902	24538119	peak624	intron	144434	5	ENSMUSG00000033306	Lpp	Lipoma-preferred partner homolog. [Source:Uniprot/SWISSPROT;Acc:Q8BFW7]
chr16	24933790	24934115	peak625	intron	47164	3	ENSMUSG00000033306	Lpp	Lipoma-preferred partner homolog. [Source:Uniprot/SWISSPROT;Acc:Q8BFW7]
chr16	25059256	25059640	peak626	distant	-70495	3	ENSMUSG00000057796	Lpp	16 days neonate heart cDNA, RIKEN full-length enriched library, clone:D830014B20 product:LIM domain containing preferred translocation partner in lipoma, full insert sequence. [Source:Uniprot/SPTREMBL;Acc:Q8C3I4]
chr16	25176896	25177281	peak627	distant	-109815	5	ENSMUSG00000048399	Tprg	Protein FAM79B. [Source:Uniprot/SWISSPROT;Acc:Q8CB49]
chr16	25238431	25238775	peak628	distant	-48300	5	ENSMUSG00000048399	Tprg	Protein FAM79B. [Source:Uniprot/SWISSPROT;Acc:Q8CB49]
chr16	25786563	25786906	peak629	intron	102885	5	ENSMUSG00000022510	Trp63	Tumor protein 63 (p63) (Transformation-related protein 63) (TP63) (Tumor protein p73-like) (p73L). [Source:Uniprot/SWISSPROT;Acc:O88898]
chr16	25807299	25807609	peak630	intron	84734	3	ENSMUSG00000022510	Trp63	Tumor protein 63 (p63) (Transformation-related protein 63) (TP63) (Tumor protein p73-like) (p73L). [Source:Uniprot/SWISSPROT;Acc:O88898]
chr16	26669178	26669446	peak631	intron	56038	3	ENSMUSG00000022514	Il1rap	Interleukin-1 receptor accessory protein precursor (IL-1 receptor accessory protein) (IL-1RAcP). [Source:Uniprot/SWISSPROT;Acc:Q61730]
chr16	29816745	29817555	peak632	upstreamNear	-2958	5	ENSMUSG00000056344	9530020O07Rik	Adult male urinary bladder cDNA, RIKEN full-length enriched library, clone:9530020O07 product:hypothetical protein, full insert sequence. (Fragment). [Source:Uniprot/SPTREMBL;Acc:Q8CBS8]
chr16	30775962	30776260	peak633	distant	-38137	5	ENSMUSG00000064754	U6	U6 spliceosomal RNA [Source: RFAM 8.1]
chr16	30828243	30828584	peak634	downstreamFar	-14059	3	ENSMUSG00000064754	U6	U6 spliceosomal RNA [Source: RFAM 8.1]
chr16	31559307	31559819	peak635	distant	-101980	3	ENSMUSG00000046598	Bdh1	D-beta-hydroxybutyrate dehydrogenase, mitochondrial precursor (EC 1.1.1.30) (BDH) (3-hydroxybutyrate dehydrogenase). [Source:Uniprot/SWISSPROT;Acc:Q80XN0]
chr16	34237202	34237396	peak636	intron	262955	3	ENSMUSG00000061751	Kalrn	Kalirin (EC 2.7.11.1) (Protein Duo) (Serine/threonine kinase with Dbl- and pleckstrin homology domain). [Source:Uniprot/SWISSPROT;Acc:A2CG49]
chr16	34909365	34909787	peak637	intron	92944	3	ENSMUSG00000022836	Mylk	Myosin light chain kinase, smooth muscle (EC 2.7.11.18) (MLCK) (Telokin) (Kinase-related protein) (KRP). [Source:Uniprot/SWISSPROT;Acc:Q6PDN3]
chr16	34984232	34984922	peak638	intron	17943	3	ENSMUSG00000022836	Mylk	Myosin light chain kinase, smooth muscle (EC 2.7.11.18) (MLCK) (Telokin) (Kinase-related protein) (KRP). [Source:Uniprot/SWISSPROT;Acc:Q6PDN3]
chr16	37732113	37732349	peak639	distant	-44910	5	ENSMUSG00000022816	Fstl1	Follistatin-related protein 1 precursor (Follistatin-like 1) (TGF- beta-inducible protein TSC-36). [Source:Uniprot/SWISSPROT;Acc:Q62356]
chr16	37870042	37870401	peak640	intron	1735	5	ENSMUSG00000034158	Lrrc58	Leucine-rich repeat-containing protein 58. [Source:Uniprot/SWISSPROT;Acc:Q3UGP9]
chr16	38433190	38433454	peak641	upstreamNear	-97	5	ENSMUSG00000002847	Pla1a	Phospholipase A1 member A precursor (EC 3.1.1.-) (Phosphatidylserine- specific phospholipase A1) (PS-PLA1). [Source:Uniprot/SWISSPROT;Acc:Q8VI78]
chr16	42998944	42999349	peak642	intron	91381	5	ENSMUSG00000022708	Zbtb20	zinc finger and BTB domain containing 20 [Source:RefSeq_peptide;Acc:NP_062752]
chr16	44493983	44494348	peak643	intron	9007	3	ENSMUSG00000022687	Boc	Brother of CDO precursor (Protein BOC). [Source:Uniprot/SWISSPROT;Acc:Q6AZB0]
chr16	49840256	49840617	peak644	upstreamFar	-15401	5	ENSMUSG00000055447	Cd47	Leukocyte surface antigen CD47 precursor (Integrin-associated protein) (IAP). [Source:Uniprot/SWISSPROT;Acc:Q61735]
chr16	52094761	52095201	peak645	intron	63319	5	ENSMUSG00000022637	Cblb	E3 ubiquitin-protein ligase CBL-B (EC 6.3.2.-) (Signal transduction protein CBL-B) (SH3-binding protein CBL-B) (Casitas B-lineage lymphoma proto-oncogene b). [Source:Uniprot/SWISSPROT;Acc:Q3TTA7]
chr16	55553932	55554416	peak646	distant	-40721	3	ENSMUSG00000065264	U6	U6 spliceosomal RNA [Source: RFAM 8.1]
chr16	55789464	55789871	peak647	downstreamFar	-21821	3	ENSMUSG00000035356	Nfkbiz	nuclear factor of kappa light polypeptide gene enhancer in B-cells inhibitor, zeta [Source:RefSeq_peptide;Acc:NP_085115]
chr16	56584225	56584450	peak648	intron	105093	3	ENSMUSG00000035258	Abi3bp	ABI gene family, member 3 (NESH) binding protein isoform 1 [Source:RefSeq_peptide;Acc:NP_848905]
chr16	57315097	57315569	peak649	intron	13220	3	ENSMUSG00000022748	2610528E23Rik	Uncharacterized protein C3orf26 homolog. [Source:Uniprot/SWISSPROT;Acc:Q9CZT6]
chr16	58389573	58389781	peak650	upstreamFar	-18971	5	ENSMUSG00000035107	Dcbld2	Discoidin, CUB and LCCL domain-containing protein 2 precursor (Endothelial and smooth muscle cell-derived neuropilin-like protein). [Source:Uniprot/SWISSPROT;Acc:Q91ZV3]
chr16	58414091	58414329	peak651	intron	5562	5	ENSMUSG00000035107	Dcbld2	Discoidin, CUB and LCCL domain-containing protein 2 precursor (Endothelial and smooth muscle cell-derived neuropilin-like protein). [Source:Uniprot/SWISSPROT;Acc:Q91ZV3]
chr16	58432653	58432823	peak652	intron	24090	5	ENSMUSG00000035107	Dcbld2	Discoidin, CUB and LCCL domain-containing protein 2 precursor (Endothelial and smooth muscle cell-derived neuropilin-like protein). [Source:Uniprot/SWISSPROT;Acc:Q91ZV3]
chr16	65726122	65726465	peak653	distant	-89585	5	ENSMUSG00000080275
chr16	66001881	66002081	peak654	distant	-161980	3	ENSMUSG00000080275
chr16	70329717	70330113	peak655	intron	15583	5	ENSMUSG00000022707	Gbe1	1,4-alpha-glucan-branching enzyme (EC 2.4.1.18) (Glycogen-branching enzyme) (Brancher enzyme). [Source:Uniprot/SWISSPROT;Acc:Q9D6Y9]
chr16	76507430	76507884	peak656	distant	-103760	5	ENSMUSG00000050299
chr16	76508026	76508262	peak657	distant	-104247	5	ENSMUSG00000050299
chr16	77877157	77877642	peak658	distant	-230811	3	ENSMUSG00000065472	mmu-mir-125b-2	mmu-mir-125b-2 [Source:miRBase;Acc:MI0000152]
chr16	77914242	77914607	peak659	distant	-267836	3	ENSMUSG00000065472	mmu-mir-125b-2	mmu-mir-125b-2 [Source:miRBase;Acc:MI0000152]
chr16	84652181	84652355	peak660	distant	-62117	5	ENSMUSG00000065397	mmu-mir-155	mmu-mir-155 [Source:miRBase;Acc:MI0000177]
chr16	84654179	84654485	peak661	distant	-60053	5	ENSMUSG00000065397	mmu-mir-155	mmu-mir-155 [Source:miRBase;Acc:MI0000177]
chr16	86206076	86206325	peak662	distant	-304830	5	ENSMUSG00000022894	Adamts5	ADAMTS-5 precursor (EC 3.4.24.-) (A disintegrin and metalloproteinase with thrombospondin motifs 5) (ADAM-TS 5) (ADAM-TS5) (Aggrecanase-2) (ADMP-2) (Implantin). [Source:Uniprot/SWISSPROT;Acc:Q9R001]
chr16	86242964	86243328	peak663	distant	-341776	5	ENSMUSG00000022894	Adamts5	ADAMTS-5 precursor (EC 3.4.24.-) (A disintegrin and metalloproteinase with thrombospondin motifs 5) (ADAM-TS 5) (ADAM-TS5) (Aggrecanase-2) (ADMP-2) (Implantin). [Source:Uniprot/SWISSPROT;Acc:Q9R001]
chr16	86536693	86537106	peak664	distant	-635529	5	ENSMUSG00000022894	Adamts5	ADAMTS-5 precursor (EC 3.4.24.-) (A disintegrin and metalloproteinase with thrombospondin motifs 5) (ADAM-TS 5) (ADAM-TS5) (Aggrecanase-2) (ADMP-2) (Implantin). [Source:Uniprot/SWISSPROT;Acc:Q9R001]
chr16	86547980	86548272	peak665	distant	-646756	5	ENSMUSG00000022894	Adamts5	ADAMTS-5 precursor (EC 3.4.24.-) (A disintegrin and metalloproteinase with thrombospondin motifs 5) (ADAM-TS 5) (ADAM-TS5) (Aggrecanase-2) (ADMP-2) (Implantin). [Source:Uniprot/SWISSPROT;Acc:Q9R001]
chr16	86974939	86975269	peak666	distant	-379326	5	ENSMUSG00000044442	N6amt1	N6-DNA methyltransferase A [Source:RefSeq_peptide;Acc:NP_080642]
chr16	87023744	87023960	peak667	distant	-330578	5	ENSMUSG00000044442	N6amt1	N6-DNA methyltransferase A [Source:RefSeq_peptide;Acc:NP_080642]
chr16	87031661	87031961	peak668	distant	-322619	5	ENSMUSG00000044442	N6amt1	N6-DNA methyltransferase A [Source:RefSeq_peptide;Acc:NP_080642]
chr16	87261809	87262219	peak669	distant	-92416	5	ENSMUSG00000044442	N6amt1	N6-DNA methyltransferase A [Source:RefSeq_peptide;Acc:NP_080642]
chr16	87268150	87268642	peak670	distant	-86034	5	ENSMUSG00000044442	N6amt1	N6-DNA methyltransferase A [Source:RefSeq_peptide;Acc:NP_080642]
chr16	87307496	87308029	peak671	distant	-46668	5	ENSMUSG00000044442	N6amt1	N6-DNA methyltransferase A [Source:RefSeq_peptide;Acc:NP_080642]
chr16	87311623	87311899	peak672	distant	-42669	5	ENSMUSG00000044442	N6amt1	N6-DNA methyltransferase A [Source:RefSeq_peptide;Acc:NP_080642]
chr16	87784189	87784971	peak673	exon	260	5	ENSMUSG00000055972	2810407A14Rik	3 days neonate thymus cDNA, RIKEN full-length enriched library, clone:A630037M17 product:hypothetical protein, full insert sequence. [Source:Uniprot/SPTREMBL;Acc:Q8C9M5]
chr16	92139451	92139891	peak674	distant	-27203	3	ENSMUSG00000039680	Mrps6	Mitochondrial 28S ribosomal protein S6 (S6mt) (MRP-S6). [Source:Uniprot/SWISSPROT;Acc:P58064]
chr16	94529271	94529931	peak675	upstreamFar	-17708	5	ENSMUSG00000040820	Hlcs	Biotin--protein ligase (EC 6.3.4.-) (Biotin apo-protein ligase) [Includes: Biotin--[methylmalonyl-CoA-carboxytransferase] ligase (EC 6.3.4.9); Biotin--[propionyl-CoA-carboxylase [ATP-hydrolyzing]] ligase (EC 6.3.4.10) (Holocarboxylase synthetase) (HCS); B [Source:Uniprot/SWISSPROT;Acc:Q920N2]
chr16	96036261	96036558	peak676	distant	-93757	3	ENSMUSG00000022895	Ets2	Protein C-ets-2. [Source:Uniprot/SWISSPROT;Acc:P15037]
chr17	3218318	3218899	peak677	downstreamFar	-19753	3	ENSMUSG00000046201	Rbm16	Rbm16 protein. [Source:Uniprot/SPTREMBL;Acc:Q6DID3]
chr17	12288111	12288470	peak678	upstreamFar	-23860	5	ENSMUSG00000023827	Agpat4	1-acyl-sn-glycerol-3-phosphate acyltransferase delta (EC 2.3.1.51) (1- AGP acyltransferase 4) (1-AGPAT 4) (Lysophosphatidic acid acyltransferase delta) (LPAAT-delta) (1-acylglycerol-3-phosphate O- acyltransferase 4). [Source:Uniprot/SWISSPROT;Acc:Q8K4X7]
chr17	14682952	14683177	peak679	distant	-122589	3	ENSMUSG00000023885	Thbs2	Thrombospondin-2 precursor. [Source:Uniprot/SWISSPROT;Acc:Q03350]
chr17	14687478	14687780	peak680	distant	-118024	3	ENSMUSG00000023885	Thbs2	Thrombospondin-2 precursor. [Source:Uniprot/SWISSPROT;Acc:Q03350]
chr17	15019117	15019445	peak681	intron	60848	5	ENSMUSG00000046991	Wdr27	WD repeat-containing protein 27. [Source:Uniprot/SWISSPROT;Acc:Q8C5V5]
chr17	15560445	15560714	peak682	intron	9965	3	ENSMUSG00000014763	4932442K08Rik	PPARgamma constitutive coactivator 1 [Source:RefSeq_peptide;Acc:NP_077165]
chr17	17737762	17738219	peak683	intron	23463	5	ENSMUSG00000023845	Lnpep	Leucyl-cystinyl aminopeptidase (EC 3.4.11.3) (Cystinyl aminopeptidase) (Oxytocinase) (OTase). [Source:Uniprot/SWISSPROT;Acc:Q8C129]
chr17	24103886	24104577	peak684	downstreamNear	-4864	3	ENSMUSG00000024124	Tmprss8	Transmembrane serine protease 8 precursor (EC 3.4.21.-) (Distal intestinal serine protease). [Source:Uniprot/SWISSPROT;Acc:Q9QYZ9]
chr17	24694174	24694490	peak685	intron	7437	5	ENSMUSG00000032855	Pkd1	polycystin 1 [Source:RefSeq_peptide;Acc:NP_038658]
chr17	26649397	26649817	peak686	upstreamNear	-4188	5	ENSMUSG00000024190	Dusp1	Dual specificity protein phosphatase 1 (EC 3.1.3.48) (EC 3.1.3.16) (MAP kinase phosphatase 1) (MKP-1) (Protein-tyrosine phosphatase 3CH134) (Protein-tyrosine phosphatase ERP). [Source:Uniprot/SWISSPROT;Acc:P28563]
chr17	26667711	26668121	peak687	upstreamFar	-11768	5	ENSMUSG00000068604
chr17	26672182	26672458	peak688	upstreamFar	-7364	5	ENSMUSG00000068604
chr17	26729374	26730149	peak689	intron	31290	5	ENSMUSG00000001576	Ergic1	Endoplasmic reticulum-Golgi intermediate compartment protein 1 (ER- Golgi intermediate compartment 32 kDa protein) (ERGIC-32). [Source:Uniprot/SWISSPROT;Acc:Q9DC16]
chr17	26828137	26828439	peak690	intron	8301	3	ENSMUSG00000015575	Atp6v0e	Vacuolar ATP synthase subunit e 1 (EC 3.6.3.14) (V-ATPase subunit e 1) (Vacuolar proton pump subunit e 1). [Source:Uniprot/SWISSPROT;Acc:Q9CQD8]
chr17	26915385	26915682	peak691	upstreamNear	-2503	5	ENSMUSG00000024191	Bnip1	Vesicle transport protein SEC20. [Source:Uniprot/SWISSPROT;Acc:Q6QD59]
chr17	27289879	27290242	peak692	intron	9144	3	ENSMUSG00000024210	Ihpk3	Inositol hexaphosphate kinase 3 (EC 2.7.4.21) (InsP6 kinase 3) (Inositol hexakisphosphate kinase 3). [Source:Uniprot/SWISSPROT;Acc:Q8BWD2]
chr17	27290315	27290628	peak693	intron	9555	3	ENSMUSG00000024210	Ihpk3	Inositol hexaphosphate kinase 3 (EC 2.7.4.21) (InsP6 kinase 3) (Inositol hexakisphosphate kinase 3). [Source:Uniprot/SWISSPROT;Acc:Q8BWD2]
chr17	28551125	28551350	peak694	intron	15197	3	ENSMUSG00000024222	Fkbp5	FK506-binding protein 5 (EC 5.2.1.8) (Peptidyl-prolyl cis-trans isomerase) (PPIase) (Rotamase) (51 kDa FK506-binding protein) (FKBP- 51). [Source:Uniprot/SWISSPROT;Acc:Q64378]
chr17	28552071	28552261	peak695	intron	16126	3	ENSMUSG00000024222	Fkbp5	FK506-binding protein 5 (EC 5.2.1.8) (Peptidyl-prolyl cis-trans isomerase) (PPIase) (Rotamase) (51 kDa FK506-binding protein) (FKBP- 51). [Source:Uniprot/SWISSPROT;Acc:Q64378]
chr17	28552329	28552807	peak696	intron	16528	3	ENSMUSG00000024222	Fkbp5	FK506-binding protein 5 (EC 5.2.1.8) (Peptidyl-prolyl cis-trans isomerase) (PPIase) (Rotamase) (51 kDa FK506-binding protein) (FKBP- 51). [Source:Uniprot/SWISSPROT;Acc:Q64378]
chr17	28553271	28553662	peak697	intron	17426	3	ENSMUSG00000024222	Fkbp5	FK506-binding protein 5 (EC 5.2.1.8) (Peptidyl-prolyl cis-trans isomerase) (PPIase) (Rotamase) (51 kDa FK506-binding protein) (FKBP- 51). [Source:Uniprot/SWISSPROT;Acc:Q64378]
chr17	28557073	28557837	peak698	intron	21415	3	ENSMUSG00000024222	Fkbp5	FK506-binding protein 5 (EC 5.2.1.8) (Peptidyl-prolyl cis-trans isomerase) (PPIase) (Rotamase) (51 kDa FK506-binding protein) (FKBP- 51). [Source:Uniprot/SWISSPROT;Acc:Q64378]
chr17	28561286	28561712	peak699	intron	25459	3	ENSMUSG00000024222	Fkbp5	FK506-binding protein 5 (EC 5.2.1.8) (Peptidyl-prolyl cis-trans isomerase) (PPIase) (Rotamase) (51 kDa FK506-binding protein) (FKBP- 51). [Source:Uniprot/SWISSPROT;Acc:Q64378]
chr17	28600822	28601251	peak700	intron	53433	5	ENSMUSG00000024222	Fkbp5	FK506-binding protein 5 (EC 5.2.1.8) (Peptidyl-prolyl cis-trans isomerase) (PPIase) (Rotamase) (51 kDa FK506-binding protein) (FKBP- 51). [Source:Uniprot/SWISSPROT;Acc:Q64378]
chr17	28627906	28628379	peak701	intron	26327	5	ENSMUSG00000024222	Fkbp5	FK506-binding protein 5 (EC 5.2.1.8) (Peptidyl-prolyl cis-trans isomerase) (PPIase) (Rotamase) (51 kDa FK506-binding protein) (FKBP- 51). [Source:Uniprot/SWISSPROT;Acc:Q64378]
chr17	28649495	28650337	peak702	intron	4553	5	ENSMUSG00000024222	Fkbp5	FK506-binding protein 5 (EC 5.2.1.8) (Peptidyl-prolyl cis-trans isomerase) (PPIase) (Rotamase) (51 kDa FK506-binding protein) (FKBP- 51). [Source:Uniprot/SWISSPROT;Acc:Q64378]
chr17	28652383	28653126	peak703	intron	1715	5	ENSMUSG00000024222	Fkbp5	FK506-binding protein 5 (EC 5.2.1.8) (Peptidyl-prolyl cis-trans isomerase) (PPIase) (Rotamase) (51 kDa FK506-binding protein) (FKBP- 51). [Source:Uniprot/SWISSPROT;Acc:Q64378]
chr17	28658880	28659326	peak704	upstreamNear	-1470	5	ENSMUSG00000066170	E230001N04Rik	Adult male epididymis cDNA, RIKEN full-length enriched library, clone:9230022O22 product:hypothetical protein, full insert sequence. [Source:Uniprot/SPTREMBL;Acc:Q3TS03]
chr17	28682591	28682989	peak705	upstreamNear	-3640	5	ENSMUSG00000024224	Gm749	gene model 749, (NCBI) (Gm749), mRNA [Source:RefSeq_dna;Acc:NM_001034871]
chr17	28843655	28844010	peak706	intron	15545	5	ENSMUSG00000053436	Mapk14	Mitogen-activated protein kinase 14 (EC 2.7.11.24) (Mitogen-activated protein kinase p38 alpha) (MAP kinase p38 alpha) (CRK1). [Source:Uniprot/SWISSPROT;Acc:P47811]
chr17	29155236	29155509	peak707	upstreamFar	-10490	5	ENSMUSG00000024006	Stk38	Serine/threonine-protein kinase 38 (EC 2.7.11.1) (NDR1 protein kinase) (Nuclear Dbf2-related kinase 1). [Source:Uniprot/SWISSPROT;Acc:Q91VJ4]
chr17	30145486	30145936	peak708	intron	3679	5	ENSMUSG00000044477	Zfand3	AN1-type zinc finger protein 3 (Testis-expressed sequence 27). [Source:Uniprot/SWISSPROT;Acc:Q497H0]
chr17	31993092	31993508	peak709	upstreamNear	-563	5	ENSMUSG00000024042	Snf1lk	Serine/threonine-protein kinase SNF1-like kinase 1 (EC 2.7.11.1) (Serine/threonine-protein kinase SNF1LK) (HRT-20) (Myocardial SNF1- like kinase) (Salt-inducible kinase 1) (SIK-1) (SIK1). [Source:Uniprot/SWISSPROT;Acc:Q60670]
chr17	32116792	32117337	peak710	intron	35350	3	ENSMUSG00000002076	Hsf2bp	Adult male testis cDNA, RIKEN full-length enriched library, clone:4932437G14 product:heat shock transcription factor 2 binding protein, full insert sequence. [Source:Uniprot/SPTREMBL;Acc:Q9D4G2]
chr17	32119687	32120198	peak711	intron	38228	3	ENSMUSG00000002076	Hsf2bp	Adult male testis cDNA, RIKEN full-length enriched library, clone:4932437G14 product:heat shock transcription factor 2 binding protein, full insert sequence. [Source:Uniprot/SPTREMBL;Acc:Q9D4G2]
chr17	32161515	32161878	peak712	intron	9741	5	ENSMUSG00000002076	Hsf2bp	Adult male testis cDNA, RIKEN full-length enriched library, clone:4932437G14 product:heat shock transcription factor 2 binding protein, full insert sequence. [Source:Uniprot/SPTREMBL;Acc:Q9D4G2]
chr17	35862503	35863156	peak713	upstreamFar	-21745	5	ENSMUSG00000003534	Ddr1	Epithelial discoidin domain-containing receptor 1 precursor (EC 2.7.10.1) (Epithelial discoidin domain receptor 1) (Tyrosine kinase DDR) (Discoidin receptor tyrosine kinase) (Tyrosine-protein kinase CAK) (Cell adhesion kinase) (Protein-tyrosine kinase MPK [Source:Uniprot/SWISSPROT;Acc:Q03146]
chr17	43394791	43395204	peak714	upstreamFar	-12281	5	ENSMUSG00000041293	Gpr110	G-protein coupled receptor 110 precursor. [Source:Uniprot/SWISSPROT;Acc:Q8VEC3]
chr17	43632526	43632712	peak715	intron	7087	5	ENSMUSG00000023914	Mep1a	Meprin A subunit alpha precursor (EC 3.4.24.18) (Endopeptidase-2) (MEP-1). [Source:Uniprot/SWISSPROT;Acc:P28825]
chr17	45080507	45080882	peak716	intron	175539	3	ENSMUSG00000038954	Supt3h	suppressor of Ty 3 homolog [Source:RefSeq_peptide;Acc:NP_848767]
chr17	46190270	46190823	peak717	upstreamFar	-21847	5	ENSMUSG00000023951	Vegfa	Vascular endothelial growth factor A precursor (VEGF-A) (Vascular permeability factor) (VPF). [Source:Uniprot/SWISSPROT;Acc:Q00731]
chr17	46214828	46215268	peak718	distant	-32917	5	ENSMUSG00000023967	Mrps18a	28S ribosomal protein S18a, mitochondrial precursor (MRP-S18-a) (Mrps18a) (MRP-S18-3). [Source:Uniprot/SWISSPROT;Acc:Q99N85]
chr17	47448143	47448557	peak719	intron	48032	3	ENSMUSG00000064043	Trerf1	Transcriptional-regulating factor 1 (Transcriptional-regulating protein 132) (Zinc finger transcription factor TReP-132). [Source:Uniprot/SWISSPROT;Acc:Q8BXJ2]
chr17	47644951	47645340	peak720	upstreamFar	-5909	5	ENSMUSG00000023980	Taf8	Transcription initiation factor TFIID subunit 8 (TBP-associated factor 8) (Protein taube nuss). [Source:Uniprot/SWISSPROT;Acc:Q9EQH4]
chr17	49568372	49568757	peak721	intron	829	5	ENSMUSG00000064120	Mocs1	molybdenum cofactor synthesis 1 isoform 1 [Source:RefSeq_peptide;Acc:NP_064426]
chr17	49890174	49890422	peak722	intron	7466	3	ENSMUSG00000023999	Kif6	kinesin family member 6 [Source:RefSeq_peptide;Acc:NP_796026]
chr17	53789770	53790024	peak723	intron	22148	3	ENSMUSG00000000708	Pcaf	p300/CBP-associated factor [Source:RefSeq_peptide;Acc:NP_064389]
chr17	56178036	56178370	peak724	upstreamNear	-1636	5	ENSMUSG00000002835	Chaf1a	Chromatin assembly factor 1 subunit A (CAF-1 subunit A) (Chromatin assembly factor I p150 subunit) (CAF-I 150 kDa subunit) (CAF-Ip150). [Source:Uniprot/SWISSPROT;Acc:Q9QWF0]
chr17	56619546	56619812	peak725	upstreamNear	-3887	5	ENSMUSG00000013236	Ptprs	protein tyrosine phosphatase, receptor type, S [Source:RefSeq_peptide;Acc:NP_035348]
chr17	56640604	56641057	peak726	downstreamFar	-9915	3	ENSMUSG00000044526	Znrf4	zinc and ring finger 4 [Source:RefSeq_peptide;Acc:NP_035613]
chr17	63360264	63360681	peak727	distant	-46659	3	ENSMUSG00000023965	Fbxl17	F-box/LRR-repeat protein 17 (F-box and leucine-rich repeat protein 17) (F-box only protein 13) (Fragment). [Source:Uniprot/SWISSPROT;Acc:Q9QZN1]
chr17	64010210	64010864	peak728	distant	-161888	5	ENSMUSG00000023965	Fbxl17	F-box/LRR-repeat protein 17 (F-box and leucine-rich repeat protein 17) (F-box only protein 13) (Fragment). [Source:Uniprot/SWISSPROT;Acc:Q9QZN1]
chr17	64345292	64345496	peak729	intron	100023	5	ENSMUSG00000000127	Fert2	Proto-oncogene tyrosine-protein kinase FER (EC 2.7.10.2) (p94-FER) (c- FER). [Source:Uniprot/SWISSPROT;Acc:P70451]
chr17	68395024	68395328	peak730	distant	-41778	5	ENSMUSG00000024043	Arhgap28	Rho GTPase-activating protein 28 (Rho-type GTPase-activating protein 28). [Source:Uniprot/SWISSPROT;Acc:Q8BN58]
chr17	73523020	73523340	peak731	intron	65846	5	ENSMUSG00000054469	Lycat	Lysocardiolipin acyltransferase (EC 2.3.1.51) (EC 2.3.1.-) (Acyl- CoA:lysocardiolipin acyltransferase 1). [Source:Uniprot/SWISSPROT;Acc:Q3UN02]
chr17	73544695	73545084	peak732	intron	47819	3	ENSMUSG00000054469	Lycat	Lysocardiolipin acyltransferase (EC 2.3.1.51) (EC 2.3.1.-) (Acyl- CoA:lysocardiolipin acyltransferase 1). [Source:Uniprot/SWISSPROT;Acc:Q3UN02]
chr17	74160999	74161516	peak733	intron	7076	5	ENSMUSG00000024065	Ehd3	EH domain-containing protein 3. [Source:Uniprot/SWISSPROT;Acc:Q9QXY6]
chr17	74192030	74192589	peak734	downstreamFar	-10876	3	ENSMUSG00000024065	Ehd3	EH domain-containing protein 3. [Source:Uniprot/SWISSPROT;Acc:Q9QXY6]
chr17	74297284	74297823	peak735	intron	1969	5	ENSMUSG00000024066	Xdh	Xanthine dehydrogenase/oxidase [Includes: Xanthine dehydrogenase (EC 1.17.1.4) (XD); Xanthine oxidase (EC 1.17.3.2) (XO) (Xanthine oxidoreductase)]. [Source:Uniprot/SWISSPROT;Acc:Q00519]
chr17	74311777	74312464	peak736	upstreamFar	-12598	5	ENSMUSG00000024066	Xdh	Xanthine dehydrogenase/oxidase [Includes: Xanthine dehydrogenase (EC 1.17.1.4) (XD); Xanthine oxidase (EC 1.17.3.2) (XO) (Xanthine oxidoreductase)]. [Source:Uniprot/SWISSPROT;Acc:Q00519]
chr17	75111298	75111576	peak737	upstreamFar	-5653	5	ENSMUSG00000024078	Ttc27	Tetratricopeptide repeat protein 27 (TPR repeat protein 27). [Source:Uniprot/SWISSPROT;Acc:Q8CD92]
chr17	75674720	75675150	peak738	intron	116174	3	ENSMUSG00000001870	Ltbp1	Latent-transforming growth factor beta-binding protein, isoform 1L precursor (LTBP-1) (Transforming growth factor beta-1-binding protein 1) (TGF-beta1-BP-1). [Source:Uniprot/SWISSPROT;Acc:Q8CG19]
chr17	75816241	75816471	peak739	distant	-25247	3	ENSMUSG00000001870	Ltbp1	Latent-transforming growth factor beta-binding protein, isoform 1L precursor (LTBP-1) (Transforming growth factor beta-1-binding protein 1) (TGF-beta1-BP-1). [Source:Uniprot/SWISSPROT;Acc:Q8CG19]
chr17	80159944	80160318	peak740	distant	-44355	3	ENSMUSG00000053636	1700038P13Rik	10 days neonate skin cDNA, RIKEN full-length enriched library, clone:4732466E16 product:hypothetical protein, full insert sequence. [Source:Uniprot/SPTREMBL;Acc:Q8C685]
chr17	80181050	80181437	peak741	distant	-65467	3	ENSMUSG00000053636	1700038P13Rik	10 days neonate skin cDNA, RIKEN full-length enriched library, clone:4732466E16 product:hypothetical protein, full insert sequence. [Source:Uniprot/SPTREMBL;Acc:Q8C685]
chr17	80201389	80201901	peak742	distant	-46087	3	ENSMUSG00000059811	Arl6ip2	Atlastin-2 (ADP-ribosylation factor-like protein 6-interacting protein 2) (ARL-6-interacting protein 2) (Aip-2). [Source:Uniprot/SWISSPROT;Acc:Q6PA06]
chr17	80337419	80338070	peak743	distant	-42281	5	ENSMUSG00000059811	Arl6ip2	Atlastin-2 (ADP-ribosylation factor-like protein 6-interacting protein 2) (ARL-6-interacting protein 2) (Aip-2). [Source:Uniprot/SWISSPROT;Acc:Q6PA06]
chr17	80421505	80421852	peak744	downstreamFar	-8005	3	ENSMUSG00000024095	Hnrpll	Heterogeneous nuclear ribonucleoprotein L-like. [Source:Uniprot/SWISSPROT;Acc:Q921F4]
chr17	80478254	80478820	peak745	upstreamFar	-16929	5	ENSMUSG00000024095	Hnrpll	Heterogeneous nuclear ribonucleoprotein L-like. [Source:Uniprot/SWISSPROT;Acc:Q921F4]
chr17	80489907	80490306	peak746	distant	-28498	5	ENSMUSG00000024095	Hnrpll	Heterogeneous nuclear ribonucleoprotein L-like. [Source:Uniprot/SWISSPROT;Acc:Q921F4]
chr17	81189092	81189302	peak747	distant	-61335	3	ENSMUSG00000054957
chr17	81200769	81201294	peak748	distant	-73169	3	ENSMUSG00000054957
chr17	83576350	83576860	peak749	distant	-38037	5	ENSMUSG00000024247	AW548124	Protein kinase-like protein SgK493 (Sugen kinase 493). [Source:Uniprot/SWISSPROT;Acc:Q5RJI4]
chr17	84485014	84485473	peak750	distant	-98028	3	ENSMUSG00000045817	Zfp36l2	Butyrate response factor 2 (Protein TIS11D). [Source:Uniprot/SWISSPROT;Acc:P23949]
chr17	84511695	84512183	peak751	distant	-71332	3	ENSMUSG00000045817	Zfp36l2	Butyrate response factor 2 (Protein TIS11D). [Source:Uniprot/SWISSPROT;Acc:P23949]
chr17	84719834	84720258	peak752	intron	129156	3	ENSMUSG00000024251	Thada	Thyroid adenoma-associated protein. [Source:Uniprot/SPTREMBL;Acc:A8C756]
chr17	85100576	85100970	peak753	downstreamNear	-1101	3	ENSMUSG00000024254	Abcg8	ATP-binding cassette sub-family G member 8 (Sterolin-2). [Source:Uniprot/SWISSPROT;Acc:Q9DBM0]
chr17	86904453	86904839	peak754	intron	150109	3	ENSMUSG00000045038	Prkce	Protein kinase C epsilon type (EC 2.7.11.13) (nPKC-epsilon). [Source:Uniprot/SWISSPROT;Acc:P16054]
chr17	87211385	87211715	peak755	intron	19371	3	ENSMUSG00000024140	Epas1	Endothelial PAS domain-containing protein 1 (EPAS-1) (Hypoxia- inducible factor 2 alpha) (HIF-2 alpha) (HIF2 alpha) (HIF-1 alpha-like factor) (MHLF) (HIF-related factor) (HRF). [Source:Uniprot/SWISSPROT;Acc:P97481]
chr17	87578517	87579003	peak756	downstreamNear	-4685	3	ENSMUSG00000080546
chr17	89028160	89028725	peak757	intron	2526	5	ENSMUSG00000033855	Ston1	Stonin-1 (Stoned B-like factor). [Source:Uniprot/SWISSPROT;Acc:Q8CDJ8]
chr17	89029280	89029695	peak758	intron	3571	5	ENSMUSG00000033855	Ston1	Stonin-1 (Stoned B-like factor). [Source:Uniprot/SWISSPROT;Acc:Q8CDJ8]
chr17	89849977	89850395	peak759	distant	-250171	5	ENSMUSG00000032937	Fshr	Follicle-stimulating hormone receptor precursor (FSH-R) (Follitropin receptor). [Source:Uniprot/SWISSPROT;Acc:P35378]
chr18	4523019	4523420	peak760	distant	-111708	5	ENSMUSG00000033960	9430020K01Rik	Uncharacterized protein KIAA1462. [Source:Uniprot/SWISSPROT;Acc:Q5DTX6]
chr18	4737969	4738465	peak761	distant	-55351	3	ENSMUSG00000033960	9430020K01Rik	Uncharacterized protein KIAA1462. [Source:Uniprot/SWISSPROT;Acc:Q5DTX6]
chr18	5155938	5156401	peak762	distant	-36883	3	ENSMUSG00000024236	Svil	Supervillin (Archvillin) (p205/p250). [Source:Uniprot/SWISSPROT;Acc:Q8K4L3]
chr18	5320200	5320412	peak763	intron	14126	5	ENSMUSG00000050945	Zfp438	zinc finger protein 438 [Source:RefSeq_peptide;Acc:NP_848837]
chr18	6163023	6163300	peak764	distant	-27065	5	ENSMUSG00000041225	Arhgap12	Rho GTPase-activating protein 12. [Source:Uniprot/SWISSPROT;Acc:Q8C0D4]
chr18	7704317	7704522	peak765	distant	-77558	5	ENSMUSG00000057440	Mpp7	membrane protein, palmitoylated 7 [Source:RefSeq_peptide;Acc:NP_001074756]
chr18	8939928	8940280	peak766	distant	-272750	5	ENSMUSG00000036904	Fzd8	Frizzled-8 precursor (Fz-8) (mFz8). [Source:Uniprot/SWISSPROT;Acc:Q61091]
chr18	12135147	12135562	peak767	downstreamNear	-4458	3	ENSMUSG00000049411	6030446N20Rik	Transmembrane protein C18orf45 homolog. [Source:Uniprot/SWISSPROT;Acc:Q3UME2]
chr18	12453545	12453816	peak768	upstreamFar	-23476	5	ENSMUSG00000057766	Ankrd29	Adult male colon cDNA, RIKEN full-length enriched library, clone:9030404I02 product:hypothetical Ankyrin/Ankyrin repeat profile/Ankyrin repeat region circular profile containing protein, full insert sequence. (Fragment). [Source:Uniprot/SPTREMBL;Acc:Q3TS37]
chr18	12826502	12826695	peak769	intron	24306	5	ENSMUSG00000024424	2810439F02Rik	TPR repeat-containing protein C18orf17 homolog. [Source:Uniprot/SWISSPROT;Acc:Q8VE09]
chr18	13166482	13166693	peak770	intron	1088	5	ENSMUSG00000037346	Hrh4	Histamine H4 receptor (HH4R). [Source:Uniprot/SWISSPROT;Acc:Q91ZY2]
chr18	13760494	13760835	peak771	distant	-86061	3	ENSMUSG00000024420	Zfp521	Zinc finger protein 521 (Ecotropic viral integration site 3 protein). [Source:Uniprot/SWISSPROT;Acc:Q6KAS7]
chr18	14360536	14360974	peak772	distant	-222622	5	ENSMUSG00000055795
chr18	16731121	16731311	peak773	downstreamFar	-16316	3	ENSMUSG00000024304	Cdh2	Cadherin-2 precursor (Neural cadherin) (N-cadherin) (CD325 antigen). [Source:Uniprot/SWISSPROT;Acc:P15116]
chr18	16872092	16872455	peak774	intron	95486	5	ENSMUSG00000024304	Cdh2	Cadherin-2 precursor (Neural cadherin) (N-cadherin) (CD325 antigen). [Source:Uniprot/SWISSPROT;Acc:P15116]
chr18	21398786	21399032	peak775	intron	59715	5	ENSMUSG00000042680	Gm944	Protein FAM59A. [Source:Uniprot/SWISSPROT;Acc:Q3UFT3]
chr18	24211468	24211662	peak776	distant	-32254	5	ENSMUSG00000051469	Zfp191	Zinc finger protein 24 (Zinc finger protein 191) (Zfp-191) (Zinc finger protein ZF-12). [Source:Uniprot/SWISSPROT;Acc:Q91VN1]
chr18	24285446	24285812	peak777	upstreamFar	-5299	5	ENSMUSG00000047989	D030070L09Rik	Uncharacterized protein C18orf37 homolog. [Source:Uniprot/SWISSPROT;Acc:Q8BHA0]
chr18	33782961	33783398	peak778	distant	-148815	3	ENSMUSG00000073610	ENSMUSG00000073610	0 day neonate cerebellum cDNA, RIKEN full-length enriched library, clone:C230022F01 product:hypothetical protein, full insert sequence. (Fragment). [Source:Uniprot/SPTREMBL;Acc:Q3URY4]
chr18	36825587	36825901	peak779	downstreamNear	-182	3	ENSMUSG00000024483	Eif4ebp3	Eukaryotic translation initiation factor 4E-binding protein 3 (4E-BP3) (eIF4E-binding protein 3). [Source:Uniprot/SWISSPROT;Acc:Q80VV3]
chr18	46857895	46858198	peak780	downstreamFar	-14801	3	ENSMUSG00000033022	Cdo1	Cysteine dioxygenase type 1 (EC 1.13.11.20) (Cysteine dioxygenase type I) (CDO) (CDO-I). [Source:Uniprot/SWISSPROT;Acc:P60334]
chr18	47015196	47015575	peak781	intron	5692	5	ENSMUSG00000024481	4833403I15Rik	Laeverin (EC 3.4.-.-). [Source:Uniprot/SWISSPROT;Acc:Q2KHK3]
chr18	47019209	47019508	peak782	intron	9665	5	ENSMUSG00000024481	4833403I15Rik	Laeverin (EC 3.4.-.-). [Source:Uniprot/SWISSPROT;Acc:Q2KHK3]
chr18	47023675	47023981	peak783	intron	14135	5	ENSMUSG00000024481	4833403I15Rik	Laeverin (EC 3.4.-.-). [Source:Uniprot/SWISSPROT;Acc:Q2KHK3]
chr18	47033845	47034158	peak784	intron	7389	3	ENSMUSG00000024481	4833403I15Rik	Laeverin (EC 3.4.-.-). [Source:Uniprot/SWISSPROT;Acc:Q2KHK3]
chr18	51324761	51325216	peak785	intron	47601	5	ENSMUSG00000073565	Prr16	Proline-rich protein 16. [Source:Uniprot/SWISSPROT;Acc:A3KMN5]
chr18	51325366	51325552	peak786	intron	48072	5	ENSMUSG00000073565	Prr16	Proline-rich protein 16. [Source:Uniprot/SWISSPROT;Acc:A3KMN5]
chr18	52655434	52655701	peak787	downstreamFar	-5175	3	ENSMUSG00000024528	Srfbp1	serum response factor binding protein 1 [Source:RefSeq_peptide;Acc:NP_080316]
chr18	52760178	52760571	peak788	upstreamFar	-15262	5	ENSMUSG00000046886	Zfp474	zinc finger protein 474 [Source:RefSeq_peptide;Acc:NP_080025]
chr18	52773076	52773400	peak789	upstreamNear	-2398	5	ENSMUSG00000046886	Zfp474	zinc finger protein 474 [Source:RefSeq_peptide;Acc:NP_080025]
chr18	53398038	53398560	peak790	upstreamFar	-7124	5	ENSMUSG00000024535	Snx24	Sorting nexin-24. [Source:Uniprot/SWISSPROT;Acc:Q9CRB0]
chr18	54410379	54410588	peak791	distant	-265501	3	ENSMUSG00000069376
chr18	55085178	55085471	peak792	intron	37620	3	ENSMUSG00000052713	Zfp608	Zinc finger protein 608. [Source:Uniprot/SWISSPROT;Acc:Q56A10]
chr18	55674121	55674470	peak793	distant	-452215	3	ENSMUSG00000077863
chr18	56581611	56581908	peak794	intron	21620	5	ENSMUSG00000001700	Gramd3	GRAM domain-containing protein 3. [Source:Uniprot/SWISSPROT;Acc:Q6PEM6]
chr18	62254900	62255525	peak795	distant	-79843	3	ENSMUSG00000045629	Sh3tc2	SH3 domain and tetratricopeptide repeats-containing protein 2. [Source:Uniprot/SWISSPROT;Acc:Q80VA5]
chr18	62368037	62368504	peak796	downstreamFar	-24211	3	ENSMUSG00000054589	EG225609	3 days neonate thymus cDNA, RIKEN full-length enriched library, clone:A630068A11 product:hypothetical protein, full insert sequence. [Source:Uniprot/SPTREMBL;Acc:Q8C9F4]
chr18	62904860	62905070	peak797	upstreamNear	-3924	5	ENSMUSG00000073551	ENSMUSG00000073551	7 days neonate cerebellum cDNA, RIKEN full-length enriched library, clone:A730049K10 product:hypothetical protein, full insert sequence. [Source:Uniprot/SPTREMBL;Acc:Q3UTS8]
chr18	66406228	66406476	peak798	intron	45140	5	ENSMUSG00000046318	MGI:1918322	Collagen and calcium-binding EGF domain-containing protein 1 precursor. [Source:Uniprot/SWISSPROT;Acc:Q3MI99]
chr18	66543238	66543667	peak799	distant	-74735	5	ENSMUSG00000024521	Pmaip1	phorbol-12-myristate-13-acetate-induced protein 1 [Source:RefSeq_peptide;Acc:NP_067426]
chr18	69403465	69403738	peak800	distant	-44947	3	ENSMUSG00000056717	A730085E03Rik	7 days neonate cerebellum cDNA, RIKEN full-length enriched library, clone:A730085E03 product:hypothetical protein, full insert sequence. [Source:Uniprot/SPTREMBL;Acc:Q8C4W7]
chr18	70857470	70857970	peak801	distant	-71937	3	ENSMUSG00000024513	Mbd2	Methyl-CpG-binding domain protein 2 (Methyl-CpG-binding protein MBD2). [Source:Uniprot/SWISSPROT;Acc:Q9Z2E1]
chr18	78432664	78432866	peak802	intron	89876	3	ENSMUSG00000024552	Slc14a2	solute carrier family 14 (urea transporter), member 2 isoform a [Source:RefSeq_peptide;Acc:NP_997534]
chr18	80349332	80349652	peak803	upstreamNear	-1271	5	ENSMUSG00000053950	Adnp2	ADNP homeobox protein 2 (Zinc finger protein 508). [Source:Uniprot/SWISSPROT;Acc:Q8CHC8]
chr18	82692100	82692672	peak804	intron	47846	5	ENSMUSG00000041607	Mbp	Myelin basic protein (MBP) (Myelin A1 protein). [Source:Uniprot/SWISSPROT;Acc:P04370]
chr18	85049817	85050093	peak805	downstreamNear	-700	3	ENSMUSG00000024646	Cyb5	Cytochrome b5. [Source:Uniprot/SWISSPROT;Acc:P56395]
chr19	3681093	3681917	peak806	intron	5049	5	ENSMUSG00000024913	Lrp5	Low-density lipoprotein receptor-related protein 5 precursor (LRP7) (Lr3). [Source:Uniprot/SWISSPROT;Acc:Q91VN0]
chr19	4113057	4113401	peak807	intron	736	3	ENSMUSG00000024851	Pitpnm1	Membrane-associated phosphatidylinositol transfer protein 1 (Phosphatidylinositol transfer protein, membrane-associated 1) (PITPnm 1) (Mpt-1) (Pyk2 N-terminal domain-interacting receptor 2) (NIR-2) (Drosophila retinal degeneration B homolog 1) (RdgB1). [Source:Uniprot/SWISSPROT;Acc:O35954]
chr19	4452589	4452950	peak808	intron	6861	3	ENSMUSG00000049303	Syt12	Synaptotagmin-12 (Synaptotagmin XII) (SytXII). [Source:Uniprot/SWISSPROT;Acc:Q920N7]
chr19	4492875	4493334	peak809	downstreamNear	-3686	3	ENSMUSG00000042041	2010003K11Rik	RIKEN cDNA 2010003K11 gene (2010003K11Rik), mRNA [Source:RefSeq_dna;Acc:NM_027237]
chr19	4497640	4498000	peak810	intron	763	5	ENSMUSG00000042041	2010003K11Rik	RIKEN cDNA 2010003K11 gene (2010003K11Rik), mRNA [Source:RefSeq_dna;Acc:NM_027237]
chr19	4515310	4515663	peak811	intron	4964	5	ENSMUSG00000024892	Pcx	Pyruvate carboxylase, mitochondrial precursor (EC 6.4.1.1) (Pyruvic carboxylase) (PCB). [Source:Uniprot/SWISSPROT;Acc:Q05920]
chr19	5414713	5415070	peak812	downstreamNear	-674	3	ENSMUSG00000051133
chr19	5846641	5847234	peak813	upstreamNear	-1571	5	ENSMUSG00000043488	ENSMUSG00000043488	Adult male tongue cDNA, RIKEN full-length enriched library, clone:2310035N23 product:hypothetical protein, full insert sequence. (Fragment). [Source:Uniprot/SPTREMBL;Acc:Q8CEY4]
chr19	5850160	5850478	peak814	intron	1811	5	ENSMUSG00000043488	ENSMUSG00000043488	Adult male tongue cDNA, RIKEN full-length enriched library, clone:2310035N23 product:hypothetical protein, full insert sequence. (Fragment). [Source:Uniprot/SPTREMBL;Acc:Q8CEY4]
chr19	5977654	5977918	peak815	intron	7552	3	ENSMUSG00000037451	Slc22a20	Solute carrier family 22 member 20 (Organic anion transporter 6). [Source:Uniprot/SWISSPROT;Acc:Q80UJ1]
chr19	8776982	8777162	peak816	downstreamNear	-4986	3	ENSMUSG00000010095	Slc3a2	4F2 cell-surface antigen heavy chain (4F2hc). [Source:Uniprot/SWISSPROT;Acc:P10852]
chr19	9098008	9098184	peak817	intron	34322	5	ENSMUSG00000069833	Ahnak	AHNAK nucleoprotein isoform 1 [Source:RefSeq_peptide;Acc:NP_033773]
chr19	9135692	9136152	peak818	intron	15487	3	ENSMUSG00000069833	Ahnak	AHNAK nucleoprotein isoform 1 [Source:RefSeq_peptide;Acc:NP_033773]
chr19	10028899	10029348	peak819	distant	-28071	5	ENSMUSG00000024661	Fth1	Ferritin heavy chain (EC 1.16.3.1) (Ferritin H subunit). [Source:Uniprot/SWISSPROT;Acc:P09528]
chr19	10035307	10035631	peak820	upstreamFar	-21725	5	ENSMUSG00000024661	Fth1	Ferritin heavy chain (EC 1.16.3.1) (Ferritin H subunit). [Source:Uniprot/SWISSPROT;Acc:P09528]
chr19	12877317	12877678	peak821	intron	4364	5	ENSMUSG00000024696	Lpxn	Leupaxin. [Source:Uniprot/SWISSPROT;Acc:Q99N69]
chr19	16072955	16073278	peak822	upstreamFar	-13637	5	ENSMUSG00000041491	Cep78	Centrosomal protein of 78 kDa (Cep78). [Source:Uniprot/SWISSPROT;Acc:Q6IRU7]
chr19	16398149	16398592	peak823	intron	63573	3	ENSMUSG00000024639	Gnaq	Guanine nucleotide-binding protein G(q) subunit alpha (Guanine nucleotide-binding protein alpha-q). [Source:Uniprot/SWISSPROT;Acc:P21279]
chr19	17023301	17023662	peak824	upstreamFar	-7127	5	ENSMUSG00000054366	Prune2	Prune homolog 2. [Source:Uniprot/SWISSPROT;Acc:Q9D217]
chr19	17329946	17330332	peak825	distant	-33840	3	ENSMUSG00000039126	A230083H22Rik	BNIP2 motif-containing molecule at the C-terminal region 1. [Source:Uniprot/SWISSPROT;Acc:Q52KR3]
chr19	17359033	17359194	peak826	distant	-44052	3	ENSMUSG00000038843	Gcnt1	Beta-1,3-galactosyl-O-glycosyl-glycoprotein beta-1,6-N- acetylglucosaminyltransferase (EC 2.4.1.102) (Core 2-branching enzyme) (Core2-GlcNAc-transferase) (C2GNT). [Source:Uniprot/SWISSPROT;Acc:Q09324]
chr19	20588034	20588753	peak827	distant	-72171	3	ENSMUSG00000047168
chr19	20602313	20602682	peak828	distant	-58067	3	ENSMUSG00000047168
chr19	20724562	20724814	peak829	downstreamFar	-6737	3	ENSMUSG00000053279	Aldh1a1	Retinal dehydrogenase 1 (EC 1.2.1.36) (RalDH1) (RALDH 1) (Aldehyde dehydrogenase family 1 member A1) (Aldehyde dehydrogenase, cytosolic) (ALHDII) (ALDH-E1). [Source:Uniprot/SWISSPROT;Acc:P24549]
chr19	21180726	21180965	peak830	distant	-152153	5	ENSMUSG00000024749	Tmc1	Transmembrane channel-like protein 1 (Transmembrane cochlear-expressed protein 1) (Beethoven protein) (Deafness protein). [Source:Uniprot/SWISSPROT;Acc:Q8R4P5]
chr19	21201554	21202030	peak831	distant	-144994	5	ENSMUSG00000024750	Zfand5	AN1-type zinc finger protein 5 (Zinc finger A20 domain-containing protein 2) (Zinc finger protein 216). [Source:Uniprot/SWISSPROT;Acc:O88878]
chr19	21301621	21302046	peak832	distant	-44953	5	ENSMUSG00000024750	Zfand5	AN1-type zinc finger protein 5 (Zinc finger A20 domain-containing protein 2) (Zinc finger protein 216). [Source:Uniprot/SWISSPROT;Acc:O88878]
chr19	21673204	21673655	peak833	intron	1626	3	ENSMUSG00000035171	1110059E24Rik	Uncharacterized protein C9orf85 homolog. [Source:Uniprot/SWISSPROT;Acc:Q9CQ90]
chr19	21799632	21799897	peak834	distant	-39637	3	ENSMUSG00000047368	5730446C15Rik	Abhydrolase domain-containing protein FAM108B1 precursor (EC 3.-.-.-). [Source:Uniprot/SWISSPROT;Acc:Q7M759]
chr19	21957183	21957406	peak835	downstreamFar	-24477	3	ENSMUSG00000024754	Tmem2	Transmembrane protein 2. [Source:Uniprot/SWISSPROT;Acc:Q5FWI3]
chr19	21964821	21965149	peak836	distant	-32168	3	ENSMUSG00000024754	Tmem2	Transmembrane protein 2. [Source:Uniprot/SWISSPROT;Acc:Q5FWI3]
chr19	22991053	22991537	peak837	intron	73079	3	ENSMUSG00000052387	Trpm3	transient receptor potential cation channel, subfamily M, member 3 isoform c [Source:RefSeq_peptide;Acc:NP_001030318]
chr19	23053752	23054030	peak838	intron	10483	3	ENSMUSG00000052387	Trpm3	transient receptor potential cation channel, subfamily M, member 3 isoform c [Source:RefSeq_peptide;Acc:NP_001030318]
chr19	23209327	23210614	peak839	exon	226	3	ENSMUSG00000044387	2410080I02Rik	ES cells cDNA, RIKEN full-length enriched library, clone:2410071A13 product:hypothetical protein, full insert sequence. (ES cells cDNA, RIKEN full-length enriched library, clone:2410080I02 product:hypothetical protein, full insert sequence.) (Fragment). [Source:Uniprot/SPTREMBL;Acc:Q8BG96]
chr19	23909243	23909576	peak840	intron	76043	5	ENSMUSG00000024897	Apba1	amyloid beta (A4) precursor protein binding, family A, member 1 [Source:RefSeq_peptide;Acc:NP_796008]
chr19	24041604	24041985	peak841	downstreamFar	-5447	3	ENSMUSG00000071604	Gm967	Uncharacterized protein C9orf61 homolog. [Source:Uniprot/SWISSPROT;Acc:Q4FZH1]
chr19	24081602	24081841	peak842	upstreamFar	-22389	5	ENSMUSG00000071604	Gm967	Uncharacterized protein C9orf61 homolog. [Source:Uniprot/SWISSPROT;Acc:Q4FZH1]
chr19	24082164	24082536	peak843	upstreamFar	-23018	5	ENSMUSG00000071604	Gm967	Uncharacterized protein C9orf61 homolog. [Source:Uniprot/SWISSPROT;Acc:Q4FZH1]
chr19	26965856	26966223	peak844	downstreamNear	-2910	3	ENSMUSG00000074913	Gm815	gene model 815, (NCBI) (Gm815), mRNA [Source:RefSeq_dna;Acc:NM_001033407]
chr19	27332279	27332675	peak845	downstreamFar	-8368	3	ENSMUSG00000024924	Vldlr	Very low-density lipoprotein receptor precursor (VLDL receptor) (VLDL- R). [Source:Uniprot/SWISSPROT;Acc:P98156]
chr19	27334674	27335115	peak846	downstreamFar	-10785	3	ENSMUSG00000024924	Vldlr	Very low-density lipoprotein receptor precursor (VLDL receptor) (VLDL- R). [Source:Uniprot/SWISSPROT;Acc:P98156]
chr19	27335156	27335556	peak847	downstreamFar	-11247	3	ENSMUSG00000024924	Vldlr	Very low-density lipoprotein receptor precursor (VLDL receptor) (VLDL- R). [Source:Uniprot/SWISSPROT;Acc:P98156]
chr19	27409743	27409996	peak848	exon	1799	3	ENSMUSG00000047298	Kcnv2	potassium channel, subfamily V, member 2 [Source:RefSeq_peptide;Acc:NP_899002]
chr19	27410736	27411511	peak849	exon	545	3	ENSMUSG00000047298	Kcnv2	potassium channel, subfamily V, member 2 [Source:RefSeq_peptide;Acc:NP_899002]
chr19	27502352	27502609	peak850	intron	1830	5	ENSMUSG00000041360	D19Bwg1357e	Pumilio domain-containing protein KIAA0020. [Source:Uniprot/SWISSPROT;Acc:Q8BKS9]
chr19	27660015	27660560	peak851	distant	-153190	3	ENSMUSG00000032546	C030016D13Rik	Adult male corpus striatum cDNA, RIKEN full-length enriched library, clone:C030016D13 product:hypothetical protein, full insert sequence. [Source:Uniprot/SPTREMBL;Acc:Q8BQN3]
chr19	27845239	27845546	peak852	intron	2757	3	ENSMUSG00000040929	Rfx3	Transcription factor RFX3 (Regulatory factor X 3). [Source:Uniprot/SWISSPROT;Acc:P48381]
chr19	28452405	28452605	peak853	intron	115567	3	ENSMUSG00000052942	Glis3	Zinc finger protein GLIS3 (GLI-similar 3). [Source:Uniprot/SWISSPROT;Acc:Q6XP49]
chr19	29080301	29080527	peak854	intron	15430	5	ENSMUSG00000024780	Cdc37l1	cell division cycle 37 homolog (S. cerevisiae)-like 1 [Source:RefSeq_peptide;Acc:NP_080226]
chr19	29103211	29103414	peak855	intron	38328	5	ENSMUSG00000024780	Cdc37l1	cell division cycle 37 homolog (S. cerevisiae)-like 1 [Source:RefSeq_peptide;Acc:NP_080226]
chr19	29151072	29151493	peak856	intron	86298	5	ENSMUSG00000024780	Cdc37l1	cell division cycle 37 homolog (S. cerevisiae)-like 1 [Source:RefSeq_peptide;Acc:NP_080226]
chr19	30177112	30177684	peak857	intron	4459	3	ENSMUSG00000024827	Gldc	Glycine dehydrogenase [decarboxylating], mitochondrial precursor (EC 1.4.4.2) (Glycine decarboxylase) (Glycine cleavage system P- protein). [Source:Uniprot/SWISSPROT;Acc:Q91W43]
chr19	30181849	30182403	peak858	intron	9187	3	ENSMUSG00000024827	Gldc	Glycine dehydrogenase [decarboxylating], mitochondrial precursor (EC 1.4.4.2) (Glycine decarboxylase) (Glycine cleavage system P- protein). [Source:Uniprot/SWISSPROT;Acc:Q91W43]
chr19	30199788	30200095	peak859	intron	27002	3	ENSMUSG00000024827	Gldc	Glycine dehydrogenase [decarboxylating], mitochondrial precursor (EC 1.4.4.2) (Glycine decarboxylase) (Glycine cleavage system P- protein). [Source:Uniprot/SWISSPROT;Acc:Q91W43]
chr19	31605798	31606292	peak860	intron	233267	5	ENSMUSG00000052920	Prkg1	cGMP-dependent protein kinase 1, alpha isozyme (EC 2.7.11.12) (CGK 1 alpha) (cGKI-alpha). [Source:Uniprot/SWISSPROT;Acc:P0C605]
chr19	33064537	33064676	peak861	distant	-147631	3	ENSMUSG00000071573	6530404N21Rik	6530404N21Rik protein. [Source:Uniprot/SPTREMBL;Acc:Q80W75]
chr19	33136714	33137151	peak862	distant	-75305	3	ENSMUSG00000071573	6530404N21Rik	6530404N21Rik protein. [Source:Uniprot/SPTREMBL;Acc:Q80W75]
chr19	33149460	33149824	peak863	distant	-62595	3	ENSMUSG00000071573	6530404N21Rik	6530404N21Rik protein. [Source:Uniprot/SPTREMBL;Acc:Q80W75]
chr19	33154451	33154921	peak864	distant	-57551	3	ENSMUSG00000071573	6530404N21Rik	6530404N21Rik protein. [Source:Uniprot/SPTREMBL;Acc:Q80W75]
chr19	33184218	33185143	peak865	distant	-27557	3	ENSMUSG00000071573	6530404N21Rik	6530404N21Rik protein. [Source:Uniprot/SPTREMBL;Acc:Q80W75]
chr19	33199201	33199545	peak866	downstreamFar	-12864	3	ENSMUSG00000071573	6530404N21Rik	6530404N21Rik protein. [Source:Uniprot/SPTREMBL;Acc:Q80W75]
chr19	33263302	33263587	peak867	intron	51207	3	ENSMUSG00000071573	6530404N21Rik	6530404N21Rik protein. [Source:Uniprot/SPTREMBL;Acc:Q80W75]
chr19	33429804	33429994	peak868	intron	36753	5	ENSMUSG00000071573	6530404N21Rik	6530404N21Rik protein. [Source:Uniprot/SPTREMBL;Acc:Q80W75]
chr19	36823554	36823848	peak869	upstreamFar	-12558	5	ENSMUSG00000067279	Ppp1r3c	Protein phosphatase 1 regulatory subunit 3C (Protein phosphatase 1 regulatory subunit 5) (R5) (Protein targeting to glycogen) (PTG). [Source:Uniprot/SWISSPROT;Acc:Q7TMB3]
chr19	36864365	36864662	peak870	distant	-44515	5	ENSMUSG00000024811	Tnks2	10 days neonate cerebellum cDNA, RIKEN full-length enriched library, clone:B930018O21 product:TANKYRASE-RELATED PROTEIN homolog (Fragment). [Source:Uniprot/SPTREMBL;Acc:Q8BXH7]
chr19	37167774	37168083	peak871	intron	72147	3	ENSMUSG00000039652	Cpeb3	Cytoplasmic polyadenylation element-binding protein 3 (CPE-binding protein 3) (CPE-BP3) (mCPEB-3). [Source:Uniprot/SWISSPROT;Acc:Q7TN99]
chr19	38657307	38657572	peak872	intron	58752	5	ENSMUSG00000024998	Plce1	1-phosphatidylinositol-4,5-bisphosphate phosphodiesterase epsilon-1 (EC 3.1.4.11) (Phospholipase C-epsilon-1) (PLC-epsilon-1) (Phosphoinositide-specific phospholipase C epsilon-1). [Source:Uniprot/SWISSPROT;Acc:Q8K4S1]
chr19	40506523	40506997	peak873	intron	81542	5	ENSMUSG00000025006	Sorbs1	Sorbin and SH3 domain-containing protein 1 (Ponsin) (c-Cbl-associated protein) (CAP) (SH3 domain protein 5) (SH3P12). [Source:Uniprot/SWISSPROT;Acc:Q62417]
chr19	40511091	40511804	peak874	intron	76855	5	ENSMUSG00000025006	Sorbs1	Sorbin and SH3 domain-containing protein 1 (Ponsin) (c-Cbl-associated protein) (CAP) (SH3 domain protein 5) (SH3P12). [Source:Uniprot/SWISSPROT;Acc:Q62417]
chr19	42641095	42641415	peak875	intron	24600	3	ENSMUSG00000025184	D19Ertd386e	Growth inhibition and differentiation-related protein 88 homolog. [Source:Uniprot/SWISSPROT;Acc:Q8BJM3]
chr19	43989981	43990282	peak876	upstreamNear	-3249	5	ENSMUSG00000025195	Dnmbp	Dynamin-binding protein (Scaffold protein Tuba). [Source:Uniprot/SWISSPROT;Acc:Q6TXD4]
chr19	44300525	44300766	peak877	intron	17861	3	ENSMUSG00000025202	Scd3	stearoyl-coenzyme A desaturase 3 [Source:RefSeq_peptide;Acc:NP_077770]
chr19	44306020	44306639	peak878	intron	12177	3	ENSMUSG00000025202	Scd3	stearoyl-coenzyme A desaturase 3 [Source:RefSeq_peptide;Acc:NP_077770]
chr19	44386005	44386925	peak879	downstreamFar	-5115	3	ENSMUSG00000025203	Scd2	Acyl-CoA desaturase 2 (EC 1.14.19.1) (Stearoyl-CoA desaturase 2) (Fatty acid desaturase 2) (Delta(9)-desaturase 2). [Source:Uniprot/SWISSPROT;Acc:P13011]
chr19	44395774	44395961	peak880	upstreamFar	-11949	5	ENSMUSG00000050195	Scd4	stearoyl-CoA desaturase 4 [Source:RefSeq_peptide;Acc:NP_899039]
chr19	44463238	44463835	peak881	downstreamFar	-5409	3	ENSMUSG00000037071	Scd1	Acyl-CoA desaturase 1 (EC 1.14.19.1) (Stearoyl-CoA desaturase 1) (Fatty acid desaturase 1) (Delta(9)-desaturase 1). [Source:Uniprot/SWISSPROT;Acc:P13516]
chr19	44496626	44497488	peak882	upstreamFar	-15014	5	ENSMUSG00000037071	Scd1	Acyl-CoA desaturase 1 (EC 1.14.19.1) (Stearoyl-CoA desaturase 1) (Fatty acid desaturase 1) (Delta(9)-desaturase 1). [Source:Uniprot/SWISSPROT;Acc:P13516]
chr19	45101742	45102116	peak883	exon	2576	5	ENSMUSG00000074818	Pdzd7	PDZ domain containing 7 [Source:RefSeq_peptide;Acc:NP_808273]
chr19	45515197	45515504	peak884	intron	77115	5	ENSMUSG00000025217	Btrc	beta-transducin repeat containing protein isoform b [Source:RefSeq_peptide;Acc:NP_033901]
chr19	46975709	46976191	peak885	intron	12801	3	ENSMUSG00000025041	Nt5c2	Cytosolic purine 5'-nucleotidase (EC 3.1.3.5) (5'-nucleotidase cytosolic II). [Source:Uniprot/SWISSPROT;Acc:Q3V1L4]
chr19	46983445	46983851	peak886	intron	20499	3	ENSMUSG00000025041	Nt5c2	Cytosolic purine 5'-nucleotidase (EC 3.1.3.5) (5'-nucleotidase cytosolic II). [Source:Uniprot/SWISSPROT;Acc:Q3V1L4]
chr19	47062063	47062500	peak887	distant	-25494	5	ENSMUSG00000025041	Nt5c2	Cytosolic purine 5'-nucleotidase (EC 3.1.3.5) (5'-nucleotidase cytosolic II). [Source:Uniprot/SWISSPROT;Acc:Q3V1L4]
chr19	47394068	47395006	peak888	intron	53134	3	ENSMUSG00000053617	Sh3pxd2a	SH3 and PX domain-containing protein 2A (SH3 multiple domains protein 1) (Five SH3 domain-containing protein). [Source:Uniprot/SWISSPROT;Acc:O89032]
chr19	47412134	47412612	peak889	intron	70970	3	ENSMUSG00000053617	Sh3pxd2a	SH3 and PX domain-containing protein 2A (SH3 multiple domains protein 1) (Five SH3 domain-containing protein). [Source:Uniprot/SWISSPROT;Acc:O89032]
chr19	50838911	50839128	peak890	distant	-86044	5	ENSMUSG00000043531	Sorcs1	VPS10 domain-containing receptor SorCS1 precursor (mSorCS). [Source:Uniprot/SWISSPROT;Acc:Q9JLC4]
chr19	53121619	53122063	peak891	upstreamFar	-8806	5	ENSMUSG00000025027	Xpnpep1	Xaa-Pro aminopeptidase 1 (EC 3.4.11.9) (X-Pro aminopeptidase 1) (X- prolyl aminopeptidase 1, soluble) (Cytosolic aminopeptidase P) (Soluble aminopeptidase P) (sAmp) (Aminoacylproline aminopeptidase). [Source:Uniprot/SWISSPROT;Acc:Q6P1B1]
chr19	53149499	53149671	peak892	distant	-36550	5	ENSMUSG00000025027	Xpnpep1	Xaa-Pro aminopeptidase 1 (EC 3.4.11.9) (X-Pro aminopeptidase 1) (X- prolyl aminopeptidase 1, soluble) (Cytosolic aminopeptidase P) (Soluble aminopeptidase P) (sAmp) (Aminoacylproline aminopeptidase). [Source:Uniprot/SWISSPROT;Acc:Q6P1B1]
chr19	53924967	53925304	peak893	intron	16435	3	ENSMUSG00000043639	Rbm20	Rbm20 protein (Fragment). [Source:Uniprot/SPTREMBL;Acc:Q8CFS9]
chr19	53962884	53963086	peak894	upstreamNear	-3736	5	ENSMUSG00000024975	Pdcd4	Programmed cell death protein 4 (Topoisomerase-inhibitor suppressed protein) (Protein MA-3). [Source:Uniprot/SWISSPROT;Acc:Q61823]
chr19	54013982	54014323	peak895	upstreamFar	-5218	5	ENSMUSG00000024976	Shoc2	Leucine-rich repeat protein SHOC-2 (Ras-binding protein Sur-8). [Source:Uniprot/SWISSPROT;Acc:O88520]
chr19	55213732	55214270	peak896	upstreamFar	-5973	5	ENSMUSG00000074777	ENSMUSG00000074777	Activated spleen cDNA, RIKEN full-length enriched library, clone:F830219M05 product:hypothetical protein, full insert sequence. [Source:Uniprot/SPTREMBL;Acc:Q3TZV3]
chr19	55432465	55432723	peak897	intron	42047	5	ENSMUSG00000024983	Vti1a	Vesicle transport through interaction with t-SNAREs homolog 1A (Vesicle transport v-SNARE protein Vti1-like 2) (Vti1-rp2). [Source:Uniprot/SWISSPROT;Acc:O89116]
chr19	56250381	56250941	peak898	distant	-101347	3	ENSMUSG00000077223	SNORA17	Small nucleolar RNA SNORA17 [Source: RFAM 8.1]
chr19	56277372	56277570	peak899	distant	-74537	3	ENSMUSG00000077223	SNORA17	Small nucleolar RNA SNORA17 [Source: RFAM 8.1]
chr19	57169883	57170244	peak900	intron	62683	3	ENSMUSG00000025085	Ablim1	Actin-binding LIM protein 1 (Actin-binding LIM protein family member 1) (abLIM-1). [Source:Uniprot/SWISSPROT;Acc:Q8K4G5]
chr19	57172653	57173002	peak901	intron	65447	3	ENSMUSG00000025085	Ablim1	Actin-binding LIM protein 1 (Actin-binding LIM protein family member 1) (abLIM-1). [Source:Uniprot/SWISSPROT;Acc:Q8K4G5]
chr19	57272065	57272293	peak902	intron	117222	5	ENSMUSG00000025085	Ablim1	Actin-binding LIM protein 1 (Actin-binding LIM protein family member 1) (abLIM-1). [Source:Uniprot/SWISSPROT;Acc:Q8K4G5]
chr19	58696222	58696529	peak903	distant	-48480	5	ENSMUSG00000046008	Pnlip	pancreatic lipase [Source:RefSeq_peptide;Acc:NP_081201]
chr19	58778864	58779446	peak904	downstreamFar	-22879	3	ENSMUSG00000046008	Pnlip	pancreatic lipase [Source:RefSeq_peptide;Acc:NP_081201]
chr19	60630848	60631308	peak905	intron	25723	5	ENSMUSG00000033417	2700078E11Rik	Uncharacterized protein C10orf46 homolog. [Source:Uniprot/SWISSPROT;Acc:Q8R0X2]
chr19	61048546	61048934	peak906	intron	83088	5	ENSMUSG00000003228	Grk5	G protein-coupled receptor kinase 5 (EC 2.7.11.16) (G protein-coupled receptor kinase GRK5). [Source:Uniprot/SWISSPROT;Acc:Q8VEB1]
chr2	5086896	5087235	peak907	intron	28243	5	ENSMUSG00000026676	Ccdc3	Coiled-coil domain-containing protein 3 precursor. [Source:Uniprot/SWISSPROT;Acc:Q9D6Y1]
chr2	5140867	5141282	peak908	intron	10836	3	ENSMUSG00000026676	Ccdc3	Coiled-coil domain-containing protein 3 precursor. [Source:Uniprot/SWISSPROT;Acc:Q9D6Y1]
chr2	5529580	5529887	peak909	intron	106075	5	ENSMUSG00000039145	Camk1d	Calcium/calmodulin-dependent protein kinase type 1D (EC 2.7.11.17) (CaM kinase ID) (CaM kinase I delta) (CaMKI-delta) (CaM-KI delta) (CaMKI delta) (Camk1D) (CamKI-like protein kinase) (CKLiK) (mCKLiK). [Source:Uniprot/SWISSPROT;Acc:Q8BW96]
chr2	5996257	5996535	peak910	downstreamFar	-18647	3	ENSMUSG00000043241	Upf2	UPF2 regulator of nonsense transcripts homolog [Source:RefSeq_peptide;Acc:NP_001074601]
chr2	6748630	6748951	peak911	intron	253463	5	ENSMUSG00000002107	Cugbp2	CUG-BP- and ETR-3-like factor 2 (CELF-2) (Bruno-like protein 3) (RNA- binding protein BRUNOL-3) (CUG triplet repeat RNA-binding protein 2) (CUG-BP2) (ELAV-type RNA-binding protein 3) (ETR-3) (mETR-3) (Neuroblastoma apoptosis-related RNA-binding protein) ( [Source:Uniprot/SWISSPROT;Acc:Q9Z0H4]
chr2	7163806	7164124	peak912	distant	-107759	5	ENSMUSG00000077396	U6	U6 spliceosomal RNA [Source: RFAM 8.1]
chr2	8844932	8845172	peak913	distant	-111514	3	ENSMUSG00000075537	ENSMUSG00000075537	Activated spleen cDNA, RIKEN full-length enriched library, clone:F830205C13 product:hypothetical protein, full insert sequence. [Source:Uniprot/SPTREMBL;Acc:Q3U074]
chr2	11451646	11452070	peak914	exon	605	3	ENSMUSG00000075530	ENSMUSG00000075530	3 days neonate thymus cDNA, RIKEN full-length enriched library, clone:A630069G11 product:hypothetical protein, full insert sequence. [Source:Uniprot/SPTREMBL;Acc:Q3U5B4]
chr2	11456591	11456975	peak915	downstreamNear	-4320	3	ENSMUSG00000075530	ENSMUSG00000075530	3 days neonate thymus cDNA, RIKEN full-length enriched library, clone:A630069G11 product:hypothetical protein, full insert sequence. [Source:Uniprot/SPTREMBL;Acc:Q3U5B4]
chr2	11634263	11634660	peak916	intron	7298	5	ENSMUSG00000023206	Il15ra	Interleukin-15 receptor alpha chain precursor (IL-15R-alpha) (IL- 15RA). [Source:Uniprot/SWISSPROT;Acc:Q60819]
chr2	12630751	12631181	peak917	distant	-214702	5	ENSMUSG00000026730	Pter	Phosphotriesterase-related protein (Parathion hydrolase-related protein). [Source:Uniprot/SWISSPROT;Acc:Q60866]
chr2	13343669	13343933	peak918	intron	69702	5	ENSMUSG00000026726	Cubn	Cubilin precursor (Intrinsic factor-cobalamin receptor). [Source:Uniprot/SWISSPROT;Acc:Q9JLB4]
chr2	14125991	14126374	peak919	intron	14915	3	ENSMUSG00000061531	2010003H20Rik	RIKEN cDNA 2010003H20 gene [Source:MGI;Acc:MGI:1919309]
chr2	14263612	14264211	peak920	downstreamFar	-10495	3	ENSMUSG00000026712	Mrc1	Macrophage mannose receptor 1 precursor (MMR) (CD206 antigen). [Source:Uniprot/SWISSPROT;Acc:Q61830]
chr2	19501655	19501818	peak921	distant	-26199	5	ENSMUSG00000026734	4921504E06Rik	RIKEN cDNA 4921504E06 gene (4921504E06Rik), mRNA [Source:RefSeq_dna;Acc:NM_027600]
chr2	24175646	24175824	peak922	upstreamFar	-16645	5	ENSMUSG00000026981	Il1rn	Interleukin-1 receptor antagonist protein precursor (IL-1ra) (IL-1RN) (IRAP) (IL1 inhibitor). [Source:Uniprot/SWISSPROT;Acc:P25085]
chr2	26138690	26138957	peak923	intron	11254	5	ENSMUSG00000048038	4932418E24Rik	RIKEN cDNA 4932418E24 gene (4932418E24Rik), mRNA [Source:RefSeq_dna;Acc:NM_177841]
chr2	27187206	27187445	peak924	intron	68170	3	ENSMUSG00000009621	Vav2	Protein vav-2. [Source:Uniprot/SWISSPROT;Acc:Q60992]
chr2	27454429	27454995	peak925	distant	-59262	5	ENSMUSG00000080538	U6atac	U6atac minor spliceosomal RNA [Source: RFAM 8.1]
chr2	30608664	30609137	peak926	distant	-36337	5	ENSMUSG00000075416	OTTMUSG00000016805	Adult male aorta and vein cDNA, RIKEN full-length enriched library, clone:A530023A10 product:hypothetical protein, full insert sequence (Adult male aorta and vein cDNA, RIKEN full-length enriched library, clone:A530052B19 product:hypothetical protein, ful [Source:Uniprot/SPTREMBL;Acc:Q3UU03]
chr2	31561490	31561732	peak927	intron	16778	5	ENSMUSG00000026842	Abl1	Proto-oncogene tyrosine-protein kinase ABL1 (EC 2.7.10.2) (p150) (c- ABL) (Abelson murine leukemia viral oncogene homolog 1). [Source:Uniprot/SWISSPROT;Acc:P00520]
chr2	31626154	31626586	peak928	intron	33377	3	ENSMUSG00000026842	Abl1	Proto-oncogene tyrosine-protein kinase ABL1 (EC 2.7.10.2) (p150) (c- ABL) (Abelson murine leukemia viral oncogene homolog 1). [Source:Uniprot/SWISSPROT;Acc:P00520]
chr2	31888524	31888698	peak929	intron	20884	3	ENSMUSG00000001855	Nup214	nucleoporin 214 [Source:RefSeq_peptide;Acc:NP_758472]
chr2	32243233	32244045	peak930	upstreamNear	-349	5	ENSMUSG00000026822	Lcn2	Neutrophil gelatinase-associated lipocalin precursor (NGAL) (p25) (SV- 40-induced 24P3 protein) (Lipocalin-2). [Source:Uniprot/SWISSPROT;Acc:P11672]
chr2	32729583	32730205	peak931	upstreamNear	-1864	5	ENSMUSG00000026796	9130404D14Rik	Niban-like protein (Protein FAM129B). [Source:Uniprot/SWISSPROT;Acc:Q8R1F1]
chr2	32770117	32770834	peak932	intron	38717	5	ENSMUSG00000026796	9130404D14Rik	Niban-like protein (Protein FAM129B). [Source:Uniprot/SWISSPROT;Acc:Q8R1F1]
chr2	32783300	32783686	peak933	intron	33641	5	ENSMUSG00000026792	Lrsam1	E3 ubiquitin-protein ligase LRSAM1 (EC 6.3.2.-) (Leucine-rich repeat and sterile alpha motif-containing protein 1) (Tsg101-associated ligase). [Source:Uniprot/SWISSPROT;Acc:Q80ZI6]
chr2	35123668	35123980	peak934	intron	11874	5	ENSMUSG00000026879	Gsn	Gelsolin precursor (Actin-depolymerizing factor) (ADF) (Brevin). [Source:Uniprot/SWISSPROT;Acc:P13020]
chr2	35133992	35134695	peak935	intron	22393	5	ENSMUSG00000026879	Gsn	Gelsolin precursor (Actin-depolymerizing factor) (ADF) (Brevin). [Source:Uniprot/SWISSPROT;Acc:P13020]
chr2	43763050	43763438	peak936	intron	158900	5	ENSMUSG00000049744	Arhgap15	Rho GTPase activating protein 15 isoform 1 [Source:RefSeq_peptide;Acc:NP_722542]
chr2	45172835	45173126	peak937	distant	-200065	5	ENSMUSG00000026872	Zeb2	Zinc finger E-box-binding homeobox 2 (Zinc finger homeobox protein 1b) (Smad-interacting protein 1). [Source:Uniprot/SWISSPROT;Acc:Q9R0G7]
chr2	46142167	46142316	peak938	distant	-884804	5	ENSMUSG00000077692	U7	U7 small nuclear RNA [Source: RFAM 8.1]
chr2	46298176	46298531	peak939	distant	-728692	5	ENSMUSG00000077692	U7	U7 small nuclear RNA [Source: RFAM 8.1]
chr2	47678361	47678709	peak940	distant	-561204	3	ENSMUSG00000080499	U6atac	U6atac minor spliceosomal RNA [Source: RFAM 8.1]
chr2	48375991	48376702	peak941	distant	-136488	5	ENSMUSG00000080499	U6atac	U6atac minor spliceosomal RNA [Source: RFAM 8.1]
chr2	48622090	48622301	peak942	distant	-47482	5	ENSMUSG00000052155	Acvr2a	Activin receptor type-2A precursor (EC 2.7.11.30) (Activin receptor type IIA) (ACTR-IIA). [Source:Uniprot/SWISSPROT;Acc:P27038]
chr2	49205303	49205601	peak943	distant	-32863	3	ENSMUSG00000036792	Mbd5	methyl-CpG binding domain protein 5 [Source:RefSeq_peptide;Acc:NP_084200]
chr2	50545729	50545952	peak944	distant	-393643	5	ENSMUSG00000026766	2010311D03Rik	Uncharacterized protein C2orf25 homolog, mitochondrial precursor. [Source:Uniprot/SWISSPROT;Acc:Q99LS1]
chr2	50546007	50546345	peak945	distant	-393979	5	ENSMUSG00000026766	2010311D03Rik	Uncharacterized protein C2orf25 homolog, mitochondrial precursor. [Source:Uniprot/SWISSPROT;Acc:Q99LS1]
chr2	52733725	52734142	peak946	intron	17031	5	ENSMUSG00000036053	Fmnl2	Formin-like protein 2 (Protein Man). [Source:Uniprot/SWISSPROT;Acc:A2APV2]
chr2	52750847	52751031	peak947	intron	34037	5	ENSMUSG00000036053	Fmnl2	Formin-like protein 2 (Protein Man). [Source:Uniprot/SWISSPROT;Acc:A2APV2]
chr2	52811269	52811521	peak948	intron	94493	5	ENSMUSG00000036053	Fmnl2	Formin-like protein 2 (Protein Man). [Source:Uniprot/SWISSPROT;Acc:A2APV2]
chr2	55683522	55683678	peak949	distant	-233044	3	ENSMUSG00000026824	Kcnj3	G protein-activated inward rectifier potassium channel 1 (GIRK1) (Potassium channel, inwardly rectifying subfamily J member 3) (Inward rectifier K(+) channel Kir3.1). [Source:Uniprot/SWISSPROT;Acc:P63250]
chr2	59124314	59124582	peak950	intron	68814	3	ENSMUSG00000026991	Pkp4	Plakophilin-4 (Armadillo-related protein). [Source:Uniprot/SWISSPROT;Acc:Q68FH0]
chr2	59425372	59425725	peak951	upstreamFar	-24551	5	ENSMUSG00000035168	Tanc1	TPR domain, ankyrin-repeat and coiled-coil-containing [Source:RefSeq_peptide;Acc:NP_938036]
chr2	59551954	59552276	peak952	intron	102016	5	ENSMUSG00000035168	Tanc1	TPR domain, ankyrin-repeat and coiled-coil-containing [Source:RefSeq_peptide;Acc:NP_938036]
chr2	60538237	60538512	peak953	intron	22326	5	ENSMUSG00000026971	Itgb6	Integrin beta-6 precursor. [Source:Uniprot/SWISSPROT;Acc:Q9Z0T9]
chr2	61370468	61370685	peak954	distant	-46064	5	ENSMUSG00000064289	Tank	TRAF family member-associated NF-kappa-B activator (TRAF-interacting protein) (I-TRAF). [Source:Uniprot/SWISSPROT;Acc:P70347]
chr2	65064632	65065033	peak955	intron	12628	5	ENSMUSG00000034903	Cobll1	Cordon-bleu protein-like 1 (Cobl-related protein 1). [Source:Uniprot/SWISSPROT;Acc:Q3UMF0]
chr2	66098128	66098322	peak956	upstreamNear	-3551	5	ENSMUSG00000034848	Ttc21b	Tetratricopeptide repeat protein 21B (TPR repeat protein 21B) (Tetratricopeptide repeat-containing hedgehog modulator 1). [Source:Uniprot/SWISSPROT;Acc:Q0HA38]
chr2	66340303	66340561	peak957	intron	22295	3	ENSMUSG00000075316	Scn9a	Sodium channel protein type 9 subunit alpha (Sodium channel protein type IX subunit alpha) (Voltage-gated sodium channel subunit alpha Nav1.7) (Peripheral sodium channel 1) (PN1). [Source:Uniprot/SWISSPROT;Acc:Q62205]
chr2	68634187	68634421	peak958	distant	-47782	3	ENSMUSG00000048204	4932414N04Rik	RIKEN cDNA 4932414N04 gene (4932414N04Rik), mRNA [Source:RefSeq_dna;Acc:NM_183113]
chr2	68643454	68644030	peak959	distant	-55872	5	ENSMUSG00000027035	Lass6	LAG1 longevity assurance homolog 6. [Source:Uniprot/SWISSPROT;Acc:Q8C172]
chr2	68682776	68682944	peak960	upstreamFar	-16754	5	ENSMUSG00000027035	Lass6	LAG1 longevity assurance homolog 6. [Source:Uniprot/SWISSPROT;Acc:Q8C172]
chr2	68749714	68749990	peak961	intron	50238	5	ENSMUSG00000027035	Lass6	LAG1 longevity assurance homolog 6. [Source:Uniprot/SWISSPROT;Acc:Q8C172]
chr2	68773799	68774089	peak962	intron	74330	5	ENSMUSG00000027035	Lass6	LAG1 longevity assurance homolog 6. [Source:Uniprot/SWISSPROT;Acc:Q8C172]
chr2	68934999	68935183	peak963	intron	14256	3	ENSMUSG00000027035	Lass6	LAG1 longevity assurance homolog 6. [Source:Uniprot/SWISSPROT;Acc:Q8C172]
chr2	71561017	71561310	peak964	intron	3717	5	ENSMUSG00000064263	Gm1631	gene model 1631, (NCBI) (Gm1631), mRNA [Source:RefSeq_dna;Acc:NM_201366]
chr2	72102481	72102726	peak965	downstreamFar	-7074	3	ENSMUSG00000049044	Rapgef4	Rap guanine nucleotide exchange factor 4 (cAMP-regulated guanine nucleotide exchange factor II) (cAMP-GEFII) (Exchange factor directly activated by cAMP 2) (Epac 2) (cAMP-dependent Rap1 guanine-nucleotide exchange factor). [Source:Uniprot/SWISSPROT;Acc:Q9EQZ6]
chr2	72690725	72690988	peak966	distant	-83636	3	ENSMUSG00000027109	Sp3	Transcription factor Sp3. [Source:Uniprot/SWISSPROT;Acc:O70494]
chr2	72822848	72823126	peak967	intron	3659	3	ENSMUSG00000063714	1700011J10Rik	Adult male testis cDNA, RIKEN full-length enriched library, clone:1700011J10 product:hypothetical protein, full insert sequence. [Source:Uniprot/SPTREMBL;Acc:Q8CF42]
chr2	73209050	73209319	peak968	exon	15316	5	ENSMUSG00000041762	Sp9	G protein-coupled receptor 155 [Source:RefSeq_peptide;Acc:NP_001074176]
chr2	75149383	75149736	peak969	distant	-118711	3	ENSMUSG00000075276
chr2	75244851	75245144	peak970	distant	-214149	3	ENSMUSG00000075276
chr2	79538419	79538614	peak971	upstreamFar	-9421	5	ENSMUSG00000034683	Ppp1r1c	Protein phosphatase 1 regulatory subunit 1C. [Source:Uniprot/SWISSPROT;Acc:Q8BKK4]
chr2	79787247	79787444	peak972	intron	112734	3	ENSMUSG00000059173	Pde1a	Calcium/calmodulin-dependent 3',5'-cyclic nucleotide phosphodiesterase 1A (EC 3.1.4.17) (Cam-PDE 1A) (61 kDa Cam-PDE). [Source:Uniprot/SWISSPROT;Acc:Q61481]
chr2	79871176	79871500	peak973	intron	98277	5	ENSMUSG00000059173	Pde1a	Calcium/calmodulin-dependent 3',5'-cyclic nucleotide phosphodiesterase 1A (EC 3.1.4.17) (Cam-PDE 1A) (61 kDa Cam-PDE). [Source:Uniprot/SWISSPROT;Acc:Q61481]
chr2	79920327	79920555	peak974	intron	49174	5	ENSMUSG00000059173	Pde1a	Calcium/calmodulin-dependent 3',5'-cyclic nucleotide phosphodiesterase 1A (EC 3.1.4.17) (Cam-PDE 1A) (61 kDa Cam-PDE). [Source:Uniprot/SWISSPROT;Acc:Q61481]
chr2	79920594	79920871	peak975	intron	48883	5	ENSMUSG00000059173	Pde1a	Calcium/calmodulin-dependent 3',5'-cyclic nucleotide phosphodiesterase 1A (EC 3.1.4.17) (Cam-PDE 1A) (61 kDa Cam-PDE). [Source:Uniprot/SWISSPROT;Acc:Q61481]
chr2	79999025	79999237	peak976	distant	-29516	5	ENSMUSG00000059173	Pde1a	Calcium/calmodulin-dependent 3',5'-cyclic nucleotide phosphodiesterase 1A (EC 3.1.4.17) (Cam-PDE 1A) (61 kDa Cam-PDE). [Source:Uniprot/SWISSPROT;Acc:Q61481]
chr2	84700292	84700533	peak977	intron	3339	3	ENSMUSG00000027075	Slc43a1	Large neutral amino acids transporter small subunit 3 (L-type amino acid transporter 3) (Solute carrier family 43 member 1). [Source:Uniprot/SWISSPROT;Acc:Q8BSM7]
chr2	84757094	84757496	peak978	upstreamFar	-19518	5	ENSMUSG00000027074	Slc43a3	Solute carrier family 43 member 3 (Embryonic epithelia gene 1 protein). [Source:Uniprot/SWISSPROT;Acc:A2AVZ9]
chr2	95846386	95846659	peak979	distant	-1214029	5	ENSMUSG00000077281	SNORA17	Small nucleolar RNA SNORA17 [Source: RFAM 8.1]
chr2	101982368	101982861	peak980	intron	43920	5	ENSMUSG00000048058	Ldlrad3	Low-density lipoprotein receptor class A domain-containing protein 3 precursor. [Source:Uniprot/SWISSPROT;Acc:A2AR95]
chr2	102288828	102289009	peak981	downstreamNear	-605	3	ENSMUSG00000075012	Fjx1	four jointed box 1 [Source:RefSeq_peptide;Acc:NP_034348]
chr2	103049665	103049926	peak982	distant	-53795	3	ENSMUSG00000012350	Ehf	ETS homologous factor (ETS domain-containing transcription factor). [Source:Uniprot/SWISSPROT;Acc:O70273]
chr2	103962175	103962371	peak983	upstreamNear	-655	5	ENSMUSG00000032671	A930018P22Rik	RIKEN cDNA A930018P22 gene (A930018P22Rik), mRNA [Source:RefSeq_dna;Acc:NM_026634]
chr2	104931199	104931567	peak984	upstreamNear	-792	5	ENSMUSG00000079175
chr2	108605060	108605301	peak985	distant	-109903	3	ENSMUSG00000074975
chr2	109594761	109595233	peak986	distant	-27793	3	ENSMUSG00000048482	Bdnf	Brain-derived neurotrophic factor precursor (BDNF). [Source:Uniprot/SWISSPROT;Acc:P21237]
chr2	109793215	109793454	peak987	intron	35530	5	ENSMUSG00000050199	Lgr4	Leucine-rich repeat-containing G-protein coupled receptor 4 precursor. [Source:Uniprot/SWISSPROT;Acc:A2ARI4]
chr2	109795119	109795487	peak988	intron	37499	5	ENSMUSG00000050199	Lgr4	Leucine-rich repeat-containing G-protein coupled receptor 4 precursor. [Source:Uniprot/SWISSPROT;Acc:A2ARI4]
chr2	109825156	109825562	peak989	intron	29053	3	ENSMUSG00000050199	Lgr4	Leucine-rich repeat-containing G-protein coupled receptor 4 precursor. [Source:Uniprot/SWISSPROT;Acc:A2ARI4]
chr2	113496182	113496359	peak990	intron	60654	3	ENSMUSG00000044042	Fmn1	Formin-1 (Limb deformity protein). [Source:Uniprot/SWISSPROT;Acc:Q05860]
chr2	117864973	117865434	peak991	distant	-38338	3	ENSMUSG00000077359	U1	U1 spliceosomal RNA [Source: RFAM 8.1]
chr2	118051350	118051720	peak992	intron	20907	3	ENSMUSG00000027344	Fsip1	Fibrous sheath-interacting protein 1. [Source:Uniprot/SWISSPROT;Acc:Q9D3V5]
chr2	118084354	118084698	peak993	upstreamNear	-1824	5	ENSMUSG00000027344	Fsip1	Fibrous sheath-interacting protein 1. [Source:Uniprot/SWISSPROT;Acc:Q9D3V5]
chr2	118496296	118496754	peak994	intron	7486	5	ENSMUSG00000074923	Pak6	Serine/threonine-protein kinase PAK 6 (EC 2.7.11.1) (p21-activated kinase 6) (PAK-6). [Source:Uniprot/SWISSPROT;Acc:Q3ULB5]
chr2	118708920	118709202	peak995	downstreamNear	-1976	3	ENSMUSG00000027332	Ivd	Isovaleryl-CoA dehydrogenase, mitochondrial precursor (EC 1.3.99.10) (IVD). [Source:Uniprot/SWISSPROT;Acc:Q9JHI5]
chr2	119880375	119880837	peak996	intron	2625	5	ENSMUSG00000074899	Spnb5	spectrin beta 5 [Source:MGI;Acc:MGI:2685200]
chr2	124119352	124119660	peak997	intron	203801	5	ENSMUSG00000027200	Sema6d	Semaphorin-6D precursor. [Source:Uniprot/SWISSPROT;Acc:Q76KF0]
chr2	124119719	124119991	peak998	intron	204150	5	ENSMUSG00000027200	Sema6d	Semaphorin-6D precursor. [Source:Uniprot/SWISSPROT;Acc:Q76KF0]
chr2	124597781	124598259	peak999	distant	-104515	3	ENSMUSG00000027200	Sema6d	Semaphorin-6D precursor. [Source:Uniprot/SWISSPROT;Acc:Q76KF0]
chr2	124731011	124731210	peak1000	distant	-162750	5	ENSMUSG00000035183	Slc24a5	Sodium/potassium/calcium exchanger 5 precursor (Na(+)/K(+)/Ca(2+)- exchange protein 5) (Solute carrier family 24 member 5). [Source:Uniprot/SWISSPROT;Acc:Q8C261]
chr2	124881081	124881382	peak1001	upstreamFar	-12629	5	ENSMUSG00000035183	Slc24a5	Sodium/potassium/calcium exchanger 5 precursor (Na(+)/K(+)/Ca(2+)- exchange protein 5) (Solute carrier family 24 member 5). [Source:Uniprot/SWISSPROT;Acc:Q8C261]
chr2	125720943	125721136	peak1002	intron	35945	5	ENSMUSG00000027207	Galk2	N-acetylgalactosamine kinase (EC 2.7.1.157) (GalNAc kinase) (Galactokinase 2). [Source:Uniprot/SWISSPROT;Acc:Q68FH4]
chr2	128564569	128565100	peak1003	intron	40101	5	ENSMUSG00000014361	Mertk	Proto-oncogene tyrosine-protein kinase MER precursor (EC 2.7.10.1) (C- mer) (Receptor tyrosine kinase MerTK). [Source:Uniprot/SWISSPROT;Acc:Q60805]
chr2	128572265	128572836	peak1004	intron	47817	5	ENSMUSG00000014361	Mertk	Proto-oncogene tyrosine-protein kinase MER precursor (EC 2.7.10.1) (C- mer) (Receptor tyrosine kinase MerTK). [Source:Uniprot/SWISSPROT;Acc:Q60805]
chr2	128644648	128645072	peak1005	intron	1006	5	ENSMUSG00000014353	Tmem87b	Transmembrane protein 87B precursor. [Source:Uniprot/SWISSPROT;Acc:Q8BKU8]
chr2	131334369	131334626	peak1006	intron	16872	5	ENSMUSG00000027333	Smox	Spermine oxidase (EC 1.5.3.-) (Polyamine oxidase 1) (PAO-1) (PAOh1). [Source:Uniprot/SWISSPROT;Acc:Q99K82]
chr2	131832033	131832566	peak1007	intron	13712	3	ENSMUSG00000027339	Rassf2	Ras association domain-containing protein 2. [Source:Uniprot/SWISSPROT;Acc:Q8BMS9]
chr2	132424825	132425264	peak1008	intron	1112	5	ENSMUSG00000074783	AU019990	1 cell embryo 1 cell cDNA, RIKEN full-length enriched library, clone:I0C0021L08 product:hypothetical protein, full insert sequence. [Source:Uniprot/SPTREMBL;Acc:Q3TLE0]
chr2	134549823	134550187	peak1009	distant	-38555	3	ENSMUSG00000074774
chr2	134874676	134874906	peak1010	intron	262896	5	ENSMUSG00000051177	Plcb1	1-phosphatidylinositol-4,5-bisphosphate phosphodiesterase beta-1 (EC 3.1.4.11) (Phosphoinositide phospholipase C) (Phospholipase C- beta-1) (PLC-beta-1) (PLC-I) (PLC-154). [Source:Uniprot/SWISSPROT;Acc:Q9Z1B3]
chr2	135537705	135538002	peak1011	distant	-29713	5	ENSMUSG00000039943	Plcb4	phospholipase C beta 4 [Source:RefSeq_peptide;Acc:NP_038857]
chr2	136507857	136508315	peak1012	distant	-31212	5	ENSMUSG00000027273	Snap25	Synaptosomal-associated protein 25 (SNAP-25) (Synaptosomal-associated 25 kDa protein) (Super protein) (SUP). [Source:Uniprot/SWISSPROT;Acc:P60879]
chr2	137274958	137275194	peak1013	distant	-332921	5	ENSMUSG00000027276	Jag1	Protein jagged-1 precursor (Jagged1) (CD339 antigen). [Source:Uniprot/SWISSPROT;Acc:Q9QXX0]
chr2	137647015	137647312	peak1014	distant	-435157	5	ENSMUSG00000062098	Btbd3	BTB/POZ domain-containing protein 3. [Source:Uniprot/SWISSPROT;Acc:P58545]
chr2	139564840	139565010	peak1015	intron	19381	3	ENSMUSG00000074766	5430433G21Rik	RIKEN cDNA 5430433G21 gene [Source:MGI;Acc:MGI:2442963]
chr2	139618355	139618574	peak1016	distant	-34158	3	ENSMUSG00000074766	5430433G21Rik	RIKEN cDNA 5430433G21 gene [Source:MGI;Acc:MGI:2442963]
chr2	139745489	139745830	peak1017	intron	86362	3	ENSMUSG00000039033	Tasp1	Threonine aspartase 1 (EC 3.4.25.-) (Taspase-1) [Contains: Threonine aspartase subunit alpha; Threonine aspartase subunit beta]. [Source:Uniprot/SWISSPROT;Acc:Q8R1G1]
chr2	139933423	139933760	peak1018	downstreamFar	-12026	3	ENSMUSG00000045624	Esf1	ESF1 homolog (ABT1-associated protein). [Source:Uniprot/SWISSPROT;Acc:Q3V1V3]
chr2	140323371	140323731	peak1019	intron	102506	5	ENSMUSG00000068205	Macrod2	MACRO domain-containing protein 2. [Source:Uniprot/SWISSPROT;Acc:Q3UYG8]
chr2	141114115	141114361	peak1020	intron	893193	5	ENSMUSG00000068205	Macrod2	MACRO domain-containing protein 2. [Source:Uniprot/SWISSPROT;Acc:Q3UYG8]
chr2	142389396	142389639	peak1021	distant	-54564	3	ENSMUSG00000038844	Kif16b	kinesin family member 16B [Source:RefSeq_peptide;Acc:NP_001074602]
chr2	146328364	146329052	peak1022	intron	9054	5	ENSMUSG00000037110	A230067G21Rik	250 kDa substrate of Akt (AS250). [Source:Uniprot/SWISSPROT;Acc:A3KGS3]
chr2	146412092	146412513	peak1023	distant	-74540	5	ENSMUSG00000037110	A230067G21Rik	250 kDa substrate of Akt (AS250). [Source:Uniprot/SWISSPROT;Acc:A3KGS3]
chr2	148278738	148279172	peak1024	upstreamFar	-9684	5	ENSMUSG00000027435	Cd93	Complement component C1q receptor precursor (Complement component 1 q subcomponent receptor 1) (C1qRp) (C1qR(p)) (C1q/MBL/SPA receptor) (Cell surface antigen AA4) (Lymphocyte antigen 68) (Ly-68) (CD93 antigen). [Source:Uniprot/SWISSPROT;Acc:O89103]
chr2	148721047	148721321	peak1025	upstreamFar	-19961	5	ENSMUSG00000027447	Cst3	Cystatin-C precursor (Cystatin-3). [Source:Uniprot/SWISSPROT;Acc:P21460]
chr2	152611193	152612020	peak1026	intron	18554	3	ENSMUSG00000007659	Bcl2l1	Apoptosis regulator Bcl-X (Bcl-2-like 1 protein). [Source:Uniprot/SWISSPROT;Acc:Q64373]
chr2	152631781	152632310	peak1027	intron	25419	5	ENSMUSG00000007659	Bcl2l1	Apoptosis regulator Bcl-X (Bcl-2-like 1 protein). [Source:Uniprot/SWISSPROT;Acc:Q64373]
chr2	152645735	152646006	peak1028	intron	11594	5	ENSMUSG00000007659	Bcl2l1	Apoptosis regulator Bcl-X (Bcl-2-like 1 protein). [Source:Uniprot/SWISSPROT;Acc:Q64373]
chr2	152646053	152646514	peak1029	intron	11181	5	ENSMUSG00000007659	Bcl2l1	Apoptosis regulator Bcl-X (Bcl-2-like 1 protein). [Source:Uniprot/SWISSPROT;Acc:Q64373]
chr2	152754409	152754719	peak1030	downstreamNear	-3070	3	ENSMUSG00000074676	Fkhl18	Forkhead-related transcription factor 10 (FREAC-10) (Forkhead-like 18 protein) (Transcription factor FKH-3). [Source:Uniprot/SWISSPROT;Acc:Q61574]
chr2	154215674	154216899	peak1031	intron	14237	3	ENSMUSG00000027488	Snta1	Alpha-1-syntrophin (59 kDa dystrophin-associated protein A1 acidic component 1) (Syntrophin-1). [Source:Uniprot/SWISSPROT;Acc:Q61234]
chr2	154878313	154878882	peak1032	downstreamNear	-1850	3	ENSMUSG00000027596	a	Agouti-signaling protein precursor (ASP) (Agouti switch protein) (Agouti coat color protein). [Source:Uniprot/SWISSPROT;Acc:Q03288]
chr2	156958944	156959201	peak1033	intron	1886	5	ENSMUSG00000027639	Samhd1	SAM domain and HD domain-containing protein 1 (Interferon-gamma- inducible protein Mg11). [Source:Uniprot/SWISSPROT;Acc:Q60710]
chr2	157004192	157004359	peak1034	intron	28275	3	ENSMUSG00000054839
chr2	157541252	157541737	peak1035	upstreamNear	-1957	5	ENSMUSG00000077290	SNORA17	Small nucleolar RNA SNORA17 [Source: RFAM 8.1]
chr2	157993656	157993970	peak1036	downstreamFar	-14454	3	ENSMUSG00000037813	D630003M21Rik	RIKEN cDNA D630003M21 gene (D630003M21Rik), mRNA [Source:RefSeq_dna;Acc:NM_177657]
chr2	159739681	159739926	peak1037	distant	-397332	3	ENSMUSG00000074623	Gm826	gene model 826, (NCBI) (Gm826), mRNA [Source:RefSeq_dna;Acc:NM_001033411]
chr2	160445553	160445888	peak1038	upstreamNear	-13	5	ENSMUSG00000078956	A2A5U3_MOUSE	Putative novel gene. [Source:Uniprot/SPTREMBL;Acc:A2A5U3]
chr2	160630789	160631399	peak1039	intron	67632	5	ENSMUSG00000035877	Zhx3	Zinc fingers and homeoboxes protein 3 (Zinc finger and homeodomain protein 3) (Triple homeobox protein 1). [Source:Uniprot/SWISSPROT;Acc:Q8C0Q2]
chr2	163421632	163422569	peak1040	upstreamFar	-6002	5	ENSMUSG00000017679	5830472M02Rik	CRAL-TRIO domain-containing protein C20orf121 homolog. [Source:Uniprot/SWISSPROT;Acc:Q9D3D0]
chr2	163583859	163584181	peak1041	upstreamFar	-8107	5	ENSMUSG00000017697	Ada	Adenosine deaminase (EC 3.5.4.4) (Adenosine aminohydrolase). [Source:Uniprot/SWISSPROT;Acc:P03958]
chr2	164022502	164022764	peak1042	downstreamNear	-1975	3	ENSMUSG00000051769	Wfdc15a	WAP four-disulfide core domain-like 1 [Source:RefSeq_peptide;Acc:NP_899094]
chr2	164280340	164280791	peak1043	upstreamNear	-1911	5	ENSMUSG00000045503	Sys1	SYS1 Golgi-localized integral membrane protein homolog [Source:RefSeq_peptide;Acc:NP_079851]
chr2	164281116	164281575	peak1044	upstreamNear	-1131	5	ENSMUSG00000045503	Sys1	SYS1 Golgi-localized integral membrane protein homolog [Source:RefSeq_peptide;Acc:NP_079851]
chr2	165709248	165709871	peak1045	intron	14903	5	ENSMUSG00000039671	Prkcbp1	protein kinase C binding protein 1 [Source:RefSeq_peptide;Acc:NP_081506]
chr2	166096936	166097271	peak1046	distant	-115947	5	ENSMUSG00000006800	Sulf2	Extracellular sulfatase Sulf-2 precursor (EC 3.1.6.-) (MSulf-2). [Source:Uniprot/SWISSPROT;Acc:Q8CFG0]
chr2	166798957	166799144	peak1047	intron	22728	5	ENSMUSG00000039536	Stau1	Double-stranded RNA-binding protein Staufen homolog 1. [Source:Uniprot/SWISSPROT;Acc:Q9Z108]
chr2	167599895	167600691	peak1048	distant	-45621	3	ENSMUSG00000006462	A530013C23Rik	Adult male aorta and vein cDNA, RIKEN full-length enriched library, clone:A530013C23 product:hypothetical protein, full insert sequence. [Source:Uniprot/SPTREMBL;Acc:Q8BS38]
chr2	167602750	167603536	peak1049	distant	-48471	3	ENSMUSG00000006462	A530013C23Rik	Adult male aorta and vein cDNA, RIKEN full-length enriched library, clone:A530013C23 product:hypothetical protein, full insert sequence. [Source:Uniprot/SPTREMBL;Acc:Q8BS38]
chr2	167648516	167649298	peak1050	distant	-94235	3	ENSMUSG00000006462	A530013C23Rik	Adult male aorta and vein cDNA, RIKEN full-length enriched library, clone:A530013C23 product:hypothetical protein, full insert sequence. [Source:Uniprot/SPTREMBL;Acc:Q8BS38]
chr2	167685954	167686459	peak1051	distant	-71621	5	ENSMUSG00000027540	Ptpn1	Tyrosine-protein phosphatase non-receptor type 1 (EC 3.1.3.48) (Protein-tyrosine phosphatase 1B) (PTP-1B) (Protein-protein-tyrosine phosphatase HA2) (PTP-HA2). [Source:Uniprot/SWISSPROT;Acc:P35821]
chr2	167895931	167896286	peak1052	upstreamFar	-10627	5	ENSMUSG00000044641	Pard6b	Partitioning defective 6 homolog beta (PAR-6 beta) (PAR-6B). [Source:Uniprot/SWISSPROT;Acc:Q9JK83]
chr2	170166143	170166611	peak1053	downstreamFar	-6267	3	ENSMUSG00000013523	Bcas1	Breast carcinoma-amplified sequence 1 homolog (Novel amplified in breast cancer 1 homolog). [Source:Uniprot/SWISSPROT;Acc:Q80YN3]
chr2	173177275	173177640	peak1054	distant	-75423	5	ENSMUSG00000038400	Tmepai	Transmembrane prostate androgen-induced protein (NEDD4 WW domain- binding protein 4). [Source:Uniprot/SWISSPROT;Acc:Q9D7R2]
chr2	181458551	181458797	peak1055	downstreamNear	-2995	3	ENSMUSG00000027584	Oprl1	Nociceptin receptor (Orphanin FQ receptor) (Kappa-type 3 opioid receptor) (KOR-3) (ORGC) (K3 opiate receptor). [Source:Uniprot/SWISSPROT;Acc:P35377]
chr3	4866281	4866653	peak1056	distant	-299132	5	ENSMUSG00000064914	SNORA38	Small nucleolar RNA SNORA38 [Source: RFAM 8.1]
chr3	15186773	15187031	peak1057	distant	-109649	3	ENSMUSG00000078783	NP_001070147.1	SIRP beta 1 like 2 [Source:RefSeq_peptide;Acc:NP_001070147]
chr3	19853876	19854370	peak1058	upstreamNear	-2931	5	ENSMUSG00000003617	Cp	Ceruloplasmin precursor (EC 1.16.3.1) (Ferroxidase). [Source:Uniprot/SWISSPROT;Acc:Q61147]
chr3	21167803	21168138	peak1059	distant	-218520	3	ENSMUSG00000039617	NM_026623.3	nudix (nucleoside diphosphate linked moiety X)-type motif 21 (Nudt21), mRNA [Source:RefSeq_dna;Acc:NM_026623]
chr3	21861249	21861774	peak1060	distant	-113100	3	ENSMUSG00000046361	2810416G20Rik	13 days embryo stomach cDNA, RIKEN full-length enriched library, clone:D530019O13 product:hypothetical protein, full insert sequence. (Fragment). [Source:Uniprot/SPTREMBL;Acc:Q9CRK3]
chr3	21885596	21886286	peak1061	distant	-88670	3	ENSMUSG00000046361	2810416G20Rik	13 days embryo stomach cDNA, RIKEN full-length enriched library, clone:D530019O13 product:hypothetical protein, full insert sequence. (Fragment). [Source:Uniprot/SPTREMBL;Acc:Q9CRK3]
chr3	21908887	21909304	peak1062	distant	-65516	3	ENSMUSG00000046361	2810416G20Rik	13 days embryo stomach cDNA, RIKEN full-length enriched library, clone:D530019O13 product:hypothetical protein, full insert sequence. (Fragment). [Source:Uniprot/SPTREMBL;Acc:Q9CRK3]
chr3	27547235	27547580	peak1063	intron	61954	5	ENSMUSG00000039286	Fndc3b	Fibronectin type III domain-containing protein 3B (Factor for adipocyte differentiation 104) (HCV NS5A-binding protein 37). [Source:Uniprot/SWISSPROT;Acc:Q6NWW9]
chr3	27659238	27659580	peak1064	distant	-50048	5	ENSMUSG00000039286	Fndc3b	Fibronectin type III domain-containing protein 3B (Factor for adipocyte differentiation 104) (HCV NS5A-binding protein 37). [Source:Uniprot/SWISSPROT;Acc:Q6NWW9]
chr3	27890255	27890681	peak1065	intron	7232	5	ENSMUSG00000027695	Pld1	Phospholipase D1 (EC 3.1.4.4) (PLD 1) (Choline phosphatase 1) (Phosphatidylcholine-hydrolyzing phospholipase D1) (mPLD1). [Source:Uniprot/SWISSPROT;Acc:Q9Z280]
chr3	28040684	28040939	peak1066	downstreamFar	-8655	3	ENSMUSG00000027695	Pld1	Phospholipase D1 (EC 3.1.4.4) (PLD 1) (Choline phosphatase 1) (Phosphatidylcholine-hydrolyzing phospholipase D1) (mPLD1). [Source:Uniprot/SWISSPROT;Acc:Q9Z280]
chr3	30445788	30446244	peak1067	distant	-48252	3	ENSMUSG00000065361	Telomerase-vert	Vertebrate telomerase RNA [Source: RFAM 8.1]
chr3	30727929	30728288	peak1068	downstreamFar	-9106	3	ENSMUSG00000027706	Tloc1	Translocation protein SEC62 (Translocation protein 1) (TP-1). [Source:Uniprot/SWISSPROT;Acc:Q8BU14]
chr3	37877419	37877689	peak1069	downstreamFar	-16473	3	ENSMUSG00000077728	SNORA17	Small nucleolar RNA SNORA17 [Source: RFAM 8.1]
chr3	38027254	38027740	peak1070	upstreamFar	-20653	5	ENSMUSG00000064315
chr3	41233994	41234460	peak1071	distant	-125427	5	ENSMUSG00000025764	Phf17	Protein Jade-1 (PHD finger protein 17). [Source:Uniprot/SWISSPROT;Acc:Q6ZPI0]
chr3	52331223	52331686	peak1072	distant	-85230	5	ENSMUSG00000070490	ENSMUSG00000071343	GAPDH (Fragment). [Source:Uniprot/SPTREMBL;Acc:Q2VWQ4]
chr3	52352487	52352751	peak1073	distant	-64065	5	ENSMUSG00000070490	ENSMUSG00000071343	GAPDH (Fragment). [Source:Uniprot/SPTREMBL;Acc:Q2VWQ4]
chr3	52741573	52741800	peak1074	distant	-44359	3	ENSMUSG00000027742	Cog6	Conserved oligomeric Golgi complex component 6. [Source:Uniprot/SWISSPROT;Acc:Q8R3I3]
chr3	54321552	54321828	peak1075	distant	-35229	3	ENSMUSG00000069014
chr3	54476549	54476729	peak1076	upstreamFar	-20396	5	ENSMUSG00000027751	D3Ertd300e	Protein FAM48A (p38-interacting protein) (p38IP). [Source:Uniprot/SWISSPROT;Acc:Q7TT00]
chr3	55375641	55375989	peak1077	downstreamFar	-23341	3	ENSMUSG00000064904	U6	U6 spliceosomal RNA [Source: RFAM 8.1]
chr3	56953119	56953309	peak1078	upstreamFar	-12459	5	ENSMUSG00000049267
chr3	59971524	59971986	peak1079	distant	-80274	3	ENSMUSG00000027762	Sucnr1	Succinate receptor 1 (G-protein coupled receptor 91). [Source:Uniprot/SWISSPROT;Acc:Q99MT6]
chr3	65836845	65837183	peak1080	downstreamFar	-20469	3	ENSMUSG00000027831	Veph1	Ventricular zone-expressed PH domain-containing protein 1 (Protein melted homolog). [Source:Uniprot/SWISSPROT;Acc:A1A535]
chr3	69461567	69461827	peak1081	distant	-58914	5	ENSMUSG00000043300	B3galnt1	UDP-GalNAc:beta-1,3-N-acetylgalactosaminyltransferase 1 (EC 2.4.1.79) (Beta-3-GalNAc-T1) (Beta-1,3-galactosyltransferase 3) (Beta-1,3- GalTase 3) (Beta3Gal-T3) (b3Gal-T3) (Galactosylgalactosylglucosylceramide beta-D-acetyl- galactosaminyltransferase) (UDP [Source:Uniprot/SWISSPROT;Acc:Q920V1]
chr3	79702031	79702410	peak1082	intron	12310	5	ENSMUSG00000027955	1110032E23Rik	Uncharacterized protein C4orf18 homolog. [Source:Uniprot/SWISSPROT;Acc:Q3UPI1]
chr3	80180903	80181104	peak1083	distant	-307855	3	ENSMUSG00000033981	Gria2	Glutamate receptor 2 precursor (GluR-2) (GluR-B) (GluR-K2) (Glutamate receptor ionotropic, AMPA 2) (AMPA-selective glutamate receptor 2). [Source:Uniprot/SWISSPROT;Acc:P23819]
chr3	80813757	80813992	peak1084	distant	-26464	5	ENSMUSG00000028019	Pdgfc	platelet-derived growth factor, C polypeptide [Source:RefSeq_peptide;Acc:NP_064355]
chr3	80814025	80814192	peak1085	distant	-26230	5	ENSMUSG00000028019	Pdgfc	platelet-derived growth factor, C polypeptide [Source:RefSeq_peptide;Acc:NP_064355]
chr3	81171874	81172171	peak1086	distant	-154069	3	ENSMUSG00000028019	Pdgfc	platelet-derived growth factor, C polypeptide [Source:RefSeq_peptide;Acc:NP_064355]
chr3	81726192	81726518	peak1087	upstreamNear	-29	5	ENSMUSG00000056023	ENSMUSG00000056023	Adult male corpora quadrigemina cDNA, RIKEN full-length enriched library, clone:B230215A15 product:hypothetical protein, full insert sequence. [Source:Uniprot/SPTREMBL;Acc:Q8BR53]
chr3	81742848	81743183	peak1088	intron	6477	5	ENSMUSG00000028015	Ctso	Cathepsin O precursor (EC 3.4.22.42). [Source:Uniprot/SWISSPROT;Acc:Q8BM88]
chr3	83544367	83544555	peak1089	distant	-25782	5	ENSMUSG00000027996	Sfrp2	Secreted frizzled-related protein 2 precursor (sFRP-2) (Secreted apoptosis-related protein 1) (SARP-1) (SDF5 protein). [Source:Uniprot/SWISSPROT;Acc:P97299]
chr3	83747154	83747448	peak1090	intron	45092	3	ENSMUSG00000033767	D930015E06Rik	RIKEN cDNA D930015E06 gene (D930015E06Rik), mRNA [Source:RefSeq_dna;Acc:NM_172681]
chr3	83885404	83885769	peak1091	downstreamFar	-6270	3	ENSMUSG00000033752	Mnd1	GAJ protein [Source:RefSeq_peptide;Acc:NP_084073]
chr3	84128870	84129215	peak1092	upstreamFar	-20311	5	ENSMUSG00000027993	Trim2	Tripartite motif-containing protein 2 (Neural activity-related RING finger protein). [Source:Uniprot/SWISSPROT;Acc:Q9ESN6]
chr3	85439638	85439852	peak1093	intron	18340	3	ENSMUSG00000028085	Pet112l	Probable glutamyl-tRNA(Gln) amidotransferase subunit B, mitochondrial precursor (EC 6.3.5.-) (Glu-ADT subunit B) (Cytochrome oxidase assembly factor PET112 homolog). [Source:Uniprot/SWISSPROT;Acc:Q99JT1]
chr3	87976352	87976775	peak1094	downstreamNear	-586	3	ENSMUSG00000078174	1700113A16Rik	Mef2d protein. [Source:Uniprot/SPTREMBL;Acc:Q8K1D1]
chr3	89182256	89182806	peak1095	exon	965	3	ENSMUSG00000028042	Zbtb7b	Zinc finger and BTB domain-containing protein 7B (Zinc finger protein 67) (Zfp-67) (Zinc finger protein Th-POK) (T-helper-inducing POZ/Krueppel-like factor) (Krueppel-related zinc finger protein cKrox) (c-Krox). [Source:Uniprot/SWISSPROT;Acc:Q64321]
chr3	89709071	89709418	peak1096	intron	7837	5	ENSMUSG00000027947	Il6ra	Interleukin-6 receptor alpha chain precursor (IL-6R-alpha) (IL-6R 1) (CD126 antigen). [Source:Uniprot/SWISSPROT;Acc:P22272]
chr3	93359884	93360218	peak1097	intron	1012	5	ENSMUSG00000041959	S100a10	Protein S100-A10 (S100 calcium-binding protein A10) (Calpactin-1 light chain) (Calpactin I light chain) (p10 protein) (p11) (Cellular ligand of annexin II). [Source:Uniprot/SWISSPROT;Acc:P08207]
chr3	93372683	93373221	peak1098	downstreamNear	-4385	3	ENSMUSG00000041959	S100a10	Protein S100-A10 (S100 calcium-binding protein A10) (Calpactin-1 light chain) (Calpactin I light chain) (p10 protein) (p11) (Cellular ligand of annexin II). [Source:Uniprot/SWISSPROT;Acc:P08207]
chr3	94717668	94718035	peak1099	upstreamFar	-19127	5	ENSMUSG00000068874	Selenbp1	Selenium-binding protein 1 (56 kDa selenium-binding protein) (SP56). [Source:Uniprot/SWISSPROT;Acc:P17563]
chr3	95479442	95479830	peak1100	downstreamNear	-491	3	ENSMUSG00000015850	Adamtsl4	ADAMTS-like protein 4 precursor (ADAMTSL-4) (Thrombospondin repeat- containing protein 1). [Source:Uniprot/SWISSPROT;Acc:Q80T21]
chr3	95917298	95917515	peak1101	intron	8956	5	ENSMUSG00000038495	Otud7b	zinc finger, A20 domain containing 1 [Source:RefSeq_peptide;Acc:NP_001020785]
chr3	96355218	96355718	peak1102	downstreamNear	-4220	3	ENSMUSG00000074398	OTTMUSG00000021867	2 days pregnant adult female ovary cDNA, RIKEN full-length enriched library, clone:E330010G22 product:hypothetical protein, full insert sequence. [Source:Uniprot/SPTREMBL;Acc:Q3UPP6]
chr3	96563665	96563800	peak1103	intron	31075	3	ENSMUSG00000028098	Zfp364	Zinc finger protein 364 (Rabring 7). [Source:Uniprot/SWISSPROT;Acc:Q9D0C1]
chr3	97614231	97614654	peak1104	intron	78188	5	ENSMUSG00000038170	Pde4dip	Myomegalin (Phosphodiesterase 4D-interacting protein). [Source:Uniprot/SWISSPROT;Acc:Q80YT7]
chr3	99079992	99080324	peak1105	intron	22475	5	ENSMUSG00000027868	Tbx15	T-box transcription factor TBX15 (T-box protein 15) (MmTBx8). [Source:Uniprot/SWISSPROT;Acc:O70306]
chr3	102249914	102250243	peak1106	upstreamFar	-23773	5	ENSMUSG00000027859	Ngfb	Beta-nerve growth factor precursor (Beta-NGF). [Source:Uniprot/SWISSPROT;Acc:P01139]
chr3	103517101	103517482	peak1107	downstreamFar	-22033	3	ENSMUSG00000027848	Olfml3	Olfactomedin-like protein 3 precursor. [Source:Uniprot/SWISSPROT;Acc:Q8BK62]
chr3	108658930	108659235	peak1108	exon	843	3	ENSMUSG00000045326	Fndc7	Fibronectin type III domain-containing protein 7 precursor. [Source:Uniprot/SWISSPROT;Acc:A2AED3]
chr3	113562307	113562653	peak1109	distant	-170978	5	ENSMUSG00000027966	Col11a1	Collagen alpha-1(XI) chain precursor. [Source:Uniprot/SWISSPROT;Acc:Q61245]
chr3	113655543	113655746	peak1110	distant	-77814	5	ENSMUSG00000027966	Col11a1	Collagen alpha-1(XI) chain precursor. [Source:Uniprot/SWISSPROT;Acc:Q61245]
chr3	121307782	121308191	peak1111	distant	-32077	3	ENSMUSG00000044522	A730020M07Rik	7 days neonate cerebellum cDNA, RIKEN full-length enriched library, clone:A730020M07 product:hypothetical protein, full insert sequence (Adult male stomach cDNA, RIKEN full-length enriched library, clone:2210005J05 product:hypothetical protein, full inser [Source:Uniprot/SPTREMBL;Acc:Q8C983]
chr3	121339331	121339746	peak1112	downstreamNear	-525	3	ENSMUSG00000044522	A730020M07Rik	7 days neonate cerebellum cDNA, RIKEN full-length enriched library, clone:A730020M07 product:hypothetical protein, full insert sequence (Adult male stomach cDNA, RIKEN full-length enriched library, clone:2210005J05 product:hypothetical protein, full inser [Source:Uniprot/SPTREMBL;Acc:Q8C983]
chr3	121618214	121618451	peak1113	distant	-37912	5	ENSMUSG00000039831	Arhgap29	Rho GTPase activating protein 29 [Source:RefSeq_peptide;Acc:NP_766113]
chr3	121831802	121832056	peak1114	intron	51048	3	ENSMUSG00000028125	Abca4	Retinal-specific ATP-binding cassette transporter (ATP-binding cassette sub-family A member 4) (RIM ABC transporter) (RIM protein) (RmP). [Source:Uniprot/SWISSPROT;Acc:O35600]
chr3	125902212	125902676	peak1115	distant	-164326	5	ENSMUSG00000046561	Arsj	Arylsulfatase J precursor (EC 3.1.6.-) (ASJ). [Source:Uniprot/SWISSPROT;Acc:Q8BM89]
chr3	126055655	126055825	peak1116	upstreamFar	-11030	5	ENSMUSG00000046561	Arsj	Arylsulfatase J precursor (EC 3.1.6.-) (ASJ). [Source:Uniprot/SWISSPROT;Acc:Q8BM89]
chr3	126342549	126342827	peak1117	intron	42819	5	ENSMUSG00000053819	Camk2d	Calcium/calmodulin-dependent protein kinase type II delta chain (EC 2.7.11.17) (CaM-kinase II delta chain) (CaM kinase II subunit delta) (CaMK-II subunit delta). [Source:Uniprot/SWISSPROT;Acc:Q6PHZ2]
chr3	126624870	126625104	peak1118	exon	462	3	ENSMUSG00000032826	Ank2	ankyrin 2, brain isoform 2 [Source:RefSeq_peptide;Acc:NP_848770]
chr3	130658862	130659333	peak1119	distant	-68026	3	ENSMUSG00000049622
chr3	131426186	131426426	peak1120	distant	-119672	3	ENSMUSG00000028032	Papss1	Bifunctional 3'-phosphoadenosine 5'-phosphosulfate synthetase 1 (PAPS synthetase 1) (PAPSS 1) (Sulfurylase kinase 1) (SK1) (SK 1) [Includes: Sulfate adenylyltransferase (EC 2.7.7.4) (Sulfate adenylate transferase) (SAT) (ATP-sulfurylase); Adenylyl-sulfate [Source:Uniprot/SWISSPROT;Acc:Q60967]
chr3	136994470	136994738	peak1121	upstreamFar	-9495	5	ENSMUSG00000054690	Emcn	Endomucin precursor (Endomucin-1/2) (Mucin-14). [Source:Uniprot/SWISSPROT;Acc:Q9R0H2]
chr3	137858232	137858447	peak1122	upstreamFar	-8662	5	ENSMUSG00000012042	4930579F01Rik	Adult male testis cDNA, RIKEN full-length enriched library, clone:1700021A16 product:hypothetical protein, full insert sequence. (Fragment). [Source:Uniprot/SPTREMBL;Acc:Q9CVX1]
chr3	137911705	137911986	peak1123	downstreamFar	-15617	3	ENSMUSG00000055301	Adh7	Alcohol dehydrogenase class 4 mu/sigma chain (EC 1.1.1.1) (Alcohol dehydrogenase class IV mu/sigma chain) (Retinol dehydrogenase) (Gastric alcohol dehydrogenase) (ADH-C2) (Alcohol dehydrogenase 7). [Source:Uniprot/SWISSPROT;Acc:Q64437]
chr3	142035466	142035703	peak1124	intron	23015	5	ENSMUSG00000028273	Pdlim5	PDZ and LIM domain protein 5 (Enigma homolog) (Enigma-like PDZ and LIM domains protein). [Source:Uniprot/SWISSPROT;Acc:Q8CI51]
chr3	143378692	143378897	peak1125	distant	-472217	3	ENSMUSG00000028266	Lmo4	LIM domain transcription factor LMO4 (LIM domain only protein 4) (LMO- 4) (Breast tumor autoantigen). [Source:Uniprot/SWISSPROT;Acc:P61969]
chr3	143773616	143773976	peak1126	distant	-77215	3	ENSMUSG00000028266	Lmo4	LIM domain transcription factor LMO4 (LIM domain only protein 4) (LMO- 4) (Breast tumor autoantigen). [Source:Uniprot/SWISSPROT;Acc:P61969]
chr3	145177264	145177496	peak1127	intron	37589	3	ENSMUSG00000028197	Col24a1	procollagen, type XXIV, alpha 1 [Source:RefSeq_peptide;Acc:NP_082046]
chr3	145354936	145355469	peak1128	distant	-42258	5	ENSMUSG00000028195	Cyr61	Protein CYR61 precursor (Cysteine-rich angiogenic inducer 61) (Insulin-like growth factor-binding protein 10) (3CH61). [Source:Uniprot/SWISSPROT;Acc:P18406]
chr3	145369725	145369932	peak1129	distant	-51877	5	ENSMUSG00000028194	Ddah1	N(G),N(G)-dimethylarginine dimethylaminohydrolase 1 (EC 3.5.3.18) (Dimethylargininase-1) (Dimethylarginine dimethylaminohydrolase 1) (DDAHI) (DDAH-1). [Source:Uniprot/SWISSPROT;Acc:Q9CWS0]
chr3	145648624	145648924	peak1130	upstreamNear	-2843	5	ENSMUSG00000036863	Syde2	7 days embryo whole body cDNA, RIKEN full-length enriched library, clone:C430017H16 product:weakly similar to THYRO1000381 PROTEIN (Fragment). [Source:Uniprot/SPTREMBL;Acc:Q8BKW6]
chr3	146320325	146320700	peak1131	upstreamFar	-6234	5	ENSMUSG00000048652	4930503B20Rik	RIKEN cDNA 4930503B20 [Source:RefSeq_peptide;Acc:NP_083420]
chr3	147200780	147201070	peak1132	distant	-555211	3	ENSMUSG00000036745	Ttll7	Polyglutamylase. [Source:Uniprot/SPTREMBL;Acc:A4Q9E9]
chr3	148258612	148258840	peak1133	distant	-219824	3	ENSMUSG00000028184	Lphn2	Latrophilin-2 (Calcium-independent alpha-latrotoxin receptor 2) (Fragment). [Source:Uniprot/SWISSPROT;Acc:Q8JZZ7]
chr3	149229334	149229669	peak1134	distant	-220697	3	ENSMUSG00000069803	EG381483	Adult male testis cDNA, RIKEN full-length enriched library, clone:4930415L20 product:hypothetical Glutamic acid-rich region profile containing protein, full insert sequence. [Source:Uniprot/SPTREMBL;Acc:Q3V0Y0]
chr3	150780618	150780751	peak1135	distant	-320167	5	ENSMUSG00000039167	Eltd1	EGF, latrophilin seven transmembrane domain-containing protein 1 precursor. [Source:Uniprot/SWISSPROT;Acc:Q923X1]
chr3	155132508	155132772	peak1136	distant	-275398	3	ENSMUSG00000028182	Lrrc44	Leucine-rich repeat and IQ domain-containing protein 3 (Leucine-rich repeat-containing protein 44). [Source:Uniprot/SWISSPROT;Acc:Q14DL3]
chr4	4231998	4232304	peak1137	distant	-166216	5	ENSMUSG00000045573	Penk1	Proenkephalin A precursor [Contains: Synenkephalin; Met-enkephalin (Opioid growth factor) (OGF); Met-enkephalin-Arg-Ser-Leu; Leu- enkephalin; Met-enkephalin-Arg-Phe]. [Source:Uniprot/SWISSPROT;Acc:P22005]
chr4	4647693	4647882	peak1138	upstreamFar	-8933	5	ENSMUSG00000077444	SNORA17	Small nucleolar RNA SNORA17 [Source: RFAM 8.1]
chr4	5057760	5058359	peak1139	distant	-337557	5	ENSMUSG00000066324	Impad1	Inositol monophosphatase 3 (EC 3.1.3.25) (IMPase 3) (IMP 3) (Inositol- 1(or 4)-monophosphatase 3) (Myo-inositol monophosphatase A3) (Inositol monophosphatase domain-containing protein 1). [Source:Uniprot/SWISSPROT;Acc:Q80V26]
chr4	5359975	5360163	peak1140	distant	-211249	5	ENSMUSG00000049119	1700012H17Rik	Protein FAM110B. [Source:Uniprot/SWISSPROT;Acc:Q8C739]
chr4	6166737	6166994	peak1141	downstreamFar	-23161	3	ENSMUSG00000028243	3110003A22Rik	NSFL1 cofactor p37 (p97 cofactor p37). [Source:Uniprot/SWISSPROT;Acc:Q0KL01]
chr4	9414555	9414950	peak1142	intron	181739	5	ENSMUSG00000028207	Asph	Aspartyl/asparaginyl beta-hydroxylase (EC 1.14.11.16) (Aspartate beta- hydroxylase) (ASP beta-hydroxylase) (Peptide-aspartate beta- dioxygenase). [Source:Uniprot/SWISSPROT;Acc:Q8BSY0]
chr4	10959500	10959888	peak1143	downstreamFar	-18531	3	ENSMUSG00000050323	2310030N02Rik	RIKEN cDNA 2310030N02 gene [Source:MGI;Acc:MGI:1924197]
chr4	11050768	11051179	peak1144	upstreamFar	-9501	5	ENSMUSG00000058164
chr4	11074699	11075014	peak1145	upstreamFar	-8732	5	ENSMUSG00000028211	Trp53inp1	Tumor protein p53-inducible nuclear protein 1 (p53-dependent damage- inducible nuclear protein 1) (p53DINP1) (Stress-induced protein) (Thymus-expressed acidic protein) (TEAP). [Source:Uniprot/SWISSPROT;Acc:Q9QXE4]
chr4	11899794	11900181	peak1146	upstreamFar	-6388	5	ENSMUSG00000049225	Ppm2c	[Pyruvate dehydrogenase [lipoamide]]-phosphatase 1, mitochondrial precursor (EC 3.1.3.43) (PDP 1) (Pyruvate dehydrogenase phosphatase, catalytic subunit 1) (PDPC 1) (Protein phosphatase 2C). [Source:Uniprot/SWISSPROT;Acc:Q3UV70]
chr4	11906314	11906602	peak1147	downstreamNear	-560	3	ENSMUSG00000073995	ENSMUSG00000073995	Adult male testis cDNA, RIKEN full-length enriched library, clone:4930417D02 product:hypothetical protein, full insert sequence. [Source:Uniprot/SPTREMBL;Acc:Q3V0X7]
chr4	11961879	11962059	peak1148	downstreamNear	-4823	3	ENSMUSG00000049488	Tmem67	Meckelin (Meckel syndrome type 3 protein homolog) (Transmembrane protein 67). [Source:Uniprot/SWISSPROT;Acc:Q8BR76]
chr4	29079655	29080015	peak1149	distant	-185186	3	ENSMUSG00000028289	Epha7	Ephrin type-A receptor 7 precursor (EC 2.7.10.1) (Tyrosine-protein kinase receptor EHK-3) (EPH homology kinase 3) (Embryonic brain kinase) (EBK) (Developmental kinase 1) (MDK-1). [Source:Uniprot/SWISSPROT;Acc:Q61772]
chr4	32401925	32402196	peak1150	intron	76135	5	ENSMUSG00000040270	Bach2	Transcription regulator protein BACH2 (BTB and CNC homolog 2). [Source:Uniprot/SWISSPROT;Acc:P97303]
chr4	32656994	32657383	peak1151	intron	10986	3	ENSMUSG00000040270	Bach2	Transcription regulator protein BACH2 (BTB and CNC homolog 2). [Source:Uniprot/SWISSPROT;Acc:P97303]
chr4	33145323	33145698	peak1152	upstreamNear	-4464	5	ENSMUSG00000023267	Gabrr2	Gamma-aminobutyric acid receptor subunit rho-2 precursor (GABA(A) receptor subunit rho-2). [Source:Uniprot/SWISSPROT;Acc:P56476]
chr4	43741176	43741902	peak1153	downstreamNear	-559	3	ENSMUSG00000071001	3830408D24Rik	RIKEN cDNA 3830408D24 gene (3830408D24Rik), mRNA [Source:RefSeq_dna;Acc:NM_027511]
chr4	47164449	47164805	peak1154	distant	-28712	3	ENSMUSG00000039774	Galnt12	Polypeptide N-acetylgalactosaminyltransferase 12 (EC 2.4.1.41) (Protein-UDP acetylgalactosaminyltransferase 12) (UDP- GalNAc:polypeptide N-acetylgalactosaminyltransferase 12) (Polypeptide GalNAc transferase 12) (GalNAc-T12) (pp-GaNTase 12). [Source:Uniprot/SWISSPROT;Acc:Q8BGT9]
chr4	53210754	53211134	peak1155	distant	-38177	5	ENSMUSG00000015243	Abca1	ATP-binding cassette sub-family A member 1 (ATP-binding cassette transporter 1) (ATP-binding cassette 1) (ABC-1). [Source:Uniprot/SWISSPROT;Acc:P41233]
chr4	53836784	53837130	peak1156	upstreamNear	-1972	5	ENSMUSG00000028420	Tmem38b	Trimeric intracellular cation channel type B (TRIC-B) (TRICB) (Transmembrane protein 38B) (Mitsugumin-33B). [Source:Uniprot/SWISSPROT;Acc:Q9DAV9]
chr4	54223440	54223712	peak1157	distant	-304884	3	ENSMUSG00000077418	SNORA17	Small nucleolar RNA SNORA17 [Source: RFAM 8.1]
chr4	56126568	56127061	peak1158	distant	-514646	3	ENSMUSG00000066176	OTTMUSG00000007234	Putative uncharacterized protein. [Source:Uniprot/SPTREMBL;Acc:Q6R5H0]
chr4	56160143	56160443	peak1159	distant	-531483	3	ENSMUSG00000077663	SNORA17	Small nucleolar RNA SNORA17 [Source: RFAM 8.1]
chr4	56406935	56407134	peak1160	distant	-284742	3	ENSMUSG00000077663	SNORA17	Small nucleolar RNA SNORA17 [Source: RFAM 8.1]
chr4	56667294	56667608	peak1161	downstreamFar	-24325	3	ENSMUSG00000077663	SNORA17	Small nucleolar RNA SNORA17 [Source: RFAM 8.1]
chr4	57741302	57741537	peak1162	intron	168437	3	ENSMUSG00000038729	Akap2	Paralemmin-2. [Source:Uniprot/SWISSPROT;Acc:Q8BR92]
chr4	57879071	57879234	peak1163	intron	30704	3	ENSMUSG00000038729	Akap2	Paralemmin-2. [Source:Uniprot/SWISSPROT;Acc:Q8BR92]
chr4	58343759	58344050	peak1164	intron	45070	5	ENSMUSG00000057280	Musk	Muscle, skeletal receptor tyrosine protein kinase precursor (EC 2.7.10.1) (Muscle-specific kinase receptor) (MuSK). [Source:Uniprot/SWISSPROT;Acc:Q61006]
chr4	58384011	58384277	peak1165	intron	6146	3	ENSMUSG00000057280	Musk	Muscle, skeletal receptor tyrosine protein kinase precursor (EC 2.7.10.1) (Muscle-specific kinase receptor) (MuSK). [Source:Uniprot/SWISSPROT;Acc:Q61006]
chr4	59344612	59345410	peak1166	intron	17385	3	ENSMUSG00000038578	OTTMUSG00000007332	predicted gene, OTTMUSG00000007332 [Source:MGI;Acc:MGI:3651543]
chr4	63005344	63005737	peak1167	upstreamNear	-60	5	ENSMUSG00000039196	Orm1	Alpha-1-acid glycoprotein 1 precursor (AGP 1) (Orosomucoid-1) (OMD 1). [Source:Uniprot/SWISSPROT;Acc:Q60590]
chr4	64205493	64205769	peak1168	distant	-99739	3	ENSMUSG00000077214	SNORA17	Small nucleolar RNA SNORA17 [Source: RFAM 8.1]
chr4	64256049	64256583	peak1169	distant	-150424	3	ENSMUSG00000077214	SNORA17	Small nucleolar RNA SNORA17 [Source: RFAM 8.1]
chr4	64562168	64562979	peak1170	distant	-222635	5	ENSMUSG00000028370	Pappa	Pappalysin-1 precursor (EC 3.4.24.79) (Pregnancy-associated plasma protein A) (PAPP-A) (Insulin-like growth factor-dependent IGF-binding protein 4 protease) (IGF-dependent IGFBP-4 protease) (IGFBP-4ase). [Source:Uniprot/SWISSPROT;Acc:Q8R4K8]
chr4	65209707	65209987	peak1171	intron	168010	3	ENSMUSG00000028373	Astn2	Astrotactin-2 precursor. [Source:Uniprot/SWISSPROT;Acc:Q80Z10]
chr4	70145276	70145591	peak1172	intron	50529	5	ENSMUSG00000039270	Megf9	Multiple epidermal growth factor-like domains 9 precursor (EGF-like domain-containing protein 5) (Multiple EGF-like domain protein 5). [Source:Uniprot/SWISSPROT;Acc:Q8BH27]
chr4	80570702	80571031	peak1173	intron	14276	5	ENSMUSG00000048706	D4Bwg0951e	Uncharacterized protein C9orf150 homolog. [Source:Uniprot/SWISSPROT;Acc:Q8K2P1]
chr4	80625539	80625716	peak1174	distant	-25422	3	ENSMUSG00000048706	D4Bwg0951e	Uncharacterized protein C9orf150 homolog. [Source:Uniprot/SWISSPROT;Acc:Q8K2P1]
chr4	81471540	81471824	peak1175	distant	-382973	5	ENSMUSG00000028402	Mpdz	Multiple PDZ domain protein (Multi-PDZ domain protein 1). [Source:Uniprot/SWISSPROT;Acc:Q8VBX6]
chr4	81875066	81875295	peak1176	distant	-61395	3	ENSMUSG00000052747	Nfib	Adult male liver tumor cDNA, RIKEN full-length enriched library, clone:C730032M17 product:hypothetical protein, full insert sequence. [Source:Uniprot/SPTREMBL;Acc:Q8C7G6]
chr4	81895437	81895693	peak1177	distant	-41010	3	ENSMUSG00000052747	Nfib	Adult male liver tumor cDNA, RIKEN full-length enriched library, clone:C730032M17 product:hypothetical protein, full insert sequence. [Source:Uniprot/SPTREMBL;Acc:Q8C7G6]
chr4	89088599	89089029	peak1178	distant	-131964	5	ENSMUSG00000073802	Cdkn2b	Cyclin-dependent kinase 4 inhibitor B (p14-INK4b) (p15-INK4b). [Source:Uniprot/SWISSPROT;Acc:P55271]
chr4	89311544	89311759	peak1179	distant	-43238	5	ENSMUSG00000043753	Dmrta1	Doublesex- and mab-3-related transcription factor A1 (Doublesex- and mab-3-related transcription factor 4). [Source:Uniprot/SWISSPROT;Acc:Q8CFG4]
chr4	91606890	91607330	peak1180	distant	-87750	5	ENSMUSG00000068029
chr4	94748284	94748656	peak1181	distant	-29557	5	ENSMUSG00000052684	Jun	Transcription factor AP-1 (Activator protein 1) (AP1) (Proto-oncogene c-jun) (V-jun avian sarcoma virus 17 oncogene homolog) (Jun A) (AH119). [Source:Uniprot/SWISSPROT;Acc:P05627]
chr4	94825507	94825674	peak1182	distant	-106677	5	ENSMUSG00000052684	Jun	Transcription factor AP-1 (Activator protein 1) (AP1) (Proto-oncogene c-jun) (V-jun avian sarcoma virus 17 oncogene homolog) (Jun A) (AH119). [Source:Uniprot/SWISSPROT;Acc:P05627]
chr4	94955800	94956105	peak1183	distant	-234783	5	ENSMUSG00000065745	U1	U1 spliceosomal RNA [Source: RFAM 8.1]
chr4	95579860	95580064	peak1184	intron	13668	3	ENSMUSG00000028573	2310009E04Rik	RIKEN cDNA 2310009E04 gene (2310009E04Rik), mRNA [Source:RefSeq_dna;Acc:NM_029347]
chr4	97481239	97481533	peak1185	intron	246562	3	ENSMUSG00000048747	E130114P18Rik	15 days embryo head cDNA, RIKEN full-length enriched library, clone:D930012M24 product:hypothetical protein, full insert sequence. [Source:Uniprot/SPTREMBL;Acc:Q8C3D7]
chr4	97657380	97657688	peak1186	intron	128028	3	ENSMUSG00000028565	Nfia	Nuclear factor 1 A-type (Nuclear factor 1/A) (NF1-A) (NFI-A) (NF-I/A) (CCAAT-box-binding transcription factor) (CTF) (TGGCA-binding protein). [Source:Uniprot/SWISSPROT;Acc:Q02780]
chr4	97770805	97771268	peak1187	intron	14526	3	ENSMUSG00000028565	Nfia	Nuclear factor 1 A-type (Nuclear factor 1/A) (NF1-A) (NFI-A) (NF-I/A) (CCAAT-box-binding transcription factor) (CTF) (TGGCA-binding protein). [Source:Uniprot/SWISSPROT;Acc:Q02780]
chr4	97869851	97870168	peak1188	distant	-72407	5	ENSMUSG00000064883	Y	Y RNA [Source: RFAM 8.1]
chr4	97985485	97985982	peak1189	upstreamNear	-2356	5	ENSMUSG00000046683	0610025J13Rik	4 days neonate male adipose cDNA, RIKEN full-length enriched library, clone:B430316H17 product:hypothetical protein, full insert sequence. (Fragment). [Source:Uniprot/SPTREMBL;Acc:Q9CTM8]
chr4	99677067	99677301	peak1190	downstreamFar	-17288	3	ENSMUSG00000025791	Pgm2	Phosphoglucomutase-1 (EC 5.4.2.2) (Glucose phosphomutase 1) (PGM 1). [Source:Uniprot/SWISSPROT;Acc:Q9D0F9]
chr4	99913535	99913882	peak1191	intron	145312	5	ENSMUSG00000035305	Ror1	Tyrosine-protein kinase transmembrane receptor ROR1 precursor (EC 2.7.10.1) (Neurotrophic tyrosine kinase, receptor-related 1) (mROR1). [Source:Uniprot/SWISSPROT;Acc:Q9Z139]
chr4	100978589	100979105	peak1192	distant	-34936	3	ENSMUSG00000065279	U1	U1 spliceosomal RNA [Source: RFAM 8.1]
chr4	101035900	101036177	peak1193	upstreamFar	-16406	5	ENSMUSG00000065451	mmu-mir-101a	mmu-mir-101a [Source:miRBase;Acc:MI0000148]
chr4	101348254	101348598	peak1194	downstreamFar	-16457	3	ENSMUSG00000035212	Lepr	Leptin receptor gene-related protein (OB-R gene-related protein) (OB- RGRP). [Source:Uniprot/SWISSPROT;Acc:O89013]
chr4	102183533	102183755	peak1195	intron	96223	3	ENSMUSG00000028525	Pde4b	phosphodiesterase 4B, cAMP specific [Source:RefSeq_peptide;Acc:NP_062814]
chr4	102200575	102200899	peak1196	intron	79130	3	ENSMUSG00000028525	Pde4b	phosphodiesterase 4B, cAMP specific [Source:RefSeq_peptide;Acc:NP_062814]
chr4	102220149	102220375	peak1197	intron	59605	3	ENSMUSG00000028525	Pde4b	phosphodiesterase 4B, cAMP specific [Source:RefSeq_peptide;Acc:NP_062814]
chr4	105793942	105794079	peak1198	upstreamNear	-2303	5	ENSMUSG00000080583	SNORA76	Small nucleolar RNA SNORA76 [Source: RFAM 8.1]
chr4	107105308	107105685	peak1199	upstreamNear	-1828	5	ENSMUSG00000034762	Glis1	Zinc finger protein GLIS1 (GLI-similar 1) (Gli homologous protein 1) (GliH1). [Source:Uniprot/SWISSPROT;Acc:Q8K1M4]
chr4	107122221	107122561	peak1200	intron	15067	5	ENSMUSG00000034762	Glis1	Zinc finger protein GLIS1 (GLI-similar 1) (Gli homologous protein 1) (GliH1). [Source:Uniprot/SWISSPROT;Acc:Q8K1M4]
chr4	107897935	107898384	peak1201	upstreamFar	-7657	5	ENSMUSG00000034645	Zyg11a	Protein zyg-11 homolog A. [Source:Uniprot/SWISSPROT;Acc:A2BFL2]
chr4	108882883	108883257	peak1202	upstreamFar	-8249	5	ENSMUSG00000028559	Osbpl9	oxysterol binding protein-like 9 isoform a [Source:RefSeq_peptide;Acc:NP_598646]
chr4	108888240	108888517	peak1203	upstreamFar	-13557	5	ENSMUSG00000028559	Osbpl9	oxysterol binding protein-like 9 isoform a [Source:RefSeq_peptide;Acc:NP_598646]
chr4	116044345	116044530	peak1204	intron	65070	3	ENSMUSG00000003810	Mast2	Microtubule-associated serine/threonine-protein kinase 2 (EC 2.7.11.1). [Source:Uniprot/SWISSPROT;Acc:Q60592]
chr4	117313906	117314210	peak1205	intron	32820	3	ENSMUSG00000033423	Prnpip1	prion protein interacting protein 1 [Source:RefSeq_peptide;Acc:NP_536717]
chr4	125987244	125987518	peak1206	intron	4193	3	ENSMUSG00000056174	Col8a2	Collagen alpha-2(VIII) chain precursor (Endothelial collagen). [Source:Uniprot/SWISSPROT;Acc:P25318]
chr4	132519527	132519966	peak1207	upstreamFar	-10312	5	ENSMUSG00000028874	Fgr	Proto-oncogene tyrosine-protein kinase FGR (EC 2.7.10.2) (P55-FGR) (C- FGR). [Source:Uniprot/SWISSPROT;Acc:P14234]
chr4	132663588	132664213	peak1208	downstreamFar	-19070	3	ENSMUSG00000066041	ENSMUSG00000066041	Putative uncharacterized protein. [Source:Uniprot/SPTREMBL;Acc:Q6R5G1]
chr4	132781916	132782458	peak1209	downstreamNear	-1650	3	ENSMUSG00000028865	Cd164l2	CD164 sialomucin-like 2 protein precursor. [Source:Uniprot/SWISSPROT;Acc:Q9D6W7]
chr4	133047825	133048033	peak1210	intron	908	3	ENSMUSG00000056596	2300002D11Rik	RIKEN cDNA 2300002D11 gene (2300002D11Rik), mRNA [Source:RefSeq_dna;Acc:NM_001081156]
chr4	134474189	134474553	peak1211	upstreamNear	-3441	5	ENSMUSG00000028822	Tmem50a	Transmembrane protein 50A (Small membrane protein 1). [Source:Uniprot/SWISSPROT;Acc:Q9CXL1]
chr4	134745672	134746191	peak1212	downstreamFar	-12026	3	ENSMUSG00000070691	Runx3	Runt-related transcription factor 3 (Core-binding factor, alpha 3 subunit) (CBF-alpha 3) (Acute myeloid leukemia 2 protein) (Oncogene AML-2) (Polyomavirus enhancer-binding protein 2 alpha C subunit) (PEBP2-alpha C) (PEA2-alpha C) (SL3-3 enhancer factor 1 [Source:Uniprot/SWISSPROT;Acc:Q64131]
chr4	135679082	135679343	peak1213	upstreamFar	-20527	5	ENSMUSG00000007872	Id3	DNA-binding protein inhibitor ID-3 (Inhibitor of DNA binding 3) (ID- like protein inhibitor HLH 462). [Source:Uniprot/SWISSPROT;Acc:P41133]
chr4	136653690	136653932	peak1214	distant	-49095	5	ENSMUSG00000060862	Zbtb40	zinc finger and BTB domain containing 40 [Source:RefSeq_peptide;Acc:NP_937891]
chr4	136677518	136677916	peak1215	distant	-73001	5	ENSMUSG00000060862	Zbtb40	zinc finger and BTB domain containing 40 [Source:RefSeq_peptide;Acc:NP_937891]
chr4	138788336	138789341	peak1216	intron	39999	5	ENSMUSG00000028745	Capzb	F-actin-capping protein subunit beta (CapZ beta). [Source:Uniprot/SWISSPROT;Acc:P47757]
chr4	144870859	144871323	peak1217	intron	14049	3	ENSMUSG00000028602	Tnfrsf8	Tumor necrosis factor receptor superfamily member 8 precursor (CD30L receptor) (Lymphocyte activation antigen CD30). [Source:Uniprot/SWISSPROT;Acc:Q60846]
chr4	147887015	147887315	peak1218	intron	44626	3	ENSMUSG00000028991	Frap1	FKBP12-rapamycin complex-associated protein (FK506-binding protein 12- rapamycin complex-associated protein 1) (Rapamycin target protein) (RAPT1) (Mammalian target of rapamycin) (mTOR). [Source:Uniprot/SWISSPROT;Acc:Q9JLN9]
chr4	147887427	147887807	peak1219	intron	44174	3	ENSMUSG00000028991	Frap1	FKBP12-rapamycin complex-associated protein (FK506-binding protein 12- rapamycin complex-associated protein 1) (Rapamycin target protein) (RAPT1) (Mammalian target of rapamycin) (mTOR). [Source:Uniprot/SWISSPROT;Acc:Q9JLN9]
chr4	149353783	149354282	peak1220	exon	442	3	ENSMUSG00000028980	H6pd	GDH/6PGL endoplasmic bifunctional protein precursor [Includes: Glucose 1-dehydrogenase (EC 1.1.1.47) (Hexose-6-phosphate dehydrogenase); 6- phosphogluconolactonase (EC 3.1.1.31) (6PGL)]. [Source:Uniprot/SWISSPROT;Acc:Q8CFX1]
chr4	149363112	149363345	peak1221	intron	9638	3	ENSMUSG00000028980	H6pd	GDH/6PGL endoplasmic bifunctional protein precursor [Includes: Glucose 1-dehydrogenase (EC 1.1.1.47) (Hexose-6-phosphate dehydrogenase); 6- phosphogluconolactonase (EC 3.1.1.31) (6PGL)]. [Source:Uniprot/SWISSPROT;Acc:Q8CFX1]
chr4	149363416	149363609	peak1222	intron	9922	3	ENSMUSG00000028980	H6pd	GDH/6PGL endoplasmic bifunctional protein precursor [Includes: Glucose 1-dehydrogenase (EC 1.1.1.47) (Hexose-6-phosphate dehydrogenase); 6- phosphogluconolactonase (EC 3.1.1.31) (6PGL)]. [Source:Uniprot/SWISSPROT;Acc:Q8CFX1]
chr4	149461021	149461447	peak1223	upstreamNear	-378	5	ENSMUSG00000047875	Gpr157	Probable G-protein coupled receptor 157. [Source:Uniprot/SWISSPROT;Acc:Q8C206]
chr4	149957475	149958022	peak1224	intron	38327	3	ENSMUSG00000039852	Rere	Arginine-glutamic acid dipeptide repeats protein (Atrophin-2). [Source:Uniprot/SWISSPROT;Acc:Q80TZ9]
chr4	150081161	150081792	peak1225	distant	-55204	5	ENSMUSG00000039838	Slc45a1	Proton-associated sugar transporter A (PAST-A) (Solute carrier family 45 member 1) (Deleted in neuroblastoma 5 protein homolog) (DNb-5 homolog). [Source:Uniprot/SWISSPROT;Acc:Q8BIV7]
chr4	150150212	150150716	peak1226	distant	-51868	3	ENSMUSG00000078492
chr4	150158531	150158825	peak1227	distant	-43654	3	ENSMUSG00000078492
chr4	150158863	150159678	peak1228	distant	-43062	3	ENSMUSG00000078492
chr4	150174071	150174408	peak1229	distant	-28093	3	ENSMUSG00000078492
chr4	150245714	150246248	peak1230	downstreamNear	-2980	3	ENSMUSG00000028967	Errfi1	ERBB receptor feedback inhibitor 1 (Mitogen-inducible gene 6 protein homolog) (Mig-6). [Source:Uniprot/SWISSPROT;Acc:Q99JZ7]
chr5	3309262	3309531	peak1231	distant	-34916	5	ENSMUSG00000040274	Cdk6	Cell division protein kinase 6 (EC 2.7.11.22) (Serine/threonine- protein kinase PLSTIRE) (CRK2). [Source:Uniprot/SWISSPROT;Acc:Q64261]
chr5	3544849	3544991	peak1232	intron	1087	5	ENSMUSG00000058503	5830415L20Rik	Protein FAM133B. [Source:Uniprot/SWISSPROT;Acc:Q9CVI2]
chr5	4234590	4234816	peak1233	distant	-37051	3	ENSMUSG00000053178	ENSMUSG00000053178	mitochondrial transcription termination factor-like precursor [Source:RefSeq_peptide;Acc:NP_001036135]
chr5	4323337	4323820	peak1234	distant	-125926	3	ENSMUSG00000053178	ENSMUSG00000053178	mitochondrial transcription termination factor-like precursor [Source:RefSeq_peptide;Acc:NP_001036135]
chr5	5689081	5689466	peak1235	intron	5295	5	ENSMUSG00000015653	Steap2	Metalloreductase STEAP2 (EC 1.16.1.-) (Six-transmembrane epithelial antigen of prostate 2). [Source:Uniprot/SWISSPROT;Acc:Q8BWB6]
chr5	16595102	16595414	peak1236	distant	-356477	5	ENSMUSG00000059179
chr5	16900299	16900598	peak1237	distant	-81492	5	ENSMUSG00000058643	Speer4f	spermatogenesis associated glutamate (E)-rich protein 4f [Source:RefSeq_peptide;Acc:NP_081885]
chr5	17382558	17382879	peak1238	distant	-41204	5	ENSMUSG00000002944	Cd36	Platelet glycoprotein 4 (Platelet glycoprotein IV) (GPIV) (GPIIIB) (CD36 antigen) (PAS IV) (PAS-4). [Source:Uniprot/SWISSPROT;Acc:Q08857]
chr5	24482806	24483098	peak1239	intron	114386	3	ENSMUSG00000028944	Prkag2	5'-AMP-activated protein kinase subunit gamma-2 (AMPK gamma-2 chain) (AMPK gamma2). [Source:Uniprot/SWISSPROT;Acc:Q91WG5]
chr5	24751706	24752104	peak1240	intron	19831	3	ENSMUSG00000038072	Galnt11	Polypeptide N-acetylgalactosaminyltransferase 11 (EC 2.4.1.41) (Protein-UDP acetylgalactosaminyltransferase 11) (UDP- GalNAc:polypeptide N-acetylgalactosaminyltransferase 11) (Polypeptide GalNAc transferase 11) (GalNAc-T11) (pp-GaNTase 11). [Source:Uniprot/SWISSPROT;Acc:Q921L8]
chr5	24802757	24803038	peak1241	intron	25285	3	ENSMUSG00000038056	Mll3	Myeloid/lymphoid or mixed-lineage leukemia protein 3 homolog (EC 2.1.1.43) (Histone-lysine N-methyltransferase, H3 lysine-4 specific MLL3). [Source:Uniprot/SWISSPROT;Acc:Q8BRH4]
chr5	29715179	29715571	peak1242	upstreamFar	-10445	5	ENSMUSG00000010721	Lmbr1	Limb region 1 protein. [Source:Uniprot/SWISSPROT;Acc:Q9JIT0]
chr5	31264074	31264356	peak1243	upstreamNear	-1534	5	ENSMUSG00000045302	Preb	Prolactin regulatory element-binding protein (Mammalian guanine nucleotide exchange factor mSec12). [Source:Uniprot/SWISSPROT;Acc:Q9WUQ2]
chr5	31277281	31277565	peak1244	exon	1964	3	ENSMUSG00000006642	Tcf23	Transcription factor 23 (Basic helix-loop-helix transcription factor OUT) (Ovary, uterus and testis protein). [Source:Uniprot/SWISSPROT;Acc:Q9JLR5]
chr5	31868830	31869066	peak1245	downstreamFar	-12535	3	ENSMUSG00000029141	Slc4a1ap	solute carrier family 4 (anion exchanger), member 1, adaptor protein [Source:RefSeq_peptide;Acc:NP_033232]
chr5	32118069	32118244	peak1246	intron	117777	5	ENSMUSG00000052139	Bre	Protein BRE (Brain and reproductive organ-expressed protein). [Source:Uniprot/SWISSPROT;Acc:Q8K3W0]
chr5	32208225	32208629	peak1247	intron	178908	3	ENSMUSG00000052139	Bre	Protein BRE (Brain and reproductive organ-expressed protein). [Source:Uniprot/SWISSPROT;Acc:Q8K3W0]
chr5	32436090	32436438	peak1248	upstreamNear	-1959	5	ENSMUSG00000029135	Fosl2	Fos-related antigen 2. [Source:Uniprot/SWISSPROT;Acc:P47930]
chr5	35978573	35979224	peak1249	downstreamFar	-15784	3	ENSMUSG00000029096	Htra3	Probable serine protease HTRA3 precursor (EC 3.4.21.-) (High- temperature requirement factor A3) (Pregnancy-related serine protease) (Toll-associated serine protease). [Source:Uniprot/SWISSPROT;Acc:Q9D236]
chr5	36917109	36917575	peak1250	intron	10131	5	ENSMUSG00000029192	Tbc1d14	TBC1 domain family member 14. [Source:Uniprot/SWISSPROT;Acc:Q8CGA2]
chr5	39295886	39296183	peak1251	distant	-108610	5	ENSMUSG00000039315	Clnk	Mast cell immunoreceptor signal transducer (Cytokine-dependent hematopoietic cell linker). [Source:Uniprot/SWISSPROT;Acc:Q9QZE2]
chr5	41595707	41595918	peak1252	distant	-421197	3	ENSMUSG00000029128	Rab28	Ras-related protein Rab-28. [Source:Uniprot/SWISSPROT;Acc:Q99KL7]
chr5	64587745	64587928	peak1253	intron	36386	5	ENSMUSG00000029174	Tbc1d1	TBC1 domain family member 1. [Source:Uniprot/SWISSPROT;Acc:Q60949]
chr5	65899532	65900000	peak1254	upstreamFar	-15697	5	ENSMUSG00000037822	1110003E01Rik	Uncharacterized protein C4orf34 homolog. [Source:Uniprot/SWISSPROT;Acc:Q91VT8]
chr5	66904679	66905008	peak1255	distant	-61299	5	ENSMUSG00000029207	Apbb2	Amyloid beta A4 precursor protein-binding family B member 2. [Source:Uniprot/SWISSPROT;Acc:Q9DBR4]
chr5	66915499	66915727	peak1256	distant	-72069	5	ENSMUSG00000029207	Apbb2	Amyloid beta A4 precursor protein-binding family B member 2. [Source:Uniprot/SWISSPROT;Acc:Q9DBR4]
chr5	66935096	66935383	peak1257	distant	-91695	5	ENSMUSG00000029207	Apbb2	Amyloid beta A4 precursor protein-binding family B member 2. [Source:Uniprot/SWISSPROT;Acc:Q9DBR4]
chr5	66963698	66964023	peak1258	distant	-103629	5	ENSMUSG00000029223	Uchl1	Ubiquitin carboxyl-terminal hydrolase isozyme L1 (EC 3.4.19.12) (EC 6.-.-.-) (UCH-L1) (Ubiquitin thioesterase L1) (Neuron cytoplasmic protein 9.5) (PGP 9.5) (PGP9.5). [Source:Uniprot/SWISSPROT;Acc:Q9R0P9]
chr5	67004196	67004394	peak1259	distant	-63194	5	ENSMUSG00000029223	Uchl1	Ubiquitin carboxyl-terminal hydrolase isozyme L1 (EC 3.4.19.12) (EC 6.-.-.-) (UCH-L1) (Ubiquitin thioesterase L1) (Neuron cytoplasmic protein 9.5) (PGP 9.5) (PGP9.5). [Source:Uniprot/SWISSPROT;Acc:Q9R0P9]
chr5	67045558	67045814	peak1260	upstreamFar	-21803	5	ENSMUSG00000029223	Uchl1	Ubiquitin carboxyl-terminal hydrolase isozyme L1 (EC 3.4.19.12) (EC 6.-.-.-) (UCH-L1) (Ubiquitin thioesterase L1) (Neuron cytoplasmic protein 9.5) (PGP 9.5) (PGP9.5). [Source:Uniprot/SWISSPROT;Acc:Q9R0P9]
chr5	74700734	74701133	peak1261	intron	99556	3	ENSMUSG00000062110	Scfd2	Sec1 family domain-containing protein 2 (Syntaxin-binding protein 1- like 1) (Neuronal Sec1). [Source:Uniprot/SWISSPROT;Acc:Q8BTY8]
chr5	74733371	74733929	peak1262	intron	132273	3	ENSMUSG00000062110	Scfd2	Sec1 family domain-containing protein 2 (Syntaxin-binding protein 1- like 1) (Neuronal Sec1). [Source:Uniprot/SWISSPROT;Acc:Q8BTY8]
chr5	75053980	75054253	peak1263	intron	27696	5	ENSMUSG00000029228	Lnx1	E3 ubiquitin-protein ligase LNX (EC 6.3.2.-) (Numb-binding protein 1) (Ligand of Numb-binding protein 1) (Ligand of Numb protein X 1). [Source:Uniprot/SWISSPROT;Acc:O70263]
chr5	76866280	76866567	peak1264	distant	-73610	5	ENSMUSG00000029236	Nmu	Neuromedin-U precursor [Contains: Neuromedin-U-23 (NmU-23)]. [Source:Uniprot/SWISSPROT;Acc:Q9QXK8]
chr5	77526718	77527060	peak1265	intron	10876	3	ENSMUSG00000059325	Hopx	Homeodomain-only protein (Homeobox-only protein) (Odd homeobox protein 1) (mOB1). [Source:Uniprot/SWISSPROT;Acc:Q8R1H0]
chr5	81704483	81704725	peak1266	intron	253986	5	ENSMUSG00000037605	Lphn3	Latrophilin-3 precursor (Lectomedin-3). [Source:Uniprot/SWISSPROT;Acc:Q80TS3]
chr5	82040974	82041236	peak1267	intron	183650	3	ENSMUSG00000037605	Lphn3	Latrophilin-3 precursor (Lectomedin-3). [Source:Uniprot/SWISSPROT;Acc:Q80TS3]
chr5	91182814	91183004	peak1268	upstreamFar	-5416	5	ENSMUSG00000029371	Cxcl5	C-X-C motif chemokine 5 precursor (Small-inducible cytokine B5) (Cytokine LIX) [Contains: GCP-2(1-78); GCP-2(9-78)]. [Source:Uniprot/SWISSPROT;Acc:P50228]
chr5	91781666	91781923	peak1269	downstreamNear	-4493	3	ENSMUSG00000080263	Btc	Probetacellulin precursor [Contains: Betacellulin (BTC)]. [Source:Uniprot/SWISSPROT;Acc:Q05928]
chr5	93650557	93650689	peak1270	downstreamFar	-8123	3	ENSMUSG00000029384	2010109A12Rik	Adult male small intestine cDNA, RIKEN full-length enriched library, clone:2010109A12 product:hypothetical Microbodies C-terminal targeting signal containing protein, full insert sequence. [Source:Uniprot/SPTREMBL;Acc:Q9D875]
chr5	93711494	93711955	peak1271	downstreamFar	-6474	3	ENSMUSG00000029385	Ccng2	Cyclin-G2. [Source:Uniprot/SWISSPROT;Acc:O08918]
chr5	96650824	96651131	peak1272	intron	11843	5	ENSMUSG00000029486	Mrpl1	39S ribosomal protein L1, mitochondrial precursor (L1mt) (MRP-L1). [Source:Uniprot/SWISSPROT;Acc:Q99N96]
chr5	99395794	99396111	peak1273	intron	36633	5	ENSMUSG00000072805	ENSMUSG00000072805	Adult male colon cDNA, RIKEN full-length enriched library, clone:9030204C09 product:hypothetical protein, full insert sequence. [Source:Uniprot/SPTREMBL;Acc:Q3UWE0]
chr5	101051030	101051183	peak1274	distant	-32639	3	ENSMUSG00000029319	Coq2	Para-hydroxybenzoate--polyprenyltransferase, mitochondrial precursor (EC 2.5.1.-) (PHB:polyprenyltransferase). [Source:Uniprot/SWISSPROT;Acc:Q66JT7]
chr5	101051907	101052071	peak1275	distant	-31756	3	ENSMUSG00000029319	Coq2	Para-hydroxybenzoate--polyprenyltransferase, mitochondrial precursor (EC 2.5.1.-) (PHB:polyprenyltransferase). [Source:Uniprot/SWISSPROT;Acc:Q66JT7]
chr5	101061735	101061999	peak1276	downstreamFar	-21878	3	ENSMUSG00000029319	Coq2	Para-hydroxybenzoate--polyprenyltransferase, mitochondrial precursor (EC 2.5.1.-) (PHB:polyprenyltransferase). [Source:Uniprot/SWISSPROT;Acc:Q66JT7]
chr5	101065877	101066291	peak1277	downstreamFar	-17661	3	ENSMUSG00000029319	Coq2	Para-hydroxybenzoate--polyprenyltransferase, mitochondrial precursor (EC 2.5.1.-) (PHB:polyprenyltransferase). [Source:Uniprot/SWISSPROT;Acc:Q66JT7]
chr5	104058017	104058787	peak1278	exon	20	5	ENSMUSG00000029321	Slc10a6	Solute carrier family 10 member 6 (Sodium-dependent organic anion transporter). [Source:Uniprot/SWISSPROT;Acc:Q9CXB2]
chr5	104217950	104218527	peak1279	intron	35057	5	ENSMUSG00000029313	Aff1	AF4/FMR2 family member 1 (Protein AF-4) (Proto-oncogene AF4). [Source:Uniprot/SWISSPROT;Acc:O88573]
chr5	104485397	104485621	peak1280	intron	8877	3	ENSMUSG00000029310	Nudt9	ADP-ribose pyrophosphatase, mitochondrial precursor (EC 3.6.1.13) (ADP-ribose diphosphatase) (Adenosine diphosphoribose pyrophosphatase) (ADPR-PPase) (ADP-ribose phosphohydrolase) (Nucleoside diphosphate- linked moiety X motif 9) (Nudix motif 9). [Source:Uniprot/SWISSPROT;Acc:Q8BVU5]
chr5	104665593	104666147	peak1281	downstreamFar	-22749	3	ENSMUSG00000029307	Dmp1	Dentin matrix acidic phosphoprotein 1 precursor (Dentin matrix protein 1) (DMP-1) (AG1). [Source:Uniprot/SWISSPROT;Acc:O55188]
chr5	104822347	104822788	peak1282	distant	-41573	5	ENSMUSG00000029304	Spp1	Osteopontin precursor (Bone sialoprotein 1) (Secreted phosphoprotein 1) (SPP-1) (Minopontin) (Early T-lymphocyte activation 1 protein) (2AR) (Calcium oxalate crystal growth inhibitor protein). [Source:Uniprot/SWISSPROT;Acc:P10923]
chr5	104831744	104832051	peak1283	distant	-32243	5	ENSMUSG00000029304	Spp1	Osteopontin precursor (Bone sialoprotein 1) (Secreted phosphoprotein 1) (SPP-1) (Minopontin) (Early T-lymphocyte activation 1 protein) (2AR) (Calcium oxalate crystal growth inhibitor protein). [Source:Uniprot/SWISSPROT;Acc:P10923]
chr5	104833405	104833768	peak1284	distant	-30554	5	ENSMUSG00000029304	Spp1	Osteopontin precursor (Bone sialoprotein 1) (Secreted phosphoprotein 1) (SPP-1) (Minopontin) (Early T-lymphocyte activation 1 protein) (2AR) (Calcium oxalate crystal growth inhibitor protein). [Source:Uniprot/SWISSPROT;Acc:P10923]
chr5	107420640	107421214	peak1285	downstreamFar	-7477	3	ENSMUSG00000029283	Cdc7	Cell division cycle 7-related protein kinase (EC 2.7.11.1) (CDC7- related kinase) (muCdc7). [Source:Uniprot/SWISSPROT;Acc:Q9Z0H0]
chr5	107454783	107455243	peak1286	distant	-41563	3	ENSMUSG00000029283	Cdc7	Cell division cycle 7-related protein kinase (EC 2.7.11.1) (CDC7- related kinase) (muCdc7). [Source:Uniprot/SWISSPROT;Acc:Q9Z0H0]
chr5	107553107	107553319	peak1287	intron	17622	3	ENSMUSG00000029287	Tgfbr3	TGF-beta receptor type III precursor (TGFR-3) (Transforming growth factor beta receptor III) (Betaglycan). [Source:Uniprot/SWISSPROT;Acc:O88393]
chr5	107595665	107595985	peak1288	intron	60234	3	ENSMUSG00000029287	Tgfbr3	TGF-beta receptor type III precursor (TGFR-3) (Transforming growth factor beta receptor III) (Betaglycan). [Source:Uniprot/SWISSPROT;Acc:O88393]
chr5	107648334	107648939	peak1289	intron	69903	5	ENSMUSG00000029287	Tgfbr3	TGF-beta receptor type III precursor (TGFR-3) (Transforming growth factor beta receptor III) (Betaglycan). [Source:Uniprot/SWISSPROT;Acc:O88393]
chr5	111029883	111030178	peak1290	intron	20364	3	ENSMUSG00000033316	Galnt9	UDP-N-acetyl-alpha-D-galactosamine:polypeptide N-acetylgalactosaminyltransferase 9 [Source:RefSeq_peptide;Acc:NP_938048]
chr5	111031936	111032410	peak1291	intron	18221	3	ENSMUSG00000033316	Galnt9	UDP-N-acetyl-alpha-D-galactosamine:polypeptide N-acetylgalactosaminyltransferase 9 [Source:RefSeq_peptide;Acc:NP_938048]
chr5	111040351	111040785	peak1292	intron	9826	3	ENSMUSG00000033316	Galnt9	UDP-N-acetyl-alpha-D-galactosamine:polypeptide N-acetylgalactosaminyltransferase 9 [Source:RefSeq_peptide;Acc:NP_938048]
chr5	112036482	112036841	peak1293	downstreamFar	-20488	3	ENSMUSG00000052848	C130026L21Rik	16 days embryo head cDNA, RIKEN full-length enriched library, clone:C130026L21 product:hypothetical protein, full insert sequence (RIKEN cDNA C130026L21 gene). [Source:Uniprot/SPTREMBL;Acc:Q8C897]
chr5	112309301	112309735	peak1294	distant	-293345	3	ENSMUSG00000052848	C130026L21Rik	16 days embryo head cDNA, RIKEN full-length enriched library, clone:C130026L21 product:hypothetical protein, full insert sequence (RIKEN cDNA C130026L21 gene). [Source:Uniprot/SPTREMBL;Acc:Q8C897]
chr5	114120163	114120365	peak1295	upstreamFar	-19865	5	ENSMUSG00000042190	Cmklr1	Chemokine receptor-like 1 (G-protein coupled receptor DEZ). [Source:Uniprot/SWISSPROT;Acc:P97468]
chr5	114122471	114123143	peak1296	upstreamFar	-22408	5	ENSMUSG00000042190	Cmklr1	Chemokine receptor-like 1 (G-protein coupled receptor DEZ). [Source:Uniprot/SWISSPROT;Acc:P97468]
chr5	114806688	114807042	peak1297	exon	41	5	ENSMUSG00000066952	Myo1h	0 day neonate skin cDNA, RIKEN full-length enriched library, clone:4631401O15 product:MYOSIN-1H homolog. [Source:Uniprot/SPTREMBL;Acc:Q9D6A1]
chr5	118593590	118594096	peak1298	intron	11577	5	ENSMUSG00000032867	Fbxw8	F-box/WD repeat-containing protein 8 (F-box and WD-40 domain- containing protein 8). [Source:Uniprot/SWISSPROT;Acc:Q8BIA4]
chr5	118777956	118778234	peak1299	distant	-61506	3	ENSMUSG00000077540	SNORA17	Small nucleolar RNA SNORA17 [Source: RFAM 8.1]
chr5	118874648	118875042	peak1300	distant	-135907	5	ENSMUSG00000018076	Med13l	Mediator of RNA polymerase II transcription subunit 13-like (Mediator complex subunit 13-like) (Thyroid hormone receptor-associated protein 2) (Thyroid hormone receptor-associated protein complex 240 kDa component-like). [Source:Uniprot/SWISSPROT;Acc:Q6JPI3]
chr5	118915353	118915629	peak1301	distant	-95261	5	ENSMUSG00000018076	Med13l	Mediator of RNA polymerase II transcription subunit 13-like (Mediator complex subunit 13-like) (Thyroid hormone receptor-associated protein 2) (Thyroid hormone receptor-associated protein complex 240 kDa component-like). [Source:Uniprot/SWISSPROT;Acc:Q6JPI3]
chr5	118963704	118964267	peak1302	distant	-46767	5	ENSMUSG00000018076	Med13l	Mediator of RNA polymerase II transcription subunit 13-like (Mediator complex subunit 13-like) (Thyroid hormone receptor-associated protein 2) (Thyroid hormone receptor-associated protein complex 240 kDa component-like). [Source:Uniprot/SWISSPROT;Acc:Q6JPI3]
chr5	119054478	119054621	peak1303	intron	43797	5	ENSMUSG00000018076	Med13l	Mediator of RNA polymerase II transcription subunit 13-like (Mediator complex subunit 13-like) (Thyroid hormone receptor-associated protein 2) (Thyroid hormone receptor-associated protein complex 240 kDa component-like). [Source:Uniprot/SWISSPROT;Acc:Q6JPI3]
chr5	119400953	119401565	peak1304	distant	-188270	3	ENSMUSG00000018076	Med13l	Mediator of RNA polymerase II transcription subunit 13-like (Mediator complex subunit 13-like) (Thyroid hormone receptor-associated protein 2) (Thyroid hormone receptor-associated protein complex 240 kDa component-like). [Source:Uniprot/SWISSPROT;Acc:Q6JPI3]
chr5	122730181	122730383	peak1305	upstreamNear	-4125	5	ENSMUSG00000038582	Pptc7	T-cell activation protein phosphatase 2C [Source:RefSeq_peptide;Acc:NP_796216]
chr5	123220771	123221101	peak1306	intron	8455	5	ENSMUSG00000029471	Camkk2	Calcium/calmodulin-dependent protein kinase kinase 2 (EC 2.7.11.17) (Calcium/calmodulin-dependent protein kinase kinase beta) (CaM-kinase kinase beta) (CaM-KK beta) (CaMKK beta). [Source:Uniprot/SWISSPROT;Acc:Q8C078]
chr5	124158628	124159043	peak1307	intron	9027	3	ENSMUSG00000029427	Zcchc8	Zinc finger CCHC domain-containing protein 8. [Source:Uniprot/SWISSPROT;Acc:Q9CYA6]
chr5	124956856	124957177	peak1308	intron	13925	3	ENSMUSG00000029392	Rilpl1	UPF0475 protein. [Source:Uniprot/SWISSPROT;Acc:Q9JJC6]
chr5	125380348	125380763	peak1309	intron	1226	3	ENSMUSG00000051911	Zfp664	12 days embryo embryonic body between diaphragm region and neck cDNA, RIKEN full-length enriched library, clone:9430074L14 product:hypothetical protein, full insert sequence. (Fragment). [Source:Uniprot/SPTREMBL;Acc:Q8BS75]
chr5	127018574	127018920	peak1310	distant	-148723	5	ENSMUSG00000070220	U6	U6 spliceosomal RNA [Source: RFAM 8.1]
chr5	135844270	135844590	peak1311	downstreamNear	-906	3	ENSMUSG00000053388	Trim50	Tripartite motif-containing protein 50. [Source:Uniprot/SWISSPROT;Acc:Q810I2]
chr5	136355244	136355679	peak1312	downstreamNear	-3828	3	ENSMUSG00000064651	U6	U6 spliceosomal RNA [Source: RFAM 8.1]
chr5	136636066	136636647	peak1313	intron	10170	5	ENSMUSG00000039747	Orai2	Protein orai-2 (Transmembrane protein 142B). [Source:Uniprot/SWISSPROT;Acc:Q8BH10]
chr5	137578631	137579217	peak1314	downstreamFar	-8230	3	ENSMUSG00000043279	Trim56	Tripartite motif-containing protein 56. [Source:Uniprot/SWISSPROT;Acc:Q80VI1]
chr5	138112825	138113374	peak1315	intron	12746	5	ENSMUSG00000029722	Hrbl	HIV-1 Rev-binding protein-like protein (Rev/Rex activation domain- binding protein related) (RAB-R). [Source:Uniprot/SWISSPROT;Acc:Q80WC7]
chr5	140647760	140647985	peak1316	intron	149634	5	ENSMUSG00000029554	Mad1l1	Mitotic spindle assembly checkpoint protein MAD1 (Mitotic arrest deficient-like protein 1) (MAD1-like 1). [Source:Uniprot/SWISSPROT;Acc:Q9WTX8]
chr5	142856364	142856856	peak1317	upstreamFar	-20841	5	ENSMUSG00000056493	Foxk1	Forkhead box protein K1 (Myocyte nuclear factor) (MNF). [Source:Uniprot/SWISSPROT;Acc:P42128]
chr5	144305826	144306131	peak1318	upstreamNear	-3610	5	ENSMUSG00000048910	2810453I06Rik	RIKEN cDNA 2810453I06 gene (2810453I06Rik), mRNA [Source:RefSeq_dna;Acc:NM_133703]
chr5	144333058	144333265	peak1319	downstreamFar	-7792	3	ENSMUSG00000048910	2810453I06Rik	RIKEN cDNA 2810453I06 gene (2810453I06Rik), mRNA [Source:RefSeq_dna;Acc:NM_133703]
chr5	149765886	149766202	peak1320	downstreamNear	-2810	3	ENSMUSG00000079069
chr5	150192068	150192527	peak1321	downstreamFar	-17080	3	ENSMUSG00000075529	BC028471	0 day neonate thymus cDNA, RIKEN full-length enriched library, clone:A430091A01 product:hypothetical protein, full insert sequence. [Source:Uniprot/SPTREMBL;Acc:Q3UU29]
chr5	150194022	150194573	peak1322	downstreamFar	-19080	3	ENSMUSG00000075529	BC028471	0 day neonate thymus cDNA, RIKEN full-length enriched library, clone:A430091A01 product:hypothetical protein, full insert sequence. [Source:Uniprot/SPTREMBL;Acc:Q3UU29]
chr5	150369489	150369902	peak1323	intron	38441	5	ENSMUSG00000029658	4930434E21Rik	RIKEN cDNA 4930434E21 gene (4930434E21Rik), mRNA [Source:RefSeq_dna;Acc:NM_029440]
chr5	150387244	150387627	peak1324	intron	27034	3	ENSMUSG00000029658	4930434E21Rik	RIKEN cDNA 4930434E21 gene (4930434E21Rik), mRNA [Source:RefSeq_dna;Acc:NM_029440]
chr5	151625955	151626294	peak1325	downstreamFar	-12859	3	ENSMUSG00000034021	Pds5b	Sister chromatid cohesion protein PDS5 homolog B (Androgen-induced proliferation inhibitor) (Androgen-induced prostate proliferative shutoff-associated protein AS3). [Source:Uniprot/SWISSPROT;Acc:Q4VA53]
chr6	5392786	5393581	peak1326	downstreamFar	-10161	3	ENSMUSG00000042607	Asb4	Ankyrin repeat and SOCS box protein 4 (ASB-4). [Source:Uniprot/SWISSPROT;Acc:Q9WV71]
chr6	5422803	5423039	peak1327	downstreamFar	-10438	3	ENSMUSG00000019577	Pdk4	[Pyruvate dehydrogenase [lipoamide]] kinase isozyme 4, mitochondrial precursor (EC 2.7.11.2) (Pyruvate dehydrogenase kinase isoform 4). [Source:Uniprot/SWISSPROT;Acc:O70571]
chr6	5459382	5460322	peak1328	upstreamFar	-13547	5	ENSMUSG00000019577	Pdk4	[Pyruvate dehydrogenase [lipoamide]] kinase isozyme 4, mitochondrial precursor (EC 2.7.11.2) (Pyruvate dehydrogenase kinase isoform 4). [Source:Uniprot/SWISSPROT;Acc:O70571]
chr6	6192138	6192501	peak1329	distant	-25201	5	ENSMUSG00000015112	Slc25a13	Calcium-binding mitochondrial carrier protein Aralar2 (Mitochondrial aspartate glutamate carrier 2) (Solute carrier family 25 member 13) (Citrin). [Source:Uniprot/SWISSPROT;Acc:Q9QXX4]
chr6	6542766	6543153	peak1330	upstreamFar	-14329	5	ENSMUSG00000042541	Shfm1	26 proteasome complex subunit DSS1 (Split hand/foot malformation type 1 protein homolog) (Deleted in split hand/split foot protein 1 homolog) (Split hand/foot deleted protein 1 homolog). [Source:Uniprot/SWISSPROT;Acc:P60897]
chr6	12398898	12399181	peak1331	intron	106688	5	ENSMUSG00000032625	Thsd7a	Thrombospondin type-1 domain-containing protein 7A precursor. [Source:Uniprot/SWISSPROT;Acc:Q69ZU6]
chr6	12408859	12409445	peak1332	intron	96575	5	ENSMUSG00000032625	Thsd7a	Thrombospondin type-1 domain-containing protein 7A precursor. [Source:Uniprot/SWISSPROT;Acc:Q69ZU6]
chr6	12494219	12494473	peak1333	intron	11381	5	ENSMUSG00000032625	Thsd7a	Thrombospondin type-1 domain-containing protein 7A precursor. [Source:Uniprot/SWISSPROT;Acc:Q69ZU6]
chr6	12621004	12621552	peak1334	distant	-71621	5	ENSMUSG00000065030	5S_rRNA	5S ribosomal RNA [Source: RFAM 8.1]
chr6	12818243	12818583	peak1335	distant	-125395	3	ENSMUSG00000065030	5S_rRNA	5S ribosomal RNA [Source: RFAM 8.1]
chr6	13002874	13003248	peak1336	upstreamFar	-16778	5	ENSMUSG00000029571	Tmem106b	Transmembrane protein 106B. [Source:Uniprot/SWISSPROT;Acc:Q80X71]
chr6	17090583	17090883	peak1337	intron	31100	5	ENSMUSG00000054556	EG232599	10 days neonate cerebellum cDNA, RIKEN full-length enriched library, clone:B930018B01 product:hypothetical protein, full insert sequence (Predicted). [Source:Uniprot/SPTREMBL;Acc:Q8C8H6]
chr6	17093035	17093361	peak1338	intron	28635	5	ENSMUSG00000054556	EG232599	10 days neonate cerebellum cDNA, RIKEN full-length enriched library, clone:B930018B01 product:hypothetical protein, full insert sequence (Predicted). [Source:Uniprot/SPTREMBL;Acc:Q8C8H6]
chr6	17121712	17122036	peak1339	upstreamNear	-41	5	ENSMUSG00000054556	EG232599	10 days neonate cerebellum cDNA, RIKEN full-length enriched library, clone:B930018B01 product:hypothetical protein, full insert sequence (Predicted). [Source:Uniprot/SPTREMBL;Acc:Q8C8H6]
chr6	17122248	17122406	peak1340	upstreamNear	-494	5	ENSMUSG00000054556	EG232599	10 days neonate cerebellum cDNA, RIKEN full-length enriched library, clone:B930018B01 product:hypothetical protein, full insert sequence (Predicted). [Source:Uniprot/SPTREMBL;Acc:Q8C8H6]
chr6	17215108	17215311	peak1341	upstreamFar	-16118	5	ENSMUSG00000000058	Cav2	Caveolin-2. [Source:Uniprot/SWISSPROT;Acc:Q9WVC3]
chr6	17223399	17223614	peak1342	upstreamFar	-7821	5	ENSMUSG00000000058	Cav2	Caveolin-2. [Source:Uniprot/SWISSPROT;Acc:Q9WVC3]
chr6	17223641	17223831	peak1343	upstreamFar	-7591	5	ENSMUSG00000000058	Cav2	Caveolin-2. [Source:Uniprot/SWISSPROT;Acc:Q9WVC3]
chr6	17228424	17228798	peak1344	upstreamNear	-2716	5	ENSMUSG00000000058	Cav2	Caveolin-2. [Source:Uniprot/SWISSPROT;Acc:Q9WVC3]
chr6	17264255	17264681	peak1345	intron	8123	5	ENSMUSG00000007655	Cav1	Caveolin-1. [Source:Uniprot/SWISSPROT;Acc:P49817]
chr6	30499644	30499988	peak1346	intron	8174	5	ENSMUSG00000071553	Cpa2	Carboxypeptidase A2 precursor (EC 3.4.17.15). [Source:Uniprot/SWISSPROT;Acc:Q504N0]
chr6	30614566	30614946	peak1347	intron	11297	3	ENSMUSG00000029790	Tsga14	Centrosomal protein of 41 kDa (Protein Cep41) (Testis-specific gene A14 protein). [Source:Uniprot/SWISSPROT;Acc:Q99NF3]
chr6	31020723	31021174	peak1348	upstreamFar	-7851	5	ENSMUSG00000065604	mmu-mir-29b-1	mmu-mir-29b-1 [Source:miRBase;Acc:MI0000143]
chr6	31039835	31040044	peak1349	distant	-26842	5	ENSMUSG00000065604	mmu-mir-29b-1	mmu-mir-29b-1 [Source:miRBase;Acc:MI0000143]
chr6	31098322	31098641	peak1350	upstreamFar	-5840	5	ENSMUSG00000052894
chr6	31295360	31295743	peak1351	distant	-53293	5	ENSMUSG00000025609	Mkln1	Muskelin. [Source:Uniprot/SWISSPROT;Acc:O89050]
chr6	31452520	31453048	peak1352	intron	5184	3	ENSMUSG00000025609	Mkln1	Muskelin. [Source:Uniprot/SWISSPROT;Acc:O89050]
chr6	31463835	31464192	peak1353	downstreamFar	-5482	3	ENSMUSG00000025608	Podxl	Podocalyxin-like protein 1 precursor. [Source:Uniprot/SWISSPROT;Acc:Q9R0M4]
chr6	32935668	32935930	peak1354	intron	74424	5	ENSMUSG00000053768	Chchd3	Coiled-coil-helix-coiled-coil-helix domain-containing protein 3, mitochondrial precursor. [Source:Uniprot/SWISSPROT;Acc:Q9CRB9]
chr6	32947227	32947539	peak1355	intron	62840	5	ENSMUSG00000053768	Chchd3	Coiled-coil-helix-coiled-coil-helix domain-containing protein 3, mitochondrial precursor. [Source:Uniprot/SWISSPROT;Acc:Q9CRB9]
chr6	37218610	37219011	peak1356	intron	31374	5	ENSMUSG00000038665	NP_001074675.1	diacylglycerol kinase, iota [Source:RefSeq_peptide;Acc:NP_001074675]
chr6	37655618	37656123	peak1357	distant	-100140	5	ENSMUSG00000080242
chr6	38785437	38785625	peak1358	intron	40421	5	ENSMUSG00000061436	Hipk2	Homeodomain-interacting protein kinase 2 (EC 2.7.11.1) (Nuclear body- associated kinase 1) (Sialophorin tail-associated nuclear serine/threonine-protein kinase). [Source:Uniprot/SWISSPROT;Acc:Q9QZR5]
chr6	39192979	39193290	peak1359	distant	-36375	5	ENSMUSG00000042599	Jhdm1d	JmjC domain-containing histone demethylation protein 1D. [Source:Uniprot/SWISSPROT;Acc:Q3UWM4]
chr6	39193497	39193901	peak1360	distant	-36940	5	ENSMUSG00000042599	Jhdm1d	JmjC domain-containing histone demethylation protein 1D. [Source:Uniprot/SWISSPROT;Acc:Q3UWM4]
chr6	39504966	39505336	peak1361	intron	2682	5	ENSMUSG00000038456	Dennd2a	DENN domain-containing protein 2A. [Source:Uniprot/SWISSPROT;Acc:Q8C4S8]
chr6	41775117	41775414	peak1362	upstreamFar	-22305	5	ENSMUSG00000058499	Pip	Prolactin-inducible protein homolog precursor (Prolactin-induced protein) (14 kDa submandibular gland protein) (SMGP) (Gross cystic disease fluid protein 15) (GCDFP-15). [Source:Uniprot/SWISSPROT;Acc:P02816]
chr6	41861719	41861984	peak1363	distant	-39776	5	ENSMUSG00000029865	Sval1	seminal vesicle antigen-like 1 [Source:RefSeq_peptide;Acc:NP_082108]
chr6	42346201	42346840	peak1364	upstreamNear	-3717	5	ENSMUSG00000046652	Tas2r143	Taste receptor type 2 member 143 (T2R143) (Taste receptor type 2 member 43) (T2R43) (mT2R36). [Source:Uniprot/SWISSPROT;Acc:Q7TQB9]
chr6	42532740	42533128	peak1365	downstreamNear	-4278	3	ENSMUSG00000018656	Eapa2	experimental autoimmune prostatitis antigen 2 [Source:RefSeq_peptide;Acc:NP_981933]
chr6	47592442	47592867	peak1366	distant	-47625	5	ENSMUSG00000029687	Ezh2	Enhancer of zeste homolog 2 (ENX-1). [Source:Uniprot/SWISSPROT;Acc:Q61188]
chr6	49046317	49047428	peak1367	intron	23025	5	ENSMUSG00000029815	2410003K15Rik	Uncharacterized protein C7orf30 homolog. [Source:Uniprot/SWISSPROT;Acc:Q9CWV0]
chr6	50757623	50757951	peak1368	distant	-38903	3	ENSMUSG00000073072	G930045G22Rik	Mammary gland RCB-0527 Jyg-MC(B) cDNA, RIKEN full-length enriched library, clone:G930045G22 product:hypothetical protein, full insert sequence. [Source:Uniprot/SPTREMBL;Acc:Q3ULU0]
chr6	50923375	50923684	peak1369	distant	-95451	5	ENSMUSG00000073072	G930045G22Rik	Mammary gland RCB-0527 Jyg-MC(B) cDNA, RIKEN full-length enriched library, clone:G930045G22 product:hypothetical protein, full insert sequence. [Source:Uniprot/SPTREMBL;Acc:Q3ULU0]
chr6	50966761	50967111	peak1370	distant	-138858	5	ENSMUSG00000073072	G930045G22Rik	Mammary gland RCB-0527 Jyg-MC(B) cDNA, RIKEN full-length enriched library, clone:G930045G22 product:hypothetical protein, full insert sequence. [Source:Uniprot/SPTREMBL;Acc:Q3ULU0]
chr6	51285321	51285654	peak1371	distant	-47633	5	ENSMUSG00000054663	ENSMUSG00000054663	10 days neonate head cDNA, RIKEN full-length enriched library, clone:5530400C07 product:hypothetical protein, full insert sequence. [Source:Uniprot/SPTREMBL;Acc:Q8CDB9]
chr6	52046836	52046972	peak1372	distant	-58462	3	ENSMUSG00000029844	Hoxa1	Homeobox protein Hox-A1 (Hox-1.6) (Homeotic protein ERA-1-993) (Early retinoic acid 1) (Homeoboxless protein ERA-1-399). [Source:Uniprot/SWISSPROT;Acc:P09022]
chr6	52454838	52455451	peak1373	distant	-41086	3	ENSMUSG00000029776	Hibadh	3-hydroxyisobutyrate dehydrogenase, mitochondrial precursor (EC 1.1.1.31) (HIBADH). [Source:Uniprot/SWISSPROT;Acc:Q99L13]
chr6	52664395	52664702	peak1374	intron	803	5	ENSMUSG00000004535	Tax1bp1	Tax1-binding protein 1 homolog. [Source:Uniprot/SWISSPROT;Acc:Q3UKC1]
chr6	52775493	52776146	peak1375	intron	57028	3	ENSMUSG00000063568	Jazf1	Juxtaposed with another zinc finger protein 1. [Source:Uniprot/SWISSPROT;Acc:Q80ZQ5]
chr6	53595007	53595290	peak1376	intron	50679	3	ENSMUSG00000053007	9430076C15Rik	cAMP response element-binding protein 5 (CRE-BPa). [Source:Uniprot/SWISSPROT;Acc:Q8K1L0]
chr6	53806767	53807253	peak1377	downstreamFar	-15001	3	ENSMUSG00000077773	SNORA17	Small nucleolar RNA SNORA17 [Source: RFAM 8.1]
chr6	53855519	53855834	peak1378	intron	32403	3	ENSMUSG00000052955	Cpvl	Adult male testis cDNA, RIKEN full-length enriched library, clone:4933436L16 product:similar to CARBOXYPEPTIDASE, VITELLOGENIC- LIKE. [Source:Uniprot/SPTREMBL;Acc:Q9D3S9]
chr6	53872389	53872651	peak1379	intron	49247	3	ENSMUSG00000052955	Cpvl	Adult male testis cDNA, RIKEN full-length enriched library, clone:4933436L16 product:similar to CARBOXYPEPTIDASE, VITELLOGENIC- LIKE. [Source:Uniprot/SPTREMBL;Acc:Q9D3S9]
chr6	53945628	53945868	peak1380	upstreamFar	-17081	5	ENSMUSG00000052955	Cpvl	Adult male testis cDNA, RIKEN full-length enriched library, clone:4933436L16 product:similar to CARBOXYPEPTIDASE, VITELLOGENIC- LIKE. [Source:Uniprot/SPTREMBL;Acc:Q9D3S9]
chr6	54207595	54207961	peak1381	intron	42937	3	ENSMUSG00000004633	Chn2	Beta-chimaerin (Beta-chimerin) (Rho GTPase-activating protein 3). [Source:Uniprot/SWISSPROT;Acc:Q80XD1]
chr6	54303303	54303557	peak1382	downstreamFar	-23236	3	ENSMUSG00000045725	Prr15	Protein PRR15. [Source:Uniprot/SWISSPROT;Acc:Q9D1T5]
chr6	55432391	55433010	peak1383	intron	18749	3	ENSMUSG00000029778	Adcyap1r1	Pituitary adenylate cyclase-activating polypeptide type I receptor precursor (PACAP type I receptor) (PACAP-R-1). [Source:Uniprot/SWISSPROT;Acc:P70205]
chr6	58901619	58901941	peak1384	intron	18246	3	ENSMUSG00000037709	D430015B01Rik	Protein FAM13A1 (Precm1 protein). [Source:Uniprot/SWISSPROT;Acc:Q8BGI4]
chr6	58989625	58990065	peak1385	upstreamFar	-15349	5	ENSMUSG00000037709	D430015B01Rik	Protein FAM13A1 (Precm1 protein). [Source:Uniprot/SWISSPROT;Acc:Q8BGI4]
chr6	59135258	59135559	peak1386	upstreamFar	-23456	5	ENSMUSG00000049232	Tigd2	Tigger transposable element-derived protein 2. [Source:Uniprot/SWISSPROT;Acc:Q0VBL1]
chr6	59401268	59401660	peak1387	distant	-25176	5	ENSMUSG00000045441	Gprin3	G protein-regulated inducer of neurite outgrowth 3 (GRIN3). [Source:Uniprot/SWISSPROT;Acc:Q8BWS5]
chr6	70793086	70793332	peak1388	upstreamNear	-1300	5	ENSMUSG00000031668	Eif2ak3	Eukaryotic translation initiation factor 2-alpha kinase 3 precursor (EC 2.7.11.1) (PRKR-like endoplasmic reticulum kinase) (Pancreatic eIF2-alpha kinase). [Source:Uniprot/SWISSPROT;Acc:Q9Z2B5]
chr6	71396439	71396629	peak1389	upstreamFar	-6052	5	ENSMUSG00000002222	Rmnd5a	Protein RMD5 homolog A. [Source:Uniprot/SWISSPROT;Acc:Q80YQ8]
chr6	71571984	71572284	peak1390	intron	10765	5	ENSMUSG00000053470	Jmjd1a	JmjC domain-containing histone demethylation protein 2A (EC 1.14.11.-) (Jumonji domain-containing protein 1A). [Source:Uniprot/SWISSPROT;Acc:Q6PCM1]
chr6	71957938	71958108	peak1391	distant	-27065	3	ENSMUSG00000080325
chr6	71987729	71987971	peak1392	distant	-56892	3	ENSMUSG00000080325
chr6	72112170	72112548	peak1393	downstreamFar	-7795	3	ENSMUSG00000056091	St3gal5	Lactosylceramide alpha-2,3-sialyltransferase (EC 2.4.99.9) (CMP- NeuAc:lactosylceramide alpha-2,3-sialyltransferase) (Ganglioside GM3 synthase) (ST3Gal V) (Sialyltransferase 9). [Source:Uniprot/SWISSPROT;Acc:O88829]
chr6	72462638	72463410	peak1394	downstreamNear	-624	3	ENSMUSG00000052631	Sh2d6	SH2 domain-containing protein 6. [Source:Uniprot/SWISSPROT;Acc:Q9D413]
chr6	72513205	72513698	peak1395	downstreamNear	-474	3	ENSMUSG00000056737	Capg	Macrophage-capping protein (Actin regulatory protein CAP-G) (Myc basic motif homolog 1) (Actin-capping protein GCAP39). [Source:Uniprot/SWISSPROT;Acc:P24452]
chr6	82720973	82721533	peak1396	intron	3200	5	ENSMUSG00000000628	Hk2	Hexokinase-2 (EC 2.7.1.1) (Hexokinase type II) (HK II). [Source:Uniprot/SWISSPROT;Acc:O08528]
chr6	82977747	82978139	peak1397	intron	2234	3	ENSMUSG00000030041	D6Mm5e	ES cells cDNA, RIKEN full-length enriched library, clone:2410095A01 product:D6MM5E protein, full insert sequence (DNA segment, Chr 6, Miriam Meisler 5, expressed). [Source:Uniprot/SPTREMBL;Acc:Q3V2A0]
chr6	83252125	83252713	peak1398	intron	2520	3	ENSMUSG00000068323	Slc4a5	ES cells cDNA, RIKEN full-length enriched library, clone:C330006M16 product:SODIUM BICARBONATE COTRANSPORTER NBC4E homolog (Fragment). [Source:Uniprot/SPTREMBL;Acc:Q8BX31]
chr6	83265132	83265580	peak1399	intron	2225	5	ENSMUSG00000005667	Mthfd2	Bifunctional methylenetetrahydrofolate dehydrogenase/cyclohydrolase, mitochondrial precursor [Includes: NAD-dependent methylenetetrahydrofolate dehydrogenase (EC 1.5.1.15); Methenyltetrahydrofolate cyclohydrolase (EC 3.5.4.9)]. [Source:Uniprot/SWISSPROT;Acc:P18155]
chr6	84979805	84980032	peak1400	intron	39589	5	ENSMUSG00000033769	Exoc6b	Exoc6b protein (Fragment). [Source:Uniprot/SPTREMBL;Acc:Q6PCN5]
chr6	86726077	86726351	peak1401	intron	17364	5	ENSMUSG00000029994	Anxa4	Annexin A4 (Annexin-4) (Annexin IV). [Source:Uniprot/SWISSPROT;Acc:P97429]
chr6	86727695	86727999	peak1402	intron	15731	5	ENSMUSG00000029994	Anxa4	Annexin A4 (Annexin-4) (Annexin IV). [Source:Uniprot/SWISSPROT;Acc:P97429]
chr6	87079967	87080266	peak1403	downstreamNear	-3732	3	ENSMUSG00000033420	Antxr1	Anthrax toxin receptor 1 precursor (Tumor endothelial marker 8). [Source:Uniprot/SWISSPROT;Acc:Q9CZ52]
chr6	88012431	88012818	peak1404	upstreamFar	-17385	5	ENSMUSG00000079477	Rab7	Ras-related protein Rab-7a. [Source:Uniprot/SWISSPROT;Acc:P51150]
chr6	88320409	88320689	peak1405	intron	75958	5	ENSMUSG00000033216	Eefsec	Selenocysteine-specific elongation factor (Elongation factor sec) (Eukaryotic elongation factor, selenocysteine-tRNA-specific) (mSelB). [Source:Uniprot/SWISSPROT;Acc:Q9JHW4]
chr6	88597996	88598324	peak1406	upstreamFar	-20721	5	ENSMUSG00000033182	Klhdc6	kelch domain containing 6 [Source:RefSeq_peptide;Acc:NP_083289]
chr6	89809975	89810207	peak1407	downstreamFar	-9416	3	ENSMUSG00000068231	V1ra5	Vomeronasal type-1 receptor A5 (Vomeronasal type-1 receptor A2). [Source:Uniprot/SWISSPROT;Acc:Q8VIC9]
chr6	89817383	89817614	peak1408	downstreamNear	-2009	3	ENSMUSG00000068231	V1ra5	Vomeronasal type-1 receptor A5 (Vomeronasal type-1 receptor A2). [Source:Uniprot/SWISSPROT;Acc:Q8VIC9]
chr6	90420933	90421723	peak1409	intron	3901	3	ENSMUSG00000030087	Klf15	Krueppel-like factor 15 (Cardiovascular Krueppel-like factor). [Source:Uniprot/SWISSPROT;Acc:Q9EPW2]
chr6	90459162	90459538	peak1410	distant	-34121	3	ENSMUSG00000030087	Klf15	Krueppel-like factor 15 (Cardiovascular Krueppel-like factor). [Source:Uniprot/SWISSPROT;Acc:Q9EPW2]
chr6	90645762	90646077	peak1411	intron	35542	3	ENSMUSG00000034312	Iqsec1	IQ motif and Sec7 domain-containing protein 1. [Source:Uniprot/SWISSPROT;Acc:Q8R0S2]
chr6	91095659	91095952	peak1412	upstreamFar	-11004	5	ENSMUSG00000034245	Hdac11	Histone deacetylase 11 (HD11). [Source:Uniprot/SWISSPROT;Acc:Q91WA3]
chr6	91491750	91492305	peak1413	downstreamFar	-19413	3	ENSMUSG00000034192	Lsm3	U6 snRNA-associated Sm-like protein LSm3. [Source:Uniprot/SWISSPROT;Acc:P62311]
chr6	91513308	91513696	peak1414	distant	-40888	3	ENSMUSG00000034192	Lsm3	U6 snRNA-associated Sm-like protein LSm3. [Source:Uniprot/SWISSPROT;Acc:P62311]
chr6	91693066	91693337	peak1415	intron	15854	3	ENSMUSG00000030096	Slc6a6	Sodium- and chloride-dependent taurine and beta-alanine transporter. [Source:Uniprot/SWISSPROT;Acc:O35316]
chr6	92334816	92335127	peak1416	intron	14069	3	ENSMUSG00000030020	Prickle2	Prickle-like protein 2. [Source:Uniprot/SWISSPROT;Acc:Q80Y24]
chr6	92777202	92777602	peak1417	intron	54709	3	ENSMUSG00000030022	Adamts9	a disintegrin-like and metalloprotease (reprolysin type) with thrombospondin type 1 motif, 9 [Source:RefSeq_peptide;Acc:NP_780523]
chr6	92819073	92819480	peak1418	intron	74210	5	ENSMUSG00000030022	Adamts9	a disintegrin-like and metalloprotease (reprolysin type) with thrombospondin type 1 motif, 9 [Source:RefSeq_peptide;Acc:NP_780523]
chr6	92931461	92931767	peak1419	distant	-38128	5	ENSMUSG00000030022	Adamts9	a disintegrin-like and metalloprotease (reprolysin type) with thrombospondin type 1 motif, 9 [Source:RefSeq_peptide;Acc:NP_780523]
chr6	92991074	92991469	peak1420	distant	-97785	5	ENSMUSG00000030022	Adamts9	a disintegrin-like and metalloprotease (reprolysin type) with thrombospondin type 1 motif, 9 [Source:RefSeq_peptide;Acc:NP_780523]
chr6	93027086	93027405	peak1421	distant	-133759	5	ENSMUSG00000030022	Adamts9	a disintegrin-like and metalloprotease (reprolysin type) with thrombospondin type 1 motif, 9 [Source:RefSeq_peptide;Acc:NP_780523]
chr6	93173996	93174397	peak1422	distant	-111256	3	ENSMUSG00000077180	SNORA17	Small nucleolar RNA SNORA17 [Source: RFAM 8.1]
chr6	94352182	94352479	peak1423	distant	-98017	5	ENSMUSG00000045100	Slc25a26	solute carrier family 25 (mitochondrial carrier, phosphate carrier), member 26 [Source:RefSeq_peptide;Acc:NP_080531]
chr6	94608252	94608518	peak1424	intron	41767	5	ENSMUSG00000030029	Lrig1	Leucine-rich repeats and immunoglobulin-like domains protein 1 precursor (LIG-1). [Source:Uniprot/SWISSPROT;Acc:P70193]
chr6	94619443	94619775	peak1425	intron	30543	5	ENSMUSG00000030029	Lrig1	Leucine-rich repeats and immunoglobulin-like domains protein 1 precursor (LIG-1). [Source:Uniprot/SWISSPROT;Acc:P70193]
chr6	97095186	97095409	peak1426	exon	3624	5	ENSMUSG00000035245	A130022J15Rik	Uncharacterized glycosyltransferase AER61 precursor (EC 2.4.-.-). [Source:Uniprot/SWISSPROT;Acc:Q8BYW9]
chr6	97874316	97874552	peak1427	intron	94267	3	ENSMUSG00000035158	Mitf	Microphthalmia-associated transcription factor. [Source:Uniprot/SWISSPROT;Acc:Q08874]
chr6	98876385	98876597	peak1428	exon	1159	3	ENSMUSG00000030067	Foxp1	Forkhead box protein P1 (Forkhead-related transcription factor 1). [Source:Uniprot/SWISSPROT;Acc:P58462]
chr6	99023943	99024162	peak1429	intron	148720	3	ENSMUSG00000030067	Foxp1	Forkhead box protein P1 (Forkhead-related transcription factor 1). [Source:Uniprot/SWISSPROT;Acc:P58462]
chr6	99125360	99125890	peak1430	intron	90884	5	ENSMUSG00000030067	Foxp1	Forkhead box protein P1 (Forkhead-related transcription factor 1). [Source:Uniprot/SWISSPROT;Acc:P58462]
chr6	99277612	99278136	peak1431	distant	-61365	5	ENSMUSG00000030067	Foxp1	Forkhead box protein P1 (Forkhead-related transcription factor 1). [Source:Uniprot/SWISSPROT;Acc:P58462]
chr6	99393446	99393902	peak1432	distant	-177165	5	ENSMUSG00000030067	Foxp1	Forkhead box protein P1 (Forkhead-related transcription factor 1). [Source:Uniprot/SWISSPROT;Acc:P58462]
chr6	99397031	99397618	peak1433	distant	-177807	3	ENSMUSG00000030068	Eif4e3	Eukaryotic translation initiation factor 4E type 3 (eIF4E type 3) (eIF-4E type 3) (eIF4E-3) (eIF-4E3). [Source:Uniprot/SWISSPROT;Acc:Q9DBB5]
chr6	99414898	99415267	peak1434	distant	-160049	3	ENSMUSG00000030068	Eif4e3	Eukaryotic translation initiation factor 4E type 3 (eIF4E type 3) (eIF-4E type 3) (eIF4E-3) (eIF-4E3). [Source:Uniprot/SWISSPROT;Acc:Q9DBB5]
chr6	100025116	100025315	peak1435	distant	-153345	3	ENSMUSG00000072872	Rybp	RING1 and YY1-binding protein (Death effector domain-associated factor) (DED-associated factor). [Source:Uniprot/SWISSPROT;Acc:Q8CCI5]
chr6	100208024	100208399	peak1436	intron	29224	5	ENSMUSG00000072872	Rybp	RING1 and YY1-binding protein (Death effector domain-associated factor) (DED-associated factor). [Source:Uniprot/SWISSPROT;Acc:Q8CCI5]
chr6	100230222	100230671	peak1437	intron	6989	5	ENSMUSG00000072872	Rybp	RING1 and YY1-binding protein (Death effector domain-associated factor) (DED-associated factor). [Source:Uniprot/SWISSPROT;Acc:Q8CCI5]
chr6	100682326	100683047	peak1438	intron	27958	5	ENSMUSG00000030074	Glt8d4	Glycosyltransferase 8 domain-containing protein 4 (EC 2.4.1.-). [Source:Uniprot/SWISSPROT;Acc:Q810K9]
chr6	108043433	108043865	peak1439	downstreamFar	-13374	3	ENSMUSG00000030101	Sumf1	Sulfatase-modifying factor 1 precursor (C-alpha-formyglycine- generating enzyme 1). [Source:Uniprot/SWISSPROT;Acc:Q8R0F3]
chr6	108406995	108407273	peak1440	intron	93969	3	ENSMUSG00000030102	Itpr1	Inositol 1,4,5-trisphosphate receptor type 1 (Type 1 inositol 1,4,5- trisphosphate receptor) (Type 1 InsP3 receptor) (IP3 receptor isoform 1) (InsP3R1) (Inositol 1,4,5-trisphosphate-binding protein P400) (Purkinje cell protein 1) (Protein PCD-6). [Source:Uniprot/SWISSPROT;Acc:P11881]
chr6	114811066	114811410	peak1441	downstreamNear	-625	3	ENSMUSG00000030314	Atg7	Autophagy-related protein 7 (APG7-like) (Ubiquitin-activating enzyme E1-like protein) (mAGP7). [Source:Uniprot/SWISSPROT;Acc:Q9D906]
chr6	115188508	115189136	peak1442	intron	43192	3	ENSMUSG00000009394	Syn2	Synapsin-2 (Synapsin II). [Source:Uniprot/SWISSPROT;Acc:Q64332]
chr6	115362553	115362788	peak1443	upstreamFar	-9414	5	ENSMUSG00000000440	Pparg	Peroxisome proliferator-activated receptor gamma (PPAR-gamma) (Nuclear receptor subfamily 1 group C member 3). [Source:Uniprot/SWISSPROT;Acc:P37238]
chr6	115371775	115372058	peak1444	upstreamNear	-168	5	ENSMUSG00000000440	Pparg	Peroxisome proliferator-activated receptor gamma (PPAR-gamma) (Nuclear receptor subfamily 1 group C member 3). [Source:Uniprot/SWISSPROT;Acc:P37238]
chr6	115374532	115374839	peak1445	intron	2601	5	ENSMUSG00000000440	Pparg	Peroxisome proliferator-activated receptor gamma (PPAR-gamma) (Nuclear receptor subfamily 1 group C member 3). [Source:Uniprot/SWISSPROT;Acc:P37238]
chr6	115467880	115468265	peak1446	distant	-26650	5	ENSMUSG00000042389	Tsen2	tRNA-splicing endonuclease subunit Sen2 (EC 3.1.27.9) (tRNA-intron endonuclease Sen2). [Source:Uniprot/SWISSPROT;Acc:Q6P7W5]
chr6	115469236	115469873	peak1447	distant	-25168	5	ENSMUSG00000042389	Tsen2	tRNA-splicing endonuclease subunit Sen2 (EC 3.1.27.9) (tRNA-intron endonuclease Sen2). [Source:Uniprot/SWISSPROT;Acc:Q6P7W5]
chr6	115942029	115942483	peak1448	intron	2767	5	ENSMUSG00000030123	Plxnd1	plexin D1 [Source:RefSeq_peptide;Acc:NP_080652]
chr6	116177820	116178064	peak1449	intron	19886	5	ENSMUSG00000024104	D6Wsu116e	16 days neonate thymus cDNA, RIKEN full-length enriched library, clone:A130095H06 product:hypothetical protein, full insert sequence. [Source:Uniprot/SPTREMBL;Acc:Q8CAP0]
chr6	116309326	116309676	peak1450	intron	21461	5	ENSMUSG00000025702	2010-03-08	E3 ubiquitin-protein ligase MARCH8 (EC 6.3.2.-) (Membrane-associated RING finger protein 8) (Membrane-associated RING-CH protein VIII) (MARCH-VIII) (Cellular modulator of immune recognition) (c-MIR). [Source:Uniprot/SWISSPROT;Acc:Q9DBD2]
chr6	116642089	116642317	peak1451	downstreamNear	-445	3	ENSMUSG00000048108	C230095G01Rik	RIKEN cDNA C230095G01 gene (C230095G01Rik), mRNA [Source:RefSeq_dna;Acc:NM_178768]
chr6	116642335	116642544	peak1452	downstreamNear	-209	3	ENSMUSG00000048108	C230095G01Rik	RIKEN cDNA C230095G01 gene (C230095G01Rik), mRNA [Source:RefSeq_dna;Acc:NM_178768]
chr6	117269709	117270044	peak1453	distant	-105810	5	ENSMUSG00000079942
chr6	117280861	117281068	peak1454	distant	-116898	5	ENSMUSG00000079942
chr6	117602881	117603464	peak1455	distant	-63319	5	ENSMUSG00000072829	2900097C17Rik	Adult male testis cDNA, RIKEN full-length enriched library, clone:4930563C06 product:hypothetical protein, full insert sequence. (Fragment). [Source:Uniprot/SPTREMBL;Acc:Q8CER4]
chr6	118771602	118771784	peak1456	intron	229371	3	ENSMUSG00000051331	Cacna1c	Voltage-dependent L-type calcium channel subunit alpha-1C (Voltage- gated calcium channel subunit alpha Cav1.2) (Calcium channel, L type, alpha-1 polypeptide, isoform 1, cardiac muscle) (Mouse brain class C) (MBC) (MELC-CC). [Source:Uniprot/SWISSPROT;Acc:Q01815]
chr6	118885940	118886375	peak1457	intron	284067	3	ENSMUSG00000041477	Dcp1b	mRNA-decapping enzyme 1B (EC 3.-.-.-). [Source:Uniprot/SWISSPROT;Acc:Q3U564]
chr6	119346296	119346575	peak1458	intron	21066	5	ENSMUSG00000030168	Adipor2	Adiponectin receptor protein 2. [Source:Uniprot/SWISSPROT;Acc:Q8BQS5]
chr6	119368692	119369253	peak1459	upstreamNear	-1471	5	ENSMUSG00000030168	Adipor2	Adiponectin receptor protein 2. [Source:Uniprot/SWISSPROT;Acc:Q8BQS5]
chr6	120095496	120095920	peak1460	intron	52340	5	ENSMUSG00000041377	Ninj2	Ninjurin-2 (Nerve injury-induced protein 2). [Source:Uniprot/SWISSPROT;Acc:Q9JL89]
chr6	120877684	120878025	peak1461	downstreamNear	-3871	3	ENSMUSG00000051586	BC030863	Uncharacterized protein KIAA0819. [Source:Uniprot/SWISSPROT;Acc:Q3UGQ8]
chr6	122521385	122521686	peak1462	downstreamFar	-6275	3	ENSMUSG00000040613	Apobec1	C->U-editing enzyme APOBEC-1 (EC 3.5.4.-) (Apolipoprotein B mRNA- editing enzyme 1). [Source:Uniprot/SWISSPROT;Acc:P51908]
chr6	122732305	122732703	peak1463	downstreamFar	-7975	3	ENSMUSG00000079940
chr6	124650382	124650886	peak1464	intron	3553	3	ENSMUSG00000004270	Mboat5	Membrane-bound O-acyltransferase domain-containing protein 5 (EC 2.3.-.-) (O-acyltransferase domain-containing protein 5) (Transmembrane protein PTG). [Source:Uniprot/SWISSPROT;Acc:Q91V01]
chr6	128071822	128071999	peak1465	intron	21686	5	ENSMUSG00000030352	Tspan9	Tetraspanin-9 (Tspan-9) (Tetraspan NET-5). [Source:Uniprot/SWISSPROT;Acc:Q8BJU2]
chr6	128225434	128225920	peak1466	intron	25154	5	ENSMUSG00000030353	Tead4	Transcriptional enhancer factor TEF-3 (TEA domain family member 4) (TEAD-4) (ETF-related factor 2) (ETFR-2) (TEF-1-related factor 1) (TEF-1-related factor FR-19) (RTEF-1). [Source:Uniprot/SWISSPROT;Acc:Q62296]
chr6	128227246	128227824	peak1467	intron	23296	5	ENSMUSG00000030353	Tead4	Transcriptional enhancer factor TEF-3 (TEA domain family member 4) (TEAD-4) (ETF-related factor 2) (ETFR-2) (TEF-1-related factor 1) (TEF-1-related factor FR-19) (RTEF-1). [Source:Uniprot/SWISSPROT;Acc:Q62296]
chr6	128232062	128232469	peak1468	intron	18566	5	ENSMUSG00000030353	Tead4	Transcriptional enhancer factor TEF-3 (TEA domain family member 4) (TEAD-4) (ETF-related factor 2) (ETFR-2) (TEF-1-related factor 1) (TEF-1-related factor FR-19) (RTEF-1). [Source:Uniprot/SWISSPROT;Acc:Q62296]
chr6	129162548	129162872	peak1469	distant	-26158	3	ENSMUSG00000030157	Clec2d	C-type lectin domain family 2 member D (C-type lectin-related protein B) (Clr-b) (Osteoclast inhibitory lectin) (Lectin-like transmembrane protein). [Source:Uniprot/SWISSPROT;Acc:Q91V08]
chr6	129165945	129166725	peak1470	distant	-29783	3	ENSMUSG00000030157	Clec2d	C-type lectin domain family 2 member D (C-type lectin-related protein B) (Clr-b) (Osteoclast inhibitory lectin) (Lectin-like transmembrane protein). [Source:Uniprot/SWISSPROT;Acc:Q91V08]
chr6	129172453	129172712	peak1471	distant	-36030	3	ENSMUSG00000030157	Clec2d	C-type lectin domain family 2 member D (C-type lectin-related protein B) (Clr-b) (Osteoclast inhibitory lectin) (Lectin-like transmembrane protein). [Source:Uniprot/SWISSPROT;Acc:Q91V08]
chr6	129174183	129174386	peak1472	distant	-37732	3	ENSMUSG00000030157	Clec2d	C-type lectin domain family 2 member D (C-type lectin-related protein B) (Clr-b) (Osteoclast inhibitory lectin) (Lectin-like transmembrane protein). [Source:Uniprot/SWISSPROT;Acc:Q91V08]
chr6	129180048	129180605	peak1473	distant	-37016	3	ENSMUSG00000030156	Cd69	Early activation antigen CD69. [Source:Uniprot/SWISSPROT;Acc:P37217]
chr6	129182260	129182605	peak1474	distant	-34910	3	ENSMUSG00000030156	Cd69	Early activation antigen CD69. [Source:Uniprot/SWISSPROT;Acc:P37217]
chr6	129186101	129186470	peak1475	distant	-31057	3	ENSMUSG00000030156	Cd69	Early activation antigen CD69. [Source:Uniprot/SWISSPROT;Acc:P37217]
chr6	129497861	129498020	peak1476	downstreamFar	-5591	3	ENSMUSG00000030161	Gabarapl1	Gamma-aminobutyric acid receptor-associated protein-like 1 (GABA(A) receptor-associated protein-like 1) (Glandular epithelial cell protein 1) (GEC-1). [Source:Uniprot/SWISSPROT;Acc:Q8R3R8]
chr6	129861402	129861593	peak1477	exon	1745	5	ENSMUSG00000030173	Klra6	Killer cell lectin-like receptor 5 (T-cell surface glycoprotein Ly- 49E) (Lymphocyte antigen 49e) (Ly-49e). [Source:Uniprot/SWISSPROT;Acc:Q60652]
chr6	134138835	134139050	peak1478	intron	81234	3	ENSMUSG00000030199	Etv6	Transcription factor ETV6 (ETS-related protein Tel1) (Tel) (ETS translocation variant 6). [Source:Uniprot/SWISSPROT;Acc:P97360]
chr6	134463785	134464284	peak1479	intron	52897	5	ENSMUSG00000030201	Lrp6	Low-density lipoprotein receptor-related protein 6 precursor. [Source:Uniprot/SWISSPROT;Acc:O88572]
chr6	134506385	134506567	peak1480	intron	10455	5	ENSMUSG00000030201	Lrp6	Low-density lipoprotein receptor-related protein 6 precursor. [Source:Uniprot/SWISSPROT;Acc:O88572]
chr6	136917439	136917636	peak1481	downstreamFar	-5534	3	ENSMUSG00000064330	Pde6h	Retinal cone rhodopsin-sensitive cGMP 3',5'-cyclic phosphodiesterase subunit gamma (EC 3.1.4.17) (GMP-PDE gamma). [Source:Uniprot/SWISSPROT;Acc:P61249]
chr6	138035065	138035300	peak1482	upstreamFar	-13463	5	ENSMUSG00000044378	9830102E05Rik	RIKEN cDNA 9830102E05 gene (9830102E05Rik), mRNA [Source:RefSeq_dna;Acc:NM_177787]
chr6	143564987	143565267	peak1483	distant	-151210	5	ENSMUSG00000077241	SNORA17	Small nucleolar RNA SNORA17 [Source: RFAM 8.1]
chr6	143807114	143807459	peak1484	intron	30341	3	ENSMUSG00000041540	Sox5	Transcription factor SOX-5. [Source:Uniprot/SWISSPROT;Acc:P35710]
chr6	144639087	144639318	peak1485	upstreamFar	-17962	5	ENSMUSG00000072677	ENSMUSG00000072677	Adult male testis cDNA, RIKEN full-length enriched library, clone:4930541J03 product:hypothetical protein, full insert sequence. [Source:Uniprot/SPTREMBL;Acc:Q3V428]
chr6	144659231	144659658	peak1486	distant	-38204	5	ENSMUSG00000072677	ENSMUSG00000072677	Adult male testis cDNA, RIKEN full-length enriched library, clone:4930541J03 product:hypothetical protein, full insert sequence. [Source:Uniprot/SPTREMBL;Acc:Q3V428]
chr6	144702439	144702972	peak1487	distant	-81465	5	ENSMUSG00000072677	ENSMUSG00000072677	Adult male testis cDNA, RIKEN full-length enriched library, clone:4930541J03 product:hypothetical protein, full insert sequence. [Source:Uniprot/SPTREMBL;Acc:Q3V428]
chr6	144950520	144950755	peak1488	intron	2959	3	ENSMUSG00000030268	Bcat1	Branched-chain-amino-acid aminotransferase, cytosolic (EC 2.6.1.42) (BCAT(c)) (Protein ECA39). [Source:Uniprot/SWISSPROT;Acc:P24288]
chr6	144950760	144950869	peak1489	intron	3136	3	ENSMUSG00000030268	Bcat1	Branched-chain-amino-acid aminotransferase, cytosolic (EC 2.6.1.42) (BCAT(c)) (Protein ECA39). [Source:Uniprot/SWISSPROT;Acc:P24288]
chr6	145916877	145917265	peak1490	downstreamNear	-3326	3	ENSMUSG00000030255	Sspn	Sarcospan (K-ras oncogene-associated protein) (Kirsten-Ras-associated protein). [Source:Uniprot/SWISSPROT;Acc:Q62147]
chr6	146684074	146684311	peak1491	intron	10662	5	ENSMUSG00000001630	Stk38l	Serine/threonine-protein kinase 38-like (EC 2.7.11.1) (NDR2 protein kinase) (Nuclear Dbf2-related kinase 2). [Source:Uniprot/SWISSPROT;Acc:Q7TSE6]
chr6	147666491	147667032	peak1492	distant	-85635	3	ENSMUSG00000030301	Ccdc91	Coiled-coil domain-containing protein 91 (GGA-binding partner). [Source:Uniprot/SWISSPROT;Acc:Q9D8L5]
chr6	149209450	149209783	peak1493	downstreamFar	-24972	3	ENSMUSG00000072655	ENSMUSG00000072655	Activated spleen cDNA, RIKEN full-length enriched library, clone:F830001G10 product:hypothetical protein, full insert sequence. [Source:Uniprot/SPTREMBL;Acc:Q3U1I5]
chr7	17643451	17643929	peak1494	intron	4052	5	ENSMUSG00000004328	Hif3a	Hypoxia-inducible factor 3 alpha (HIF-3 alpha) (HIF3 alpha 1) (Member of PAS protein 7) (Basic-helix-loop-helix-PAS protein MOP7) (Inhibitory PAS domain protein) (IPAS). [Source:Uniprot/SWISSPROT;Acc:Q0VBL6]
chr7	26065141	26065554	peak1495	intron	9482	5	ENSMUSG00000005442	Cic	CIC_MOUSE Isoform 4 of Q924A2 - Mus musculus (Mouse) [Source:Uniprot/Varsplic;Acc:Q924A2-4]
chr7	26566253	26566630	peak1496	intron	7233	5	ENSMUSG00000002602	Axl	Tyrosine-protein kinase receptor UFO precursor (EC 2.7.10.1) (Adhesion-related kinase). [Source:Uniprot/SWISSPROT;Acc:Q00993]
chr7	27952091	27952402	peak1497	upstreamNear	-472	5	ENSMUSG00000058709	Egln2	Egl nine homolog 2 (EC 1.14.11.-) (Hypoxia-inducible factor prolyl hydroxylase 1) (HIF-prolyl hydroxylase 1) (HIF-PH1) (Falkor). [Source:Uniprot/SWISSPROT;Acc:Q91YE2]
chr7	28042102	28042407	peak1498	exon	715	3	ENSMUSG00000003762	Adck4	Uncharacterized aarF domain-containing protein kinase 4 (EC 2.7.11.-). [Source:Uniprot/SWISSPROT;Acc:Q566J8]
chr7	29161409	29161806	peak1499	downstreamNear	-196	3	ENSMUSG00000044786	Zfp36	Tristetraproline (TTP) (Zinc finger protein 36) (Zfp-36) (Protein TIS11A) (TIS11) (Growth factor-inducible nuclear protein NUP475) (TPA- induced sequence 11). [Source:Uniprot/SWISSPROT;Acc:P22893]
chr7	29623379	29623756	peak1500	intron	3153	3	ENSMUSG00000053964	Lgals4	Galectin-4 (Lactose-binding lectin 4). [Source:Uniprot/SWISSPROT;Acc:Q8K419]
chr7	29737646	29737981	peak1501	intron	9538	5	ENSMUSG00000054808	Actn4	Alpha-actinin-4 (Non-muscle alpha-actinin 4) (F-actin cross-linking protein). [Source:Uniprot/SWISSPROT;Acc:P57780]
chr7	31936654	31937118	peak1502	upstreamNear	-813	5	ENSMUSG00000001248	Gramd1a	GRAM domain-containing protein 1A. [Source:Uniprot/SWISSPROT;Acc:Q8VEF1]
chr7	35843476	35843680	peak1503	upstreamNear	-2079	5	ENSMUSG00000056216	Cebpg	CCAAT/enhancer-binding protein gamma (C/EBP gamma) (Immunoglobulin enhancer-binding protein 1) (IG/EBP-1) (Granulocyte colony-stimulating factor promoter element 1-binding protein) (GPE1-binding protein) (GPE1-BP). [Source:Uniprot/SWISSPROT;Acc:P53568]
chr7	35849851	35850247	peak1504	upstreamFar	-8550	5	ENSMUSG00000056216	Cebpg	CCAAT/enhancer-binding protein gamma (C/EBP gamma) (Immunoglobulin enhancer-binding protein 1) (IG/EBP-1) (Granulocyte colony-stimulating factor promoter element 1-binding protein) (GPE1-binding protein) (GPE1-BP). [Source:Uniprot/SWISSPROT;Acc:P53568]
chr7	39002421	39002989	peak1505	downstreamNear	-2989	3	ENSMUSG00000074170	Plekhf1	Pleckstrin homology domain-containing family F member 1 (PH domain- containing family F member 1) (Lysosome-associated apoptosis-inducing protein containing PH and FYVE domains). [Source:Uniprot/SWISSPROT;Acc:Q3TB82]
chr7	52935251	52935756	peak1506	intron	2444	3	ENSMUSG00000040364	Sec1	Galactoside 2-alpha-L-fucosyltransferase 3 (EC 2.4.1.69) (GDP-L- fucose:beta-D-galactoside 2-alpha-L-fucosyltransferase 3) (Alpha(1,2)FT 3) (Fucosyltransferase 10) (Secretory blood group protein 1). [Source:Uniprot/SWISSPROT;Acc:P97353]
chr7	56513503	56513754	peak1507	intron	235742	3	ENSMUSG00000052512	Nav2	neuron navigator 2 [Source:MGI;Acc:MGI:2183691]
chr7	66027556	66027772	peak1508	intron	57126	3	ENSMUSG00000025324	Atp10a	Probable phospholipid-transporting ATPase VA (EC 3.6.3.1) (P-locus fat-associated ATPase). [Source:Uniprot/SWISSPROT;Acc:O54827]
chr7	71041638	71042276	peak1509	intron	5704	3	ENSMUSG00000052040	Klf13	Krueppel-like factor 13 (Transcription factor BTEB3) (Basic transcription element-binding protein 3) (BTE-binding protein 3) (RANTES factor of late activated T-lymphocytes 1) (RFLAT-1) (Erythroid transcription factor FKLF-2). [Source:Uniprot/SWISSPROT;Acc:Q9JJZ6]
chr7	73529127	73529539	peak1510	intron	3894	5	ENSMUSG00000015133	Lrrk1	Leucine-rich repeat serine/threonine-protein kinase 1 (EC 2.7.11.1). [Source:Uniprot/SWISSPROT;Acc:Q3UHC2]
chr7	73745818	73746159	peak1511	distant	-43497	3	ENSMUSG00000030509	Asb7	Ankyrin repeat and SOCS box protein 7 (ASB-7). [Source:Uniprot/SWISSPROT;Acc:Q91ZU0]
chr7	74723726	74724240	peak1512	intron	65686	3	ENSMUSG00000030556	Lrrc28	Leucine-rich repeat-containing protein 28. [Source:Uniprot/SWISSPROT;Acc:Q3TX51]
chr7	77181907	77182208	peak1513	distant	-79267	5	ENSMUSG00000077166	SNORA17	Small nucleolar RNA SNORA17 [Source: RFAM 8.1]
chr7	77970710	77970886	peak1514	distant	-414768	3	ENSMUSG00000062383	B130024G19Rik	9.5 days embryo parthenogenote cDNA, RIKEN full-length enriched library, clone:B130024G19 product:hypothetical protein, full insert sequence. [Source:Uniprot/SPTREMBL;Acc:Q8BRD6]
chr7	77972275	77972512	peak1515	distant	-416363	3	ENSMUSG00000062383	B130024G19Rik	9.5 days embryo parthenogenote cDNA, RIKEN full-length enriched library, clone:B130024G19 product:hypothetical protein, full insert sequence. [Source:Uniprot/SPTREMBL;Acc:Q8BRD6]
chr7	80116826	80117097	peak1516	distant	-297797	3	ENSMUSG00000070035	Q8BQR4-2	CL041_MOUSE Isoform 2 of Q8BQR4 - Mus musculus (Mouse) [Source:Uniprot/Varsplic;Acc:Q8BQR4-2]
chr7	80753785	80754156	peak1517	distant	-36901	3	ENSMUSG00000065729	U6	U6 spliceosomal RNA [Source: RFAM 8.1]
chr7	81568220	81568541	peak1518	intron	131286	5	ENSMUSG00000025790	Slco3a1	Solute carrier organic anion transporter family member 3A1 (Solute carrier family 21 member 11) (Sodium-independent organic anion transporter D) (Organic anion-transporting polypeptide D) (OATP-D) (MJAM). [Source:Uniprot/SWISSPROT;Acc:Q8R3L5]
chr7	82544209	82544624	peak1519	distant	-33266	3	ENSMUSG00000066407
chr7	82615136	82615547	peak1520	intron	14898	5	ENSMUSG00000078669	Akap13	Activated spleen cDNA, RIKEN full-length enriched library, clone:F830043C04 product:hypothetical Ankyrin containing protein, full insert sequence. (Fragment). [Source:Uniprot/SPTREMBL;Acc:Q3TA34]
chr7	87266031	87266443	peak1521	upstreamFar	-6019	5	ENSMUSG00000030541	Idh2	Isocitrate dehydrogenase [NADP], mitochondrial precursor (EC 1.1.1.42) (Oxalosuccinate decarboxylase) (IDH) (NADP(+)-specific ICDH) (IDP) (ICD-M). [Source:Uniprot/SWISSPROT;Acc:P54071]
chr7	87279435	87279815	peak1522	upstreamFar	-19407	5	ENSMUSG00000030541	Idh2	Isocitrate dehydrogenase [NADP], mitochondrial precursor (EC 1.1.1.42) (Oxalosuccinate decarboxylase) (IDH) (NADP(+)-specific ICDH) (IDP) (ICD-M). [Source:Uniprot/SWISSPROT;Acc:P54071]
chr7	87530684	87530913	peak1523	intron	1983	5	ENSMUSG00000053158	Fes	Proto-oncogene tyrosine-protein kinase Fes/Fps (EC 2.7.10.2) (C-Fes). [Source:Uniprot/SWISSPROT;Acc:P16879]
chr7	88254627	88255574	peak1524	upstreamNear	-4585	5	ENSMUSG00000025726	Slc28a1	solute carrier family 28 (sodium-coupled nucleoside transporter), member 1 [Source:RefSeq_peptide;Acc:NP_001004184]
chr7	88284030	88284362	peak1525	intron	24511	5	ENSMUSG00000025726	Slc28a1	solute carrier family 28 (sodium-coupled nucleoside transporter), member 1 [Source:RefSeq_peptide;Acc:NP_001004184]
chr7	95494716	95495049	peak1526	downstreamNear	-2271	3	ENSMUSG00000077693	SNORA17	Small nucleolar RNA SNORA17 [Source: RFAM 8.1]
chr7	96979054	96979540	peak1527	intron	21175	3	ENSMUSG00000030621	Me3	NADP-dependent malic enzyme, mitochondrial precursor (EC 1.1.1.40) (NADP-ME) (Malic enzyme 3). [Source:Uniprot/SWISSPROT;Acc:Q8BMF3]
chr7	97268694	97268874	peak1528	upstreamFar	-9958	5	ENSMUSG00000039361	Picalm	Phosphatidylinositol-binding clathrin assembly protein (Clathrin assembly lymphoid myeloid leukemia) (CALM). [Source:Uniprot/SWISSPROT;Acc:Q7M6Y3]
chr7	98719655	98719845	peak1529	intron	480512	5	ENSMUSG00000052572	Dlg2	Disks large homolog 2 (Postsynaptic density protein PSD-93) (Channel- associated protein of synapse-110) (Chapsyn-110). [Source:Uniprot/SWISSPROT;Acc:Q91XM9]
chr7	103861360	103861711	peak1530	intron	198068	3	ENSMUSG00000048078	Odz4	Teneurin-4 (Ten-4) (Tenascin-M4) (Ten-m4) (Protein Odd Oz/ten-m homolog 4) (Downstream of CHOP4). [Source:Uniprot/SWISSPROT;Acc:Q3UHK6]
chr7	105540816	105541381	peak1531	distant	-31300	5	ENSMUSG00000049580	Tsku	Tsukushin precursor (Tsukushi) (Leucine-rich repeat-containing protein 54). [Source:Uniprot/SWISSPROT;Acc:Q8CBR6]
chr7	107008367	107008699	peak1532	intron	907	5	ENSMUSG00000035211	Xrra1	NOD-derived CD11c +ve dendritic cells cDNA, RIKEN full-length enriched library, clone:F630047G17 product:X-ray radiation resistance associated 1 protein, full insert sequence. [Source:Uniprot/SPTREMBL;Acc:Q3U3V8]
chr7	107854540	107854927	peak1533	upstreamNear	-432	5	ENSMUSG00000029461	B930006L02Rik	Uncharacterized protein KIAA0280. [Source:Uniprot/SWISSPROT;Acc:Q8BGZ2]
chr7	109497043	109497712	peak1534	intron	81057	5	ENSMUSG00000030987	Stim1	Stromal interaction molecule 1 precursor. [Source:Uniprot/SWISSPROT;Acc:P70302]
chr7	109505874	109506160	peak1535	intron	79345	3	ENSMUSG00000030987	Stim1	Stromal interaction molecule 1 precursor. [Source:Uniprot/SWISSPROT;Acc:P70302]
chr7	111559020	111559250	peak1536	exon	1596	3	ENSMUSG00000030921	Trim30	Tripartite motif-containing protein 30 (Down regulatory protein of interleukin-2 receptor). [Source:Uniprot/SWISSPROT;Acc:P15533]
chr7	116771574	116771763	peak1537	upstreamFar	-11007	5	ENSMUSG00000031024	St5	Suppression of tumorigenicity 5 (DENN domain-containing protein 2B). [Source:Uniprot/SWISSPROT;Acc:Q924W7]
chr7	117260355	117260780	peak1538	upstreamFar	-5003	5	ENSMUSG00000031016	Wee1	Wee1-like protein kinase (EC 2.7.10.2) (Wee1A kinase). [Source:Uniprot/SWISSPROT;Acc:P47810]
chr7	117926593	117926903	peak1539	intron	10630	5	ENSMUSG00000005686	Ampd3	AMP deaminase 3 (EC 3.5.4.6) (AMP deaminase isoform E) (AMP deaminase H-type) (Heart-type AMPD). [Source:Uniprot/SWISSPROT;Acc:O08739]
chr7	118085140	118085676	peak1540	intron	40567	5	ENSMUSG00000005611	Mrvi1	Protein MRVI1 (Murine retrovirus integration site 1 protein) (Inositol 1,4,5-triphosphate receptor-associated cGMP kinase substrate) (JAW1- related protein MRVI1). [Source:Uniprot/SWISSPROT;Acc:Q9WUX5]
chr7	119156494	119156648	peak1541	upstreamFar	-10449	5	ENSMUSG00000059263	Usp47	Ubiquitin carboxyl-terminal hydrolase 47 (EC 3.1.2.15) (Ubiquitin thioesterase 47) (Ubiquitin-specific-processing protease 47) (Deubiquitinating enzyme 47). [Source:Uniprot/SWISSPROT;Acc:Q8BY87]
chr7	120300914	120301197	peak1542	distant	-49924	5	ENSMUSG00000055116	Arntl	Aryl hydrocarbon receptor nuclear translocator-like protein 1 (Brain and muscle ARNT-like 1) (Arnt3). [Source:Uniprot/SWISSPROT;Acc:Q9WTL8]
chr7	121292768	121293148	peak1543	distant	-31663	5	ENSMUSG00000055723	Rras2	Ras-related protein R-Ras2 precursor. [Source:Uniprot/SWISSPROT;Acc:P62071]
chr7	121346484	121346782	peak1544	downstreamFar	-12443	3	ENSMUSG00000030754	Copb1	Coatomer subunit beta (Beta-coat protein) (Beta-COP). [Source:Uniprot/SWISSPROT;Acc:Q9JIF7]
chr7	121721117	121721452	peak1545	upstreamFar	-14798	5	ENSMUSG00000030670	Cyp2r1	Cytochrome P450 2R1 (EC 1.14.14.-) (Vitamin D 25-hydroxylase). [Source:Uniprot/SWISSPROT;Acc:Q6VVW9]
chr7	125395970	125396393	peak1546	downstreamFar	-7116	3	ENSMUSG00000055159	4930583K01Rik	Adult male testis cDNA, RIKEN full-length enriched library, clone:4930583K01 product:hypothetical ATP/GTP-binding site motif A (P- loop) containing protein, full insert sequence. [Source:Uniprot/SPTREMBL;Acc:Q8CER1]
chr7	126090816	126091664	peak1547	intron	24926	3	ENSMUSG00000073856	Iqck	IQ motif containing K [Source:RefSeq_peptide;Acc:NP_001074915]
chr7	126994320	126994671	peak1548	downstreamNear	-2038	3	ENSMUSG00000030924	2610020H08Rik	exonuclease NEF-sp isoform 2 [Source:RefSeq_peptide;Acc:NP_082405]
chr7	127104540	127104964	peak1549	exon	306	3	ENSMUSG00000078596	Dnahc3	Dnahc3 protein (Fragment). [Source:Uniprot/SPTREMBL;Acc:Q7TT83]
chr7	130190489	130190659	peak1550	distant	-44607	3	ENSMUSG00000030779	Rbbp6	Retinoblastoma-binding protein 6 (p53-associated cellular protein of testis) (Proliferation potential-related protein) (Protein P2P-R). [Source:Uniprot/SWISSPROT;Acc:P97868]
chr7	130253593	130253890	peak1551	upstreamFar	-13658	5	ENSMUSG00000052707	Tnrc6a	trinucleotide repeat containing 6A [Source:RefSeq_peptide;Acc:NP_659174]
chr7	133807674	133808041	peak1552	intron	8435	3	ENSMUSG00000030714	Ccdc101	SAGA-associated factor 29 homolog (Coiled-coil domain-containing protein 101). [Source:Uniprot/SWISSPROT;Acc:Q9DA08]
chr7	135933551	135933835	peak1553	downstreamFar	-6393	3	ENSMUSG00000055319	Sec23ip	SEC23-interacting protein. [Source:Uniprot/SWISSPROT;Acc:Q6NZC7]
chr7	137001088	137001387	peak1554	distant	-177371	5	ENSMUSG00000065763	U6	U6 spliceosomal RNA [Source: RFAM 8.1]
chr7	137019676	137020281	peak1555	distant	-158630	5	ENSMUSG00000065763	U6	U6 spliceosomal RNA [Source: RFAM 8.1]
chr7	137137013	137137348	peak1556	distant	-41428	5	ENSMUSG00000065763	U6	U6 spliceosomal RNA [Source: RFAM 8.1]
chr7	138086880	138087068	peak1557	intron	7225	5	ENSMUSG00000006205	Htra1	Serine protease HTRA1 precursor (EC 3.4.21.-) (Serine protease 11). [Source:Uniprot/SWISSPROT;Acc:Q9R118]
chr7	139958171	139958469	peak1558	intron	47249	5	ENSMUSG00000030956	A930008G19Rik	Protein FAM53B. [Source:Uniprot/SWISSPROT;Acc:Q8BGR5]
chr7	141306593	141306989	peak1559	intron	109989	5	ENSMUSG00000054555	Adam12	ADAM 12 precursor (EC 3.4.24.-) (A disintegrin and metalloproteinase domain 12) (Meltrin-alpha). [Source:Uniprot/SWISSPROT;Acc:Q61824]
chr7	141726513	141726833	peak1560	distant	-135697	5	ENSMUSG00000058325	Dock1	Dedicator of cytokinesis protein 1 (180 kDa protein downstream of CRK) (DOCK180). [Source:Uniprot/SWISSPROT;Acc:Q8BUR4]
chr7	141726960	141727246	peak1561	distant	-135267	5	ENSMUSG00000058325	Dock1	Dedicator of cytokinesis protein 1 (180 kDa protein downstream of CRK) (DOCK180). [Source:Uniprot/SWISSPROT;Acc:Q8BUR4]
chr7	148142232	148142716	peak1562	upstreamNear	-614	5	ENSMUSG00000060591	Ifitm2	interferon induced transmembrane protein 2 [Source:RefSeq_peptide;Acc:NP_109619]
chr7	150955429	150955708	peak1563	upstreamNear	-2670	5	ENSMUSG00000050276	Mrgprg	Mas-related G-protein coupled receptor member G (Evolutionary breakpoint transcript 2 protein). [Source:Uniprot/SWISSPROT;Acc:Q91ZB5]
chr7	151790216	151790625	peak1564	intron	15852	3	ENSMUSG00000031075	Tmem16a	Transmembrane protein 16A. [Source:Uniprot/SWISSPROT;Acc:Q8BHY3]
chr7	152293621	152293832	peak1565	distant	-146102	3	ENSMUSG00000048677	Tpcn2	Two pore calcium channel protein 2 (Voltage-dependent calcium channel protein TPC2). [Source:Uniprot/SWISSPROT;Acc:Q8BWC0]
chr7	152407316	152407553	peak1566	distant	-32394	3	ENSMUSG00000048677	Tpcn2	Two pore calcium channel protein 2 (Voltage-dependent calcium channel protein TPC2). [Source:Uniprot/SWISSPROT;Acc:Q8BWC0]
chr8	8532963	8533262	peak1567	distant	-84619	3	ENSMUSG00000001300	Efnb2	Ephrin-B2 precursor (EPH-related receptor tyrosine kinase ligand 5) (LERK-5) (HTK ligand) (HTK-L) (ELF-2). [Source:Uniprot/SWISSPROT;Acc:P52800]
chr8	10646432	10646975	peak1568	downstreamFar	-12753	3	ENSMUSG00000039057	Myo16	Myosin-XVI (Unconventional myosin-16). [Source:Uniprot/SWISSPROT;Acc:Q5DU14]
chr8	10910886	10911748	peak1569	downstreamFar	-13110	3	ENSMUSG00000038917	3930402G23Rik	13 days embryo whole body cDNA, RIKEN full-length enriched library, clone:3930402G23 product:hypothetical protein, full insert sequence. [Source:Uniprot/SPTREMBL;Acc:Q9CYP8]
chr8	10928243	10928840	peak1570	upstreamNear	-84	5	ENSMUSG00000038917	3930402G23Rik	13 days embryo whole body cDNA, RIKEN full-length enriched library, clone:3930402G23 product:hypothetical protein, full insert sequence. [Source:Uniprot/SPTREMBL;Acc:Q9CYP8]
chr8	11249713	11250197	peak1571	intron	51522	3	ENSMUSG00000031502	Col4a1	Collagen alpha-1(IV) chain precursor. [Source:Uniprot/SWISSPROT;Acc:P02463]
chr8	11257695	11257925	peak1572	intron	54938	5	ENSMUSG00000031502	Col4a1	Collagen alpha-1(IV) chain precursor. [Source:Uniprot/SWISSPROT;Acc:P02463]
chr8	11270788	11271410	peak1573	intron	41649	5	ENSMUSG00000031502	Col4a1	Collagen alpha-1(IV) chain precursor. [Source:Uniprot/SWISSPROT;Acc:P02463]
chr8	11273452	11274110	peak1574	intron	38967	5	ENSMUSG00000031502	Col4a1	Collagen alpha-1(IV) chain precursor. [Source:Uniprot/SWISSPROT;Acc:P02463]
chr8	11277480	11278090	peak1575	intron	34963	5	ENSMUSG00000031502	Col4a1	Collagen alpha-1(IV) chain precursor. [Source:Uniprot/SWISSPROT;Acc:P02463]
chr8	11381786	11383265	peak1576	intron	66690	3	ENSMUSG00000031503	Col4a2	Collagen alpha-2(IV) chain precursor (Canstatin). [Source:Uniprot/SWISSPROT;Acc:P08122]
chr8	11384906	11385284	peak1577	intron	64120	3	ENSMUSG00000031503	Col4a2	Collagen alpha-2(IV) chain precursor (Canstatin). [Source:Uniprot/SWISSPROT;Acc:P08122]
chr8	11385537	11386030	peak1578	intron	63432	3	ENSMUSG00000031503	Col4a2	Collagen alpha-2(IV) chain precursor (Canstatin). [Source:Uniprot/SWISSPROT;Acc:P08122]
chr8	13028525	13028873	peak1579	exon	2649	5	ENSMUSG00000031443	F7	Coagulation factor VII precursor (EC 3.4.21.21) (Serum prothrombin conversion accelerator) [Contains: Factor VII light chain; Factor VII heavy chain]. [Source:Uniprot/SWISSPROT;Acc:P70375]
chr8	13415826	13416230	peak1580	exon	1551	3	ENSMUSG00000031450	Grk1	Rhodopsin kinase precursor (EC 2.7.11.14) (RK) (G protein-coupled receptor kinase 1). [Source:Uniprot/SWISSPROT;Acc:Q9WVL4]
chr8	13517285	13517988	peak1581	upstreamFar	-23108	5	ENSMUSG00000031451	Gas6	Growth arrest-specific protein 6 precursor (GAS-6) (AXL receptor tyrosine kinase ligand). [Source:Uniprot/SWISSPROT;Acc:Q61592]
chr8	13521450	13521826	peak1582	distant	-27110	5	ENSMUSG00000031451	Gas6	Growth arrest-specific protein 6 precursor (GAS-6) (AXL receptor tyrosine kinase ligand). [Source:Uniprot/SWISSPROT;Acc:Q61592]
chr8	13529098	13530368	peak1583	downstreamFar	-21000	3	ENSMUSG00000031452	1700029H14Rik	RIKEN cDNA 1700029H14 gene (1700029H14Rik), transcript variant 2, mRNA [Source:RefSeq_dna;Acc:NM_001080781]
chr8	13531205	13531457	peak1584	downstreamFar	-19402	3	ENSMUSG00000031452	1700029H14Rik	RIKEN cDNA 1700029H14 gene (1700029H14Rik), transcript variant 2, mRNA [Source:RefSeq_dna;Acc:NM_001080781]
chr8	13620177	13621003	peak1585	intron	53640	3	ENSMUSG00000031453	Rasa3	Ras GTPase-activating protein 3 (GAP1(IP4BP)) (Ins P4-binding protein) (GapIII). [Source:Uniprot/SWISSPROT;Acc:Q60790]
chr8	14850349	14850861	peak1586	downstreamNear	-2941	3	ENSMUSG00000047495	Dlgap2	Disks large-associated protein 2 (DAP-2) (SAP90/PSD-95-associated protein 2) (SAPAP2) (PSD-95/SAP90-binding protein 2). [Source:Uniprot/SWISSPROT;Acc:Q8BJ42]
chr8	18668910	18669139	peak1587	intron	73851	5	ENSMUSG00000039842	Mcph1	Microcephalin. [Source:Uniprot/SWISSPROT;Acc:Q7TT79]
chr8	18791599	18792247	peak1588	intron	11263	3	ENSMUSG00000039842	Mcph1	Microcephalin. [Source:Uniprot/SWISSPROT;Acc:Q7TT79]
chr8	24301904	24302337	peak1589	exon	16713	5	ENSMUSG00000031545	Agpat6	1-acyl-sn-glycerol-3-phosphate acyltransferase zeta precursor (EC 2.3.1.51) (1-AGP acyltransferase 6) (1-AGPAT 6) (Lysophosphatidic acid acyltransferase zeta) (LPAAT-zeta). [Source:Uniprot/SWISSPROT;Acc:Q8K2C8]
chr8	24319284	24319542	peak1590	upstreamNear	-580	5	ENSMUSG00000031545	Agpat6	1-acyl-sn-glycerol-3-phosphate acyltransferase zeta precursor (EC 2.3.1.51) (1-AGP acyltransferase 6) (1-AGPAT 6) (Lysophosphatidic acid acyltransferase zeta) (LPAAT-zeta). [Source:Uniprot/SWISSPROT;Acc:Q8K2C8]
chr8	25560863	25561323	peak1591	upstreamFar	-11725	5	ENSMUSG00000056313	1810011O10Rik	Uncharacterized protein C8orf4 homolog. [Source:Uniprot/SWISSPROT;Acc:Q9D915]
chr8	25595054	25595333	peak1592	distant	-45825	5	ENSMUSG00000056313	1810011O10Rik	Uncharacterized protein C8orf4 homolog. [Source:Uniprot/SWISSPROT;Acc:Q9D915]
chr8	25684220	25684510	peak1593	intron	2440	5	ENSMUSG00000031549	Indol1	Indoleamine 2,3-dioxygenase-like protein 1 (EC 1.13.11.-) (Indoleamine-pyrrole 2,3-dioxygenase-like protein 1). [Source:Uniprot/SWISSPROT;Acc:Q8R0V5]
chr8	26395635	26396071	peak1594	distant	-83932	5	ENSMUSG00000065954	Tacc1	Transforming acidic coiled-coil-containing protein 1. [Source:Uniprot/SWISSPROT;Acc:Q6Y685]
chr8	26575904	26576347	peak1595	upstreamFar	-10498	5	ENSMUSG00000021618
chr8	26578427	26578797	peak1596	upstreamFar	-12985	5	ENSMUSG00000021618
chr8	33294405	33294637	peak1597	distant	-174940	5	ENSMUSG00000062991	Nrg1	neuregulin 1 [Source:RefSeq_peptide;Acc:NP_848706]
chr8	34038293	34038629	peak1598	intron	14493	5	ENSMUSG00000079070	Q3TYU4_MOUSE	Adult inner ear cDNA, RIKEN full-length enriched library, clone:F930106M21 product:hypothetical protein, full insert sequence. [Source:Uniprot/SPTREMBL;Acc:Q3TYU4]
chr8	35664023	35664295	peak1599	distant	-206192	5	ENSMUSG00000031530	Dusp4	Dual specificity protein phosphatase 4 (EC 3.1.3.48) (EC 3.1.3.16). [Source:Uniprot/SWISSPROT;Acc:Q8BFV3]
chr8	36722383	36722612	peak1600	intron	20006	3	ENSMUSG00000070056	Mfhas1	Malignant fibrous histiocytoma-amplified sequence 1 homolog. [Source:Uniprot/SWISSPROT;Acc:Q3V1N1]
chr8	37031348	37031733	peak1601	downstreamFar	-9030	3	ENSMUSG00000080592
chr8	37860116	37860665	peak1602	distant	-30067	5	ENSMUSG00000080482
chr8	42287762	42288108	peak1603	intron	11144	3	ENSMUSG00000031594	Fgl1	fibrinogen-like protein 1 [Source:RefSeq_peptide;Acc:NP_663569]
chr8	45429279	45429564	peak1604	distant	-304706	3	ENSMUSG00000080348
chr8	47952797	47953227	peak1605	downstreamFar	-20211	3	ENSMUSG00000031627	Irf2	Interferon regulatory factor 2 (IRF-2). [Source:Uniprot/SWISSPROT;Acc:P23906]
chr8	47953707	47953891	peak1606	downstreamFar	-20998	3	ENSMUSG00000031627	Irf2	Interferon regulatory factor 2 (IRF-2). [Source:Uniprot/SWISSPROT;Acc:P23906]
chr8	47961211	47961709	peak1607	distant	-28659	3	ENSMUSG00000031627	Irf2	Interferon regulatory factor 2 (IRF-2). [Source:Uniprot/SWISSPROT;Acc:P23906]
chr8	55082875	55083213	peak1608	distant	-79916	5	ENSMUSG00000031520	Vegfc	Vascular endothelial growth factor C precursor (VEGF-C) (Vascular endothelial growth factor-related protein) (VRP) (Flt4 ligand) (Flt4- L). [Source:Uniprot/SWISSPROT;Acc:P97953]
chr8	58533131	58533583	peak1609	intron	70792	3	ENSMUSG00000038257	Glra3	Glycine receptor subunit alpha-3 precursor. [Source:Uniprot/SWISSPROT;Acc:Q91XP5]
chr8	58711356	58711781	peak1610	distant	-61814	5	ENSMUSG00000031613	Hpgd	15-hydroxyprostaglandin dehydrogenase [NAD+] (EC 1.1.1.141) (PGDH) (Prostaglandin dehydrogenase 1). [Source:Uniprot/SWISSPROT;Acc:Q8VCC1]
chr8	60090348	60090671	peak1611	intron	41291	5	ENSMUSG00000031608	Galnt7	N-acetylgalactosaminyltransferase 7 (EC 2.4.1.-) (Protein-UDP acetylgalactosaminyltransferase 7) (UDP-GalNAc:polypeptide N- acetylgalactosaminyltransferase 7) (Polypeptide GalNAc transferase 7) (GalNAc-T7) (pp-GaNTase 7). [Source:Uniprot/SWISSPROT;Acc:Q80VA0]
chr8	60200872	60201181	peak1612	distant	-53996	3	ENSMUSG00000074341
chr8	63754909	63755100	peak1613	intron	52335	5	ENSMUSG00000031642	Sh3rf1	SH3 multiple domains 2 [Source:RefSeq_peptide;Acc:NP_067481]
chr8	64061627	64061905	peak1614	intron	69717	3	ENSMUSG00000058056	Palld	Palladin. [Source:Uniprot/SWISSPROT;Acc:Q9ET54]
chr8	64160130	64160314	peak1615	intron	168173	3	ENSMUSG00000058056	Palld	Palladin. [Source:Uniprot/SWISSPROT;Acc:Q9ET54]
chr8	66503394	66503779	peak1616	intron	10019	3	ENSMUSG00000053626	Tll1	Tolloid-like protein 1 precursor (EC 3.4.24.-) (mTll). [Source:Uniprot/SWISSPROT;Acc:Q62381]
chr8	67359713	67359924	peak1617	intron	13898	5	ENSMUSG00000031605	Klhl2	Kelch-like protein 2. [Source:Uniprot/SWISSPROT;Acc:Q8JZP3]
chr8	67367223	67367419	peak1618	intron	6395	5	ENSMUSG00000031605	Klhl2	Kelch-like protein 2. [Source:Uniprot/SWISSPROT;Acc:Q8JZP3]
chr8	69667483	69667706	peak1619	distant	-69601	3	ENSMUSG00000080437	U6atac	U6atac minor spliceosomal RNA [Source: RFAM 8.1]
chr8	70257266	70257518	peak1620	intron	37446	3	ENSMUSG00000030465	Psd3	PH and SEC7 domain-containing protein 3 (Pleckstrin homology and SEC7 domain-containing protein 3) (Exchange factor for ADP-ribosylation factor guanine nucleotide factor 6). [Source:Uniprot/SWISSPROT;Acc:Q2PFD7]
chr8	70261496	70261710	peak1621	intron	41657	3	ENSMUSG00000030465	Psd3	PH and SEC7 domain-containing protein 3 (Pleckstrin homology and SEC7 domain-containing protein 3) (Exchange factor for ADP-ribosylation factor guanine nucleotide factor 6). [Source:Uniprot/SWISSPROT;Acc:Q2PFD7]
chr8	70852644	70853037	peak1622	intron	18637	3	ENSMUSG00000053886	Sh2d4a	SH2 domain-containing protein 4A. [Source:Uniprot/SWISSPROT;Acc:Q9D7V1]
chr8	71372658	71373090	peak1623	downstreamFar	-19567	3	ENSMUSG00000031864	Ints10	Integrator complex subunit 10 (Int10). [Source:Uniprot/SWISSPROT;Acc:Q8K2A7]
chr8	71464160	71464348	peak1624	distant	-33423	3	ENSMUSG00000015568	Lpl	Lipoprotein lipase precursor (EC 3.1.1.34) (LPL). [Source:Uniprot/SWISSPROT;Acc:P11152]
chr8	72687238	72687511	peak1625	intron	4013	3	ENSMUSG00000079033	Mef2b	Myocyte-specific enhancer factor 2B. [Source:Uniprot/SWISSPROT;Acc:O55087]
chr8	80570520	80571023	peak1626	distant	-166470	5	ENSMUSG00000037101	Ttc29	Tetratricopeptide repeat protein 29 (TPR repeat protein 29). [Source:Uniprot/SWISSPROT;Acc:Q80VM3]
chr8	81747557	81747934	peak1627	intron	13415	3	ENSMUSG00000031682	1700011L22Rik	Adult male testis cDNA, RIKEN full-length enriched library, clone:1700011L22 product:hypothetical protein, full insert sequence. [Source:Uniprot/SPTREMBL;Acc:Q9DAF8]
chr8	83497780	83498079	peak1628	downstreamFar	-6704	3	ENSMUSG00000038250	Usp38	Ubiquitin carboxyl-terminal hydrolase 38 (EC 3.1.2.15) (Ubiquitin thioesterase 38) (Ubiquitin-specific-processing protease 38) (Deubiquitinating enzyme 38). [Source:Uniprot/SWISSPROT;Acc:Q8BW70]
chr8	87263257	87263650	peak1629	intron	38097	5	ENSMUSG00000034041	Lyl1	Protein lyl-1 (Lymphoblastic leukemia-derived sequence 1). [Source:Uniprot/SWISSPROT;Acc:P27792]
chr8	89273835	89274071	peak1630	downstreamNear	-3451	3	ENSMUSG00000074178	Siah1a	Adult male testis cDNA, RIKEN full-length enriched library, clone:4930563D01 product:hypothetical Arginine-rich region profile containing protein, full insert sequence. (Fragment). [Source:Uniprot/SPTREMBL;Acc:Q3V0L6]
chr8	89343310	89343681	peak1631	downstreamFar	-21543	3	ENSMUSG00000031652	BC004022	NEDD4-binding protein 1 (N4BP1). [Source:Uniprot/SWISSPROT;Acc:Q6A037]
chr8	93393030	93393912	peak1632	intron	40735	5	ENSMUSG00000056608	Chd9	Chromodomain-helicase-DNA-binding protein 9 (EC 3.6.1.-) (ATP- dependent helicase CHD9) (CHD-9) (Peroxisomal proliferator-activated receptor A-interacting complex 320 kDa protein) (PPAR-alpha- interacting complex protein 320 kDa). [Source:Uniprot/SWISSPROT;Acc:Q8BYH8]
chr8	95349381	95349824	peak1633	upstreamNear	-1625	5	ENSMUSG00000031740	Mmp2	72 kDa type IV collagenase precursor (EC 3.4.24.24) (72 kDa gelatinase) (Matrix metalloproteinase-2) (MMP-2) (Gelatinase A). [Source:Uniprot/SWISSPROT;Acc:P33434]
chr8	96395224	96395513	peak1634	intron	60630	5	ENSMUSG00000031748	Gnao1	Guanine nucleotide-binding protein G(o) subunit alpha 1. [Source:Uniprot/SWISSPROT;Acc:P18872]
chr8	96658611	96658811	peak1635	upstreamNear	-2393	5	ENSMUSG00000031757	Mt4	Metallothionein-4 (MT-4) (Metallothionein-IV) (MT-IV). [Source:Uniprot/SWISSPROT;Acc:P47945]
chr8	96695079	96695905	peak1636	upstreamNear	-1192	5	ENSMUSG00000031762	Mt2	Metallothionein-2 (MT-2) (Metallothionein-II) (MT-II). [Source:Uniprot/SWISSPROT;Acc:P02798]
chr8	96702739	96703266	peak1637	upstreamNear	-139	5	ENSMUSG00000031765	Mt1	Metallothionein-1 (MT-1) (Metallothionein-I) (MT-I). [Source:Uniprot/SWISSPROT;Acc:P02802]
chr8	96713271	96713849	peak1638	downstreamFar	-9335	3	ENSMUSG00000031765	Mt1	Metallothionein-1 (MT-1) (Metallothionein-I) (MT-I). [Source:Uniprot/SWISSPROT;Acc:P02802]
chr8	97311095	97311548	peak1639	downstreamNear	-4994	3	ENSMUSG00000031778	Cx3cl1	Fractalkine precursor (C-X3-C motif chemokine 1) (Neurotactin) (CX3C membrane-anchored chemokine) (Small-inducible cytokine D1) [Contains: Processed fractalkine]. [Source:Uniprot/SWISSPROT;Acc:O35188]
chr8	97335724	97336110	peak1640	exon	18	3	ENSMUSG00000031780	Ccl17	chemokine (C-C motif) ligand 17 [Source:RefSeq_peptide;Acc:NP_035462]
chr8	105937469	105937896	peak1641	distant	-547984	5	ENSMUSG00000063696
chr8	106017458	106017709	peak1642	distant	-608016	5	ENSMUSG00000031871	Cdh5	Cadherin-5 precursor (Vascular endothelial cadherin) (VE-cadherin) (CD144 antigen). [Source:Uniprot/SWISSPROT;Acc:P55284]
chr8	106260240	106260587	peak1643	distant	-365186	5	ENSMUSG00000031871	Cdh5	Cadherin-5 precursor (Vascular endothelial cadherin) (VE-cadherin) (CD144 antigen). [Source:Uniprot/SWISSPROT;Acc:P55284]
chr8	108070230	108070911	peak1644	intron	19339	5	ENSMUSG00000013160	Atp6v0d1	Vacuolar proton pump subunit d 1 (EC 3.6.3.14) (V-ATPase subunit d 1) (V-ATPase AC39 subunit) (V-ATPase 40 kDa accessory protein) (P39) (Physophilin). [Source:Uniprot/SWISSPROT;Acc:P51863]
chr8	108709571	108709933	peak1645	intron	12852	3	ENSMUSG00000031904	Slc7a6	solute carrier family 7 (cationic amino acid transporter, y+ system), member 6 [Source:RefSeq_peptide;Acc:NP_848913]
chr8	108922272	108922597	peak1646	intron	1872	5	ENSMUSG00000078934
chr8	109247799	109248147	peak1647	intron	41005	5	ENSMUSG00000041949	Tmco7	Transmembrane and coiled-coil domain-containing protein 7. [Source:Uniprot/SWISSPROT;Acc:Q8C3S2]
chr8	109721782	109722106	peak1648	downstreamFar	-10574	3	ENSMUSG00000031924	Cyb5b	Cytochrome b5 type B precursor (Cytochrome b5 outer mitochondrial membrane isoform). [Source:Uniprot/SWISSPROT;Acc:Q9CQX2]
chr8	112319166	112319481	peak1649	intron	16761	5	ENSMUSG00000031731	Ap1g1	AP-1 complex subunit gamma-1 (Adapter-related protein complex 1 subunit gamma-1) (Gamma1-adaptin) (Gamma-adaptin) (Adaptor protein complex AP-1 subunit gamma-1) (Golgi adaptor HA1/AP1 adaptin subunit gamma-1) (Clathrin assembly protein complex 1 gamma-1 l [Source:Uniprot/SWISSPROT;Acc:P22892]
chr8	113315039	113315388	peak1650	intron	14559	5	ENSMUSG00000031750	2010004A03Rik	Uncharacterized protein C16orf77 homolog precursor. [Source:Uniprot/SWISSPROT;Acc:Q8R1R4]
chr8	113443196	113443441	peak1651	upstreamNear	-504	5	ENSMUSG00000031749	St3gal2	CMP-N-acetylneuraminate-beta-galactosamide-alpha-2,3-sialyltransferase (EC 2.4.99.-) (Beta-galactoside alpha-2,3-sialyltransferase) (Alpha 2,3-ST) (Gal-NAc6S) (Gal-beta-1,3-GalNAc-alpha-2,3-sialyltransferase) (ST3GalA.2) (SIAT4-B) (ST3Gal II). [Source:Uniprot/SWISSPROT;Acc:Q11204]
chr8	114168269	114168591	peak1652	intron	996	5	ENSMUSG00000055835	Zfp1	Zinc finger protein 1 (Zfp-1) (Protein mKR1). [Source:Uniprot/SWISSPROT;Acc:P08042]
chr8	114246647	114247061	peak1653	intron	154	5	ENSMUSG00000031955	Bcar1	Breast cancer anti-estrogen resistance protein 1 (CRK-associated substrate) (p130cas). [Source:Uniprot/SWISSPROT;Acc:Q61140]
chr8	114320386	114320793	peak1654	intron	28216	3	ENSMUSG00000031954	Cfdp1	Craniofacial development protein 1 (Bucentaur) (27 kDa craniofacial protein) (Protein Cp27). [Source:Uniprot/SWISSPROT;Acc:O88271]
chr8	116976851	116977151	peak1655	intron	13406	5	ENSMUSG00000004637	Wwox	WW domain-containing oxidoreductase (EC 1.1.1.-). [Source:Uniprot/SWISSPROT;Acc:Q91WL8]
chr8	118339811	118340136	peak1656	distant	-108279	5	ENSMUSG00000055435	Maf	Transcription factor Maf (Proto-oncogene c-maf). [Source:Uniprot/SWISSPROT;Acc:P54843]
chr8	119618075	119618376	peak1657	upstreamNear	-1544	5	ENSMUSG00000031845	Bcmo1	Beta,beta-carotene 15,15'-monooxygenase (EC 1.14.99.36) (Beta-carotene dioxygenase 1). [Source:Uniprot/SWISSPROT;Acc:Q9JJS6]
chr8	121302239	121302664	peak1658	intron	494697	5	ENSMUSG00000031841	Cdh13	Cadherin-13 precursor (Truncated cadherin) (T-cadherin) (T-cad) (Heart cadherin) (H-cadherin). [Source:Uniprot/SWISSPROT;Acc:Q9WTR5]
chr8	121369794	121370022	peak1659	intron	478913	3	ENSMUSG00000031841	Cdh13	Cadherin-13 precursor (Truncated cadherin) (T-cadherin) (T-cad) (Heart cadherin) (H-cadherin). [Source:Uniprot/SWISSPROT;Acc:Q9WTR5]
chr8	122528159	122528623	peak1660	intron	12021	5	ENSMUSG00000031825	Crispld2	LCCL domain containing cysteine-rich secretory protein 2 [Source:RefSeq_peptide;Acc:NP_084485]
chr8	122566645	122567109	peak1661	intron	8599	3	ENSMUSG00000031825	Crispld2	LCCL domain containing cysteine-rich secretory protein 2 [Source:RefSeq_peptide;Acc:NP_084485]
chr8	122697273	122697480	peak1662	intron	3993	5	ENSMUSG00000042269	1700120B06Rik	RIKEN cDNA 1700120B06 gene (1700120B06Rik), mRNA [Source:RefSeq_dna;Acc:NM_001033980]
chr8	122780850	122781156	peak1663	distant	-79634	5	ENSMUSG00000042269	1700120B06Rik	RIKEN cDNA 1700120B06 gene (1700120B06Rik), mRNA [Source:RefSeq_dna;Acc:NM_001033980]
chr8	124385981	124386478	peak1664	downstreamFar	-18823	3	ENSMUSG00000040010	Slc7a5	Large neutral amino acids transporter small subunit 1 (L-type amino acid transporter 1) (Solute carrier family 7 member 5) (4F2 light chain) (4F2 LC) (4F2LC). [Source:Uniprot/SWISSPROT;Acc:Q9Z127]
chr8	125670246	125670651	peak1665	intron	3702	3	ENSMUSG00000000739	Sult5a1	sulfotransferase family 5A, member 1 [Source:RefSeq_peptide;Acc:NP_065589]
chr8	125709435	125709986	peak1666	upstreamNear	-432	5	ENSMUSG00000019278	Dpep1	Dipeptidase 1 precursor (EC 3.4.13.19) (Microsomal dipeptidase) (Renal dipeptidase) (Membrane-bound dipeptidase 1) (MBD-1). [Source:Uniprot/SWISSPROT;Acc:P31428]
chr8	125987652	125987948	peak1667	downstreamNear	-630	3	ENSMUSG00000001482	Def8	differentially expressed in FDCP 8 [Source:RefSeq_peptide;Acc:NP_473387]
chr8	126285535	126285745	peak1668	distant	-60947	5	ENSMUSG00000019478	Rab4a	Ras-related protein Rab-4A. [Source:Uniprot/SWISSPROT;Acc:P56371]
chr8	126286455	126286857	peak1669	distant	-59931	5	ENSMUSG00000019478	Rab4a	Ras-related protein Rab-4A. [Source:Uniprot/SWISSPROT;Acc:P56371]
chr8	126310065	126310688	peak1670	distant	-36211	5	ENSMUSG00000019478	Rab4a	Ras-related protein Rab-4A. [Source:Uniprot/SWISSPROT;Acc:P56371]
chr8	128103024	128103162	peak1671	upstreamFar	-9490	5	ENSMUSG00000078846	Q3V0T3_MOUSE	Adult male testis cDNA, RIKEN full-length enriched library, clone:4930515A19 product:hypothetical protein, full insert sequence. [Source:Uniprot/SPTREMBL;Acc:Q3V0T3]
chr8	128246620	128246968	peak1672	upstreamFar	-11330	5	ENSMUSG00000031851	2310079N02Rik	Probable UPF0334 kinase-like protein C1orf57 homolog. [Source:Uniprot/SWISSPROT;Acc:Q9CQA9]
chr8	129127216	129127527	peak1673	upstreamFar	-10035	5	ENSMUSG00000051495	Irf2bp2	0 day neonate eyeball cDNA, RIKEN full-length enriched library, clone:E130305N23 product:BRAIN MY039 PROTEIN homolog (Fragment). [Source:Uniprot/SPTREMBL;Acc:Q8BJC6]
chr8	129191644	129192484	peak1674	distant	-74728	5	ENSMUSG00000051495	Irf2bp2	0 day neonate eyeball cDNA, RIKEN full-length enriched library, clone:E130305N23 product:BRAIN MY039 PROTEIN homolog (Fragment). [Source:Uniprot/SPTREMBL;Acc:Q8BJC6]
chr8	129259556	129260935	peak1675	distant	-113906	5	ENSMUSG00000074025	A630001O12Rik	Activated spleen cDNA, RIKEN full-length enriched library, clone:F830207M14 product:hypothetical protein, full insert sequence. [Source:Uniprot/SPTREMBL;Acc:Q3T9L5]
chr8	129331222	129331772	peak1676	distant	-42654	5	ENSMUSG00000074025	A630001O12Rik	Activated spleen cDNA, RIKEN full-length enriched library, clone:F830207M14 product:hypothetical protein, full insert sequence. [Source:Uniprot/SPTREMBL;Acc:Q3T9L5]
chr8	129332426	129332776	peak1677	distant	-41550	5	ENSMUSG00000074025	A630001O12Rik	Activated spleen cDNA, RIKEN full-length enriched library, clone:F830207M14 product:hypothetical protein, full insert sequence. [Source:Uniprot/SPTREMBL;Acc:Q3T9L5]
chr8	129627201	129627539	peak1678	intron	39225	5	ENSMUSG00000025812	Pard3	Partitioning-defective 3 homolog (PARD-3) (PAR-3) (Atypical PKC isotype-specific-interacting protein) (ASIP) (Ephrin-interacting protein) (PHIP). [Source:Uniprot/SWISSPROT;Acc:Q99NH2]
chr8	130333107	130333553	peak1679	distant	-198600	3	ENSMUSG00000025812	Pard3	Partitioning-defective 3 homolog (PARD-3) (PAR-3) (Atypical PKC isotype-specific-interacting protein) (ASIP) (Ephrin-interacting protein) (PHIP). [Source:Uniprot/SWISSPROT;Acc:Q99NH2]
chr8	130362304	130362550	peak1680	distant	-227697	3	ENSMUSG00000025812	Pard3	Partitioning-defective 3 homolog (PARD-3) (PAR-3) (Atypical PKC isotype-specific-interacting protein) (ASIP) (Ephrin-interacting protein) (PHIP). [Source:Uniprot/SWISSPROT;Acc:Q99NH2]
chr8	130549680	130549930	peak1681	distant	-333343	5	ENSMUSG00000025810	Nrp1	Neuropilin-1 precursor (A5 protein). [Source:Uniprot/SWISSPROT;Acc:P97333]
chr9	7560181	7560424	peak1682	intron	1846	5	ENSMUSG00000005800	Mmp8	Neutrophil collagenase precursor (EC 3.4.24.34) (Matrix metalloproteinase-8) (MMP-8) (Collagenase 2). [Source:Uniprot/SWISSPROT;Acc:O70138]
chr9	7570578	7570799	peak1683	upstreamNear	-770	5	ENSMUSG00000070323	NP_001025460.1	matrix metalloproteinase 27 [Source:RefSeq_peptide;Acc:NP_001025460]
chr9	14493967	14494112	peak1684	downstreamFar	-6635	3	ENSMUSG00000036912	Piwil4	Piwi-like protein 4 (mAgo5). [Source:Uniprot/SWISSPROT;Acc:Q8CGT6]
chr9	21242751	21243021	peak1685	intron	13471	5	ENSMUSG00000033335	Dnm2	Dynamin-2 (EC 3.6.5.5) (Dynamin UDNM). [Source:Uniprot/SWISSPROT;Acc:P39054]
chr9	22939233	22939562	peak1686	distant	-88618	5	ENSMUSG00000031963	Bmper	BMP-binding endothelial regulator protein precursor (Bone morphogenetic protein-binding endothelial cell precursor-derived regulator) (Protein crossveinless-2) (mCV2). [Source:Uniprot/SWISSPROT;Acc:Q8CJ69]
chr9	23023533	23023755	peak1687	upstreamNear	-4371	5	ENSMUSG00000031963	Bmper	BMP-binding endothelial regulator protein precursor (Bone morphogenetic protein-binding endothelial cell precursor-derived regulator) (Protein crossveinless-2) (mCV2). [Source:Uniprot/SWISSPROT;Acc:Q8CJ69]
chr9	30310923	30311147	peak1688	distant	-36726	3	ENSMUSG00000031993	Snx19	sorting nexin 19 [Source:RefSeq_peptide;Acc:NP_083150]
chr9	30564985	30565399	peak1689	distant	-141548	3	ENSMUSG00000033453	Adamts15	ADAMTS-15 precursor (EC 3.4.24.-) (A disintegrin and metalloproteinase with thrombospondin motifs 15) (ADAM-TS 15) (ADAM-TS15). [Source:Uniprot/SWISSPROT;Acc:P59384]
chr9	30616490	30616662	peak1690	distant	-90164	3	ENSMUSG00000033453	Adamts15	ADAMTS-15 precursor (EC 3.4.24.-) (A disintegrin and metalloproteinase with thrombospondin motifs 15) (ADAM-TS 15) (ADAM-TS15). [Source:Uniprot/SWISSPROT;Acc:P59384]
chr9	30636828	30637658	peak1691	distant	-69497	3	ENSMUSG00000033453	Adamts15	ADAMTS-15 precursor (EC 3.4.24.-) (A disintegrin and metalloproteinase with thrombospondin motifs 15) (ADAM-TS 15) (ADAM-TS15). [Source:Uniprot/SWISSPROT;Acc:P59384]
chr9	30996897	30997286	peak1692	intron	22281	5	ENSMUSG00000031996	Aplp2	Amyloid-like protein 2 precursor (CDEI box-binding protein) (CDEBP). [Source:Uniprot/SWISSPROT;Acc:Q06335]
chr9	32748609	32748792	peak1693	distant	-183295	3	ENSMUSG00000032035	Ets1	Protein C-ets-1 (p54). [Source:Uniprot/SWISSPROT;Acc:P27577]
chr9	32897864	32898106	peak1694	distant	-332580	3	ENSMUSG00000032035	Ets1	Protein C-ets-1 (p54). [Source:Uniprot/SWISSPROT;Acc:P27577]
chr9	32959743	32960007	peak1695	distant	-394470	3	ENSMUSG00000032035	Ets1	Protein C-ets-1 (p54). [Source:Uniprot/SWISSPROT;Acc:P27577]
chr9	33048957	33049188	peak1696	distant	-483667	3	ENSMUSG00000032035	Ets1	Protein C-ets-1 (p54). [Source:Uniprot/SWISSPROT;Acc:P27577]
chr9	40383144	40383489	peak1697	distant	-110775	5	ENSMUSG00000032024	9030425E11Rik	Adipocyte adhesion molecule precursor (Adipocyte-specific protein 5) (Coxsackie- and adenovirus receptor-like membrane protein) (CAR-like membrane protein). [Source:Uniprot/SWISSPROT;Acc:Q8R373]
chr9	40457590	40457912	peak1698	distant	-36340	5	ENSMUSG00000032024	9030425E11Rik	Adipocyte adhesion molecule precursor (Adipocyte-specific protein 5) (Coxsackie- and adenovirus receptor-like membrane protein) (CAR-like membrane protein). [Source:Uniprot/SWISSPROT;Acc:Q8R373]
chr9	40603305	40603577	peak1699	upstreamFar	-5918	5	ENSMUSG00000015656	Hspa8	Heat shock cognate 71 kDa protein (Heat shock 70 kDa protein 8). [Source:Uniprot/SWISSPROT;Acc:P63017]
chr9	40607766	40608180	peak1700	upstreamNear	-1386	5	ENSMUSG00000015656	Hspa8	Heat shock cognate 71 kDa protein (Heat shock 70 kDa protein 8). [Source:Uniprot/SWISSPROT;Acc:P63017]
chr9	41282674	41282945	peak1701	downstreamFar	-10753	3	ENSMUSG00000074416
chr9	43139905	43140615	peak1702	intron	3937	3	ENSMUSG00000032013	Trim29	Tripartite motif-containing protein 29. [Source:Uniprot/SWISSPROT;Acc:Q8R2Q0]
chr9	43694237	43694600	peak1703	distant	-53819	3	ENSMUSG00000080282
chr9	43886991	43887453	peak1704	intron	12118	5	ENSMUSG00000032010	Usp2	Ubiquitin carboxyl-terminal hydrolase 2 (EC 3.1.2.15) (Ubiquitin thioesterase 2) (Ubiquitin-specific-processing protease 2) (Deubiquitinating enzyme 2) (41 kDa ubiquitin-specific protease). [Source:Uniprot/SWISSPROT;Acc:O88623]
chr9	43894459	43894674	peak1705	intron	9142	3	ENSMUSG00000032010	Usp2	Ubiquitin carboxyl-terminal hydrolase 2 (EC 3.1.2.15) (Ubiquitin thioesterase 2) (Ubiquitin-specific-processing protease 2) (Deubiquitinating enzyme 2) (41 kDa ubiquitin-specific protease). [Source:Uniprot/SWISSPROT;Acc:O88623]
chr9	43999311	43999595	peak1706	intron	42108	3	ENSMUSG00000034342	Cbl	E3 ubiquitin-protein ligase CBL (EC 6.3.2.-) (Signal transduction protein CBL) (Proto-oncogene c-CBL) (Casitas B-lineage lymphoma proto- oncogene). [Source:Uniprot/SWISSPROT;Acc:P22682]
chr9	44153890	44154316	peak1707	upstreamNear	-1859	5	ENSMUSG00000032126	Hmbs	Porphobilinogen deaminase (EC 2.5.1.61) (Hydroxymethylbilane synthase) (HMBS) (Pre-uroporphyrinogen synthase) (PBG-D). [Source:Uniprot/SWISSPROT;Acc:P22907]
chr9	46023705	46024277	peak1708	intron	8278	3	ENSMUSG00000034135	BC033915	Serine/threonine-protein kinase QSK (EC 2.7.11.1) (Salt-inducible kinase 3) (SIK-3) (SIK3). [Source:Uniprot/SWISSPROT;Acc:Q6P4S6]
chr9	48531736	48532113	peak1709	intron	69508	3	ENSMUSG00000066687	Zbtb16	zinc finger and BTB domain containing 16 [Source:RefSeq_peptide;Acc:NP_001028496]
chr9	48544399	48544830	peak1710	intron	82198	3	ENSMUSG00000066687	Zbtb16	zinc finger and BTB domain containing 16 [Source:RefSeq_peptide;Acc:NP_001028496]
chr9	48545425	48546010	peak1711	intron	83301	3	ENSMUSG00000066687	Zbtb16	zinc finger and BTB domain containing 16 [Source:RefSeq_peptide;Acc:NP_001028496]
chr9	48548186	48548620	peak1712	intron	85987	3	ENSMUSG00000066687	Zbtb16	zinc finger and BTB domain containing 16 [Source:RefSeq_peptide;Acc:NP_001028496]
chr9	48552876	48553760	peak1713	intron	90732	5	ENSMUSG00000066687	Zbtb16	zinc finger and BTB domain containing 16 [Source:RefSeq_peptide;Acc:NP_001028496]
chr9	48583739	48584097	peak1714	intron	60132	5	ENSMUSG00000066687	Zbtb16	zinc finger and BTB domain containing 16 [Source:RefSeq_peptide;Acc:NP_001028496]
chr9	48594784	48595382	peak1715	intron	48967	5	ENSMUSG00000066687	Zbtb16	zinc finger and BTB domain containing 16 [Source:RefSeq_peptide;Acc:NP_001028496]
chr9	49402385	49402677	peak1716	intron	92274	3	ENSMUSG00000039542	Ncam1	Neural cell adhesion molecule 1, 180 kDa isoform precursor (N-CAM 180) (NCAM-180) (CD56 antigen). [Source:Uniprot/SWISSPROT;Acc:P13595]
chr9	49624237	49624782	peak1717	downstreamFar	-9465	3	ENSMUSG00000064534	U6	U6 spliceosomal RNA [Source: RFAM 8.1]
chr9	50864513	50864924	peak1718	downstreamNear	-683	3	ENSMUSG00000060594	Layn	Layilin precursor. [Source:Uniprot/SWISSPROT;Acc:Q8C351]
chr9	51060707	51060930	peak1719	downstreamFar	-12634	3	ENSMUSG00000032053	Pou2af1	POU domain class 2-associating factor 1 (B-cell-specific coactivator OBF-1) (OCT-binding factor 1) (BOB-1) (BOB1) (OCA-B). [Source:Uniprot/SWISSPROT;Acc:Q64693]
chr9	51072165	51072550	peak1720	downstreamFar	-6299	3	ENSMUSG00000079559
chr9	51083767	51084035	peak1721	intron	2575	5	ENSMUSG00000079559
chr9	51913525	51913926	peak1722	downstreamFar	-9786	3	ENSMUSG00000035164	Zc3h12c	MKIAA1726 protein (Fragment). [Source:Uniprot/SPTREMBL;Acc:Q5DTV4]
chr9	52749755	52750049	peak1723	distant	-156844	3	ENSMUSG00000053289	Ddx10	Probable ATP-dependent RNA helicase DDX10 (EC 3.6.1.-) (DEAD box protein 10). [Source:Uniprot/SWISSPROT;Acc:Q80Y44]
chr9	56061445	56061808	peak1724	intron	8690	3	ENSMUSG00000074305	C230081A13Rik	Tyrosine-protein kinase-protein kinase SgK269 (EC 2.7.10.2) (Sugen kinase 269). [Source:Uniprot/SWISSPROT;Acc:Q69Z38]
chr9	56162136	56162533	peak1725	intron	103540	5	ENSMUSG00000074305	C230081A13Rik	Tyrosine-protein kinase-protein kinase SgK269 (EC 2.7.10.2) (Sugen kinase 269). [Source:Uniprot/SWISSPROT;Acc:Q69Z38]
chr9	56353016	56353405	peak1726	downstreamFar	-8519	3	ENSMUSG00000032329	Hmg20a	High mobility group protein 20A (HMG box-containing protein 20A) (iBRAF) (Inhibitor of BRAF35) (HMG domain-containing protein HMGX1). [Source:Uniprot/SWISSPROT;Acc:Q9DC33]
chr9	56353526	56353897	peak1727	downstreamFar	-9020	3	ENSMUSG00000032329	Hmg20a	High mobility group protein 20A (HMG box-containing protein 20A) (iBRAF) (Inhibitor of BRAF35) (HMG domain-containing protein HMGX1). [Source:Uniprot/SWISSPROT;Acc:Q9DC33]
chr9	56356809	56357110	peak1728	downstreamFar	-12268	3	ENSMUSG00000032329	Hmg20a	High mobility group protein 20A (HMG box-containing protein 20A) (iBRAF) (Inhibitor of BRAF35) (HMG domain-containing protein HMGX1). [Source:Uniprot/SWISSPROT;Acc:Q9DC33]
chr9	57161311	57161691	peak1729	upstreamFar	-20426	5	ENSMUSG00000066626
chr9	57165396	57165648	peak1730	upstreamFar	-16405	5	ENSMUSG00000066626
chr9	57238712	57238948	peak1731	downstreamFar	-21645	3	ENSMUSG00000063849	Ppcdc	Phosphopantothenoylcysteine decarboxylase (EC 4.1.1.36) (PPC-DC) (CoaC). [Source:Uniprot/SWISSPROT;Acc:Q8BZB2]
chr9	57570928	57571546	peak1732	intron	14890	5	ENSMUSG00000038957	Edc3	Enhancer of mRNA-decapping protein 3 (YjeF domain-containing protein 1). [Source:Uniprot/SWISSPROT;Acc:Q8K2D3]
chr9	59440266	59440529	peak1733	intron	14253	5	ENSMUSG00000032297	Brunol6	CUG-BP- and ETR-3-like factor 6 (CELF-6) (Bruno-like protein 6) (RNA- binding protein BRUNOL-6). [Source:Uniprot/SWISSPROT;Acc:Q7TN33]
chr9	61171723	61171992	peak1734	distant	-46988	3	ENSMUSG00000074256	ENSMUSG00000074256	B6-derived CD11 +ve dendritic cells cDNA, RIKEN full-length enriched library, clone:F730205C23 product:hypothetical protein, full insert sequence. [Source:Uniprot/SPTREMBL;Acc:Q3U1V0]
chr9	67382337	67382784	peak1735	intron	4862	5	ENSMUSG00000052698	Tln2	Talin-2. [Source:Uniprot/SWISSPROT;Acc:Q71LX4]
chr9	69306737	69306974	peak1736	intron	5352	5	ENSMUSG00000032231	Anxa2	Annexin A2 (Annexin-2) (Annexin II) (Lipocortin II) (Calpactin I heavy chain) (Chromobindin-8) (p36) (Protein I) (Placental anticoagulant protein IV) (PAP-IV). [Source:Uniprot/SWISSPROT;Acc:P07356]
chr9	70609238	70609568	peak1737	exon	18626	3	ENSMUSG00000054693	Adam10	ADAM 10 precursor (EC 3.4.24.81) (A disintegrin and metalloproteinase domain 10) (Mammalian disintegrin-metalloprotease) (Kuzbanian protein homolog) (CD156c antigen). [Source:Uniprot/SWISSPROT;Acc:O35598]
chr9	75210830	75211357	peak1738	downstreamFar	-11654	3	ENSMUSG00000032191	Bcl2l10	Apoptosis regulator Bcl-B (Bcl-2-like 10 protein) (Bcl2-L-10) (Anti- apoptotic protein Boo) (Bcl-2 homolog Diva). [Source:Uniprot/SWISSPROT;Acc:Q9Z0F3]
chr9	76636593	76636784	peak1739	distant	-72134	5	ENSMUSG00000077144	SNORA17	Small nucleolar RNA SNORA17 [Source: RFAM 8.1]
chr9	77592717	77593004	peak1740	upstreamFar	-9482	5	ENSMUSG00000032350	Gclc	Glutamate--cysteine ligase catalytic subunit (EC 6.3.2.2) (Gamma- glutamylcysteine synthetase) (Gamma-ECS) (GCS heavy chain). [Source:Uniprot/SWISSPROT;Acc:P97494]
chr9	77870038	77870347	peak1741	upstreamFar	-8287	5	ENSMUSG00000077730	SNORA17	Small nucleolar RNA SNORA17 [Source: RFAM 8.1]
chr9	78665127	78665355	peak1742	downstreamNear	-3204	3	ENSMUSG00000059422
chr9	78849722	78849978	peak1743	distant	-180203	5	ENSMUSG00000059422
chr9	79204065	79204251	peak1744	distant	-90410	3	ENSMUSG00000074174	ENSMUSG00000074174	16 days neonate heart cDNA, RIKEN full-length enriched library, clone:D830014K04 product:hypothetical protein, full insert sequence. [Source:Uniprot/SPTREMBL;Acc:Q3UQ77]
chr9	79375385	79375600	peak1745	distant	-71306	3	ENSMUSG00000032332	Col12a1	Collagen alpha-1(XII) chain precursor. [Source:Uniprot/SWISSPROT;Acc:Q60847]
chr9	79458113	79458437	peak1746	intron	11477	3	ENSMUSG00000032332	Col12a1	Collagen alpha-1(XII) chain precursor. [Source:Uniprot/SWISSPROT;Acc:Q60847]
chr9	83986735	83986936	peak1747	intron	31011	3	ENSMUSG00000032263	Bckdhb	2-oxoisovalerate dehydrogenase subunit beta, mitochondrial precursor (EC 1.2.4.4) (Branched-chain alpha-keto acid dehydrogenase E1 component beta chain) (BCKDH E1-beta). [Source:Uniprot/SWISSPROT;Acc:Q6P3A8]
chr9	84366285	84366640	peak1748	distant	-48029	3	ENSMUSG00000066452	Rpl7a	60S ribosomal protein L7a (Surfeit locus protein 3). [Source:Uniprot/SWISSPROT;Acc:P12970]
chr9	88256551	88256790	peak1749	intron	10254	3	ENSMUSG00000032420	Nt5e	5'-nucleotidase precursor (EC 3.1.3.5) (Ecto-5'-nucleotidase) (5'-NT) (CD73 antigen). [Source:Uniprot/SWISSPROT;Acc:Q61503]
chr9	93961448	93961751	peak1750	distant	-217735	5	ENSMUSG00000064889	U1	U1 spliceosomal RNA [Source: RFAM 8.1]
chr9	96659339	96659715	peak1751	upstreamFar	-6381	5	ENSMUSG00000048790	E030011O05Rik	0 day neonate lung cDNA, RIKEN full-length enriched library, clone:E030011O05 product:hypothetical protein, full insert sequence. [Source:Uniprot/SPTREMBL;Acc:Q8C6V2]
chr9	101162680	101162960	peak1752	distant	-37412	3	ENSMUSG00000077393	SNORA24	Small nucleolar RNA SNORA24 [Source: RFAM 8.1]
chr9	101164193	101164790	peak1753	distant	-39083	3	ENSMUSG00000077393	SNORA24	Small nucleolar RNA SNORA24 [Source: RFAM 8.1]
chr9	103082779	103083049	peak1754	intron	88845	3	ENSMUSG00000032803	Cdv3	Protein CDV3 (Carnitine deficiency-associated protein 3) (Tyrosine- phosphorylated protein 36) (TPP36). [Source:Uniprot/SWISSPROT;Acc:Q4VAA2]
chr9	108135337	108135540	peak1755	intron	27149	3	ENSMUSG00000039952	Dag1	Dystroglycan precursor (Dystrophin-associated glycoprotein 1) [Contains: Alpha-dystroglycan (Alpha-DG); Beta-dystroglycan (Beta- DG)]. [Source:Uniprot/SWISSPROT;Acc:Q62165]
chr9	108663998	108664202	peak1756	downstreamFar	-12257	3	ENSMUSG00000032601	Prkar2a	cAMP-dependent protein kinase type II-alpha regulatory subunit. [Source:Uniprot/SWISSPROT;Acc:P12367]
chr9	108699012	108699281	peak1757	intron	821	5	ENSMUSG00000032599	Ihpk2	Inositol hexakisphosphate kinase 2 (EC 2.7.4.21) (InsP6 kinase 2) (P(i)-uptake stimulator) (PiUS). [Source:Uniprot/SWISSPROT;Acc:Q80V72]
chr9	109900057	109900365	peak1758	intron	66249	5	ENSMUSG00000032479	Mtap4	Microtubule-associated protein 4 (MAP 4). [Source:Uniprot/SWISSPROT;Acc:P27546]
chr9	115152782	115153192	peak1759	exon	66	3	ENSMUSG00000032437	Stt3b	Dolichyl-diphosphooligosaccharide--protein glycosyltransferase subunit STT3B (EC 2.4.1.119) (Oligosaccharyl transferase subunit STT3B) (STT3- B) (Source of immunodominant MHC-associated peptides) (B6dom1 antigen). [Source:Uniprot/SWISSPROT;Acc:Q3TDQ1]
chr9	116243080	116243607	peak1760	distant	-108942	3	ENSMUSG00000080560
chr9	116262162	116262694	peak1761	distant	-128027	3	ENSMUSG00000080560
chr9	116739152	116739318	peak1762	intron	252809	3	ENSMUSG00000039607	Rbms3	RNA-binding motif, single-stranded-interacting protein 3. [Source:Uniprot/SWISSPROT;Acc:Q8BWL5]
chr9	119920162	119920549	peak1763	downstreamNear	-2519	3	ENSMUSG00000079243	Xirp1	xin actin-binding repeat containing 1 [Source:RefSeq_peptide;Acc:NP_001074808]
chr9	120269887	120270263	peak1764	intron	56884	5	ENSMUSG00000041794	Myrip	Rab effector MyRIP (Myosin-VIIa- and Rab-interacting protein) (Exophilin-8) (Slp homolog lacking C2 domains c) (SlaC2-c). [Source:Uniprot/SWISSPROT;Acc:Q8K3I4]
chr9	122329302	122329846	peak1765	distant	-40633	3	ENSMUSG00000032540	Abhd5	Abhydrolase domain-containing protein 5 (Lipid droplet-binding protein CGI-58). [Source:Uniprot/SWISSPROT;Acc:Q9DBL9]
chrX	7788987	7789295	peak1766	upstreamFar	-5514	5	ENSMUSG00000031169	Porcn	Probable protein-cysteine N-palmitoyltransferase porcupine (EC 2.3.1.-) (mPORC). [Source:Uniprot/SWISSPROT;Acc:Q9JJJ7]
chrX	9639319	9639627	peak1767	intron	24370	3	ENSMUSG00000031174	Rpgr	Sushi-repeat-containing protein SRPX precursor (DRS protein). [Source:Uniprot/SWISSPROT;Acc:Q9R0M3]
chrX	9641027	9641293	peak1768	intron	26057	3	ENSMUSG00000031174	Rpgr	Sushi-repeat-containing protein SRPX precursor (DRS protein). [Source:Uniprot/SWISSPROT;Acc:Q9R0M3]
chrX	10701007	10701430	peak1769	distant	-175132	5	ENSMUSG00000078345	OTTMUSG00000016789	novel protein similar to histone H2a [Source:RefSeq_peptide;Acc:NP_001104507]
chrX	13040233	13040471	peak1770	upstreamNear	-2881	5	ENSMUSG00000051228	Nyx	Nyctalopin precursor. [Source:Uniprot/SWISSPROT;Acc:P83503]
chrX	13046436	13047153	peak1771	intron	3561	5	ENSMUSG00000051228	Nyx	Nyctalopin precursor. [Source:Uniprot/SWISSPROT;Acc:P83503]
chrX	13059838	13059977	peak1772	intron	6531	3	ENSMUSG00000051228	Nyx	Nyctalopin precursor. [Source:Uniprot/SWISSPROT;Acc:P83503]
chrX	13098509	13098788	peak1773	exon	475	3	ENSMUSG00000031012	Cask	Peripheral plasma membrane protein CASK (EC 2.7.11.1) (Calcium/calmodulin-dependent serine protein kinase). [Source:Uniprot/SWISSPROT;Acc:O70589]
chrX	48509531	48509794	peak1774	intron	42991	3	ENSMUSG00000036109	Mbnl3	Muscleblind-like protein 3 (Muscleblind-like X-linked protein) (Cys3His CCG1-required protein) (Protein MCHCR). [Source:Uniprot/SWISSPROT;Acc:Q8R003]
chrX	50324204	50324570	peak1775	downstreamFar	-14268	3	ENSMUSG00000025626	Phf6	PHD finger protein 6. [Source:Uniprot/SWISSPROT;Acc:Q9D4J7]
chrX	50567129	50567405	peak1776	distant	-29335	3	ENSMUSG00000036022	4632404H22Rik	Protein FAM122B. [Source:Uniprot/SWISSPROT;Acc:Q6NZE7]
chrX	53954535	53954743	peak1777	distant	-30325	5	ENSMUSG00000023092	Fhl1	Four and a half LIM domains protein 1 (FHL-1) (Skeletal muscle LIM- protein 1) (SLIM 1) (SLIM) (KyoT) (RBP-associated molecule 14-1) (RAM14-1). [Source:Uniprot/SWISSPROT;Acc:P97447]
chrX	65755008	65755269	peak1778	distant	-166596	3	ENSMUSG00000073146	ENSMUSG00000073146	B16 F10Y cells cDNA, RIKEN full-length enriched library, clone:G370123D23 product:hypothetical protein, full insert sequence. [Source:Uniprot/SPTREMBL;Acc:Q3UFN6]
chrX	69228537	69228858	peak1779	intron	5688	3	ENSMUSG00000053593	Fate1	Fetal and adult testis-expressed transcript protein homolog. [Source:Uniprot/SWISSPROT;Acc:Q8CEK7]
chrX	69241501	69241679	peak1780	intron	4402	5	ENSMUSG00000005864	Cnga2	Cyclic nucleotide-gated olfactory channel (Cyclic nucleotide-gated cation channel 2) (CNG channel 2) (CNG-2) (CNG2). [Source:Uniprot/SWISSPROT;Acc:Q62398]
chrX	71639607	71639752	peak1781	upstreamNear	-1158	5	ENSMUSG00000031399	1810037C20Rik	Protein FAM3A precursor. [Source:Uniprot/SWISSPROT;Acc:Q9D8T0]
chrX	74654605	74655280	peak1782	distant	-101410	5	ENSMUSG00000025246	Tbl1x	F-box-like/WD repeat-containing protein TBL1X (Transducin beta-like 1X protein). [Source:Uniprot/SWISSPROT;Acc:Q9QXE7]
chrX	97666943	97667299	peak1783	upstreamFar	-22577	5	ENSMUSG00000031221	Igbp1	Immunoglobulin-binding protein 1 (CD79a-binding protein 1) (Alpha4 phosphoprotein) (Lymphocyte signal transduction molecule alpha 4) (p52). [Source:Uniprot/SWISSPROT;Acc:Q61249]
chrX	97883120	97883389	peak1784	intron	39024	3	ENSMUSG00000034311	Kif4	Chromosome-associated kinesin KIF4 (Chromokinesin). [Source:Uniprot/SWISSPROT;Acc:P33174]
chrX	99358918	99359269	peak1785	upstreamFar	-6721	5	ENSMUSG00000051220	Ercc6l	excision repair cross-complementing rodent repair deficiency complementation group 6 - like [Source:RefSeq_peptide;Acc:NP_666347]
chrX	130132296	130132593	peak1786	intron	10280	3	ENSMUSG00000051323	Pcdh19	Protocadherin-19 precursor. [Source:Uniprot/SWISSPROT;Acc:Q80TF3]
chrX	133279250	133279466	peak1787	upstreamNear	-1129	5	ENSMUSG00000031422	Morf4l2	Mortality factor 4-like protein 2 (MORF-related gene X protein) (Transcription factor-like protein MRGX) (Sid 393). [Source:Uniprot/SWISSPROT;Acc:Q9R0Q4]
chrX	137047979	137048192	peak1788	distant	-25991	3	ENSMUSG00000031431	Tsc22d3	TSC22 domain family protein 3 (Glucocorticoid-induced leucine zipper protein) (TSC22-related-inducible leucine zipper 3) (Tilz3). [Source:Uniprot/SWISSPROT;Acc:Q9Z2S7]
chrX	137053033	137053298	peak1789	downstreamFar	-20911	3	ENSMUSG00000031431	Tsc22d3	TSC22 domain family protein 3 (Glucocorticoid-induced leucine zipper protein) (TSC22-related-inducible leucine zipper 3) (Tilz3). [Source:Uniprot/SWISSPROT;Acc:Q9Z2S7]
chrX	137061608	137062018	peak1790	downstreamFar	-12263	3	ENSMUSG00000031431	Tsc22d3	TSC22 domain family protein 3 (Glucocorticoid-induced leucine zipper protein) (TSC22-related-inducible leucine zipper 3) (Tilz3). [Source:Uniprot/SWISSPROT;Acc:Q9Z2S7]
chrX	137063696	137064123	peak1791	downstreamFar	-10167	3	ENSMUSG00000031431	Tsc22d3	TSC22 domain family protein 3 (Glucocorticoid-induced leucine zipper protein) (TSC22-related-inducible leucine zipper 3) (Tilz3). [Source:Uniprot/SWISSPROT;Acc:Q9Z2S7]
chrX	137102340	137102583	peak1792	intron	28385	3	ENSMUSG00000031431	Tsc22d3	TSC22 domain family protein 3 (Glucocorticoid-induced leucine zipper protein) (TSC22-related-inducible leucine zipper 3) (Tilz3). [Source:Uniprot/SWISSPROT;Acc:Q9Z2S7]
chrX	139735934	139736246	peak1793	intron	15873	3	ENSMUSG00000031283	Chrdl1	Chordin-like protein 1 precursor (Neuralin-1) (Ventroptin) (Neurogenesin-1). [Source:Uniprot/SWISSPROT;Acc:Q920C1]
chrX	139950520	139950669	peak1794	upstreamNear	-2540	5	ENSMUSG00000031284	Pak3	Serine/threonine-protein kinase PAK 3 (EC 2.7.11.1) (p21-activated kinase 3) (PAK-3) (Beta-PAK) (CDC42/RAC effector kinase PAK-B). [Source:Uniprot/SWISSPROT;Acc:Q61036]
chrX	156932962	156933188	peak1795	intron	2927	3	ENSMUSG00000031298	Gpr64	G-protein coupled receptor 64 precursor (Epididymis-specific protein 6) (Me6 receptor). [Source:Uniprot/SWISSPROT;Acc:Q8CJ12]
chrX	157042233	157042510	peak1796	downstreamFar	-5933	3	ENSMUSG00000031295	Phka2	Phosphorylase b kinase regulatory subunit alpha, liver isoform (Phosphorylase kinase alpha L subunit). [Source:Uniprot/SWISSPROT;Acc:Q8BWJ3]
chrX	158532572	158532757	peak1797	intron	64998	5	ENSMUSG00000059493	Nhs	Nance-Horan syndrome (human) [Source:MGI;Acc:MGI:2684894]
chrX	158785777	158786017	peak1798	distant	-63989	3	ENSMUSG00000040855	Reps2	RalBP1-associated Eps domain-containing protein 2 (RalBP1-interacting protein 2) (Partner of RalBP1). [Source:Uniprot/SWISSPROT;Acc:Q80XA6]
chrX	160758113	160758262	peak1799	intron	50818	5	ENSMUSG00000031379	Pir	Pirin. [Source:Uniprot/SWISSPROT;Acc:Q9D711]
chrX	162740758	162740943	peak1800	intron	64007	5	ENSMUSG00000031342	Gpm6b	Neuronal membrane glycoprotein M6-b (M6b). [Source:Uniprot/SWISSPROT;Acc:P35803]
chrX	163204942	163205285	peak1801	distant	-87009	5	ENSMUSG00000067147
chrX	163756736	163756982	peak1802	intron	11601	5	ENSMUSG00000044583	Tlr7	Toll-like receptor 7 precursor. [Source:Uniprot/SWISSPROT;Acc:P58681]
chrX	163757198	163757405	peak1803	intron	11159	5	ENSMUSG00000044583	Tlr7	Toll-like receptor 7 precursor. [Source:Uniprot/SWISSPROT;Acc:P58681]
chrX	166371159	166371592	peak1804	intron	57355	3	ENSMUSG00000035299	Mid1	Midline-1 (EC 6.3.2.-) (Tripartite motif-containing protein 18) (Midin). [Source:Uniprot/SWISSPROT;Acc:O70583]
intron	714	0.4
5' near	95	0.05
5' far	166	0.09
3 ' far	134	0.07
distant	582	0.32
3 ' near	74	0.04
exon	39	0.02

## Sheet: Sheet2
Dataset S5 GR-regulated genes in 3T3L1 adipocytes that contain or located nearby 1,804 overlapping binding sites
chipseq genes	microarray genes	overlapping genes
0610025J13RIK	0610007P14RIK	1190002H23RIK
1110003E01RIK	2013-09-10	1700038P13RIK
1110008L16RIK	1110003O08RIK	1810011O10RIK
1110032E23RIK	1110008P14RIK	5730446C15RIK
1110059E24RIK	1110018J23RIK	6030408B16RIK
1600002O04RIK	1110060I01RIK	9030611O19RIK
1700011J10RIK	1110067D22RIK	9130404D14RIK
1700011L22RIK	1200002N14RIK	ADAM12
1700012H17RIK	1200016E24RIK	ADAMTS15
1700020N01RIK	1500005A01RIK	ADAMTSL4
1700025G04RIK	1700023L04RIK	AFF1
1700029H14RIK	1700037H04RIK	AGPAT4
1700056E22RIK	1700040I03RIK	ALDH1A1
1700088E04RIK	1700083M11RIK	ARHGEF3
1700112E06RIK	1810015C04RIK	ARL6IP2
1700113A16RIK	1810045K06RIK	ARRDC3
1700120B06RIK	1810063B05RIK	AW548124
1810037C20RIK	2210417J20RIK	BC055107
2010003H20RIK	2310001H17RIK	BCL6
2010003K11RIK	2310003H01RIK	BMPER
2010004A03RIK	2310014F06RIK	CD36
2010109A12RIK	2310014H01RIK	CDC37L1
2010311D03RIK	2310051E17RIK	CDO1
2300002D11RIK	2610009E16RIK	CLEC2D
2310008H04RIK	2610014I16RIK	COL4A1
2310009E04RIK	2610017J04RIK	COL4A2
2310030N02RIK	2610024B07RIK	CTGF
2310044G17RIK	2610024M03RIK	CXCL5
2310079N02RIK	2810410A03RIK	CYB561
2410003K15RIK	2810428I15RIK	CYB5B
2410080I02RIK	2810431I02RIK	CYR61
2610020H08RIK	2900002G04RIK	D430015B01RIK
2610528E23RIK	2900078C09RIK	DPEP1
2700078E11RIK	3222402P14RIK	DUSP1
2810407A14RIK	3321401G04RIK	EHD3
2810416G20RIK	4631426J05RIK	ERRFI1
2810439F02RIK	4632428N05RIK	ETS2
2810453I06RIK	4732495E13RIK	EXT1
2900097C17RIK	4833409N03RIK	FHL1
3110001K24RIK	4930463P07RIK	FKBP5
3110003A22RIK	4930523C07RIK	FOXRED2
3830408D24RIK	4930563B10RIK	FST
3930402G23RIK	4931406P16RIK	GABARAPL1
4632404H22RIK	4932443D16RIK	GADD45G
4732495G21RIK	5730593F17RIK	GAS6
4832428D23RIK	6030443O07RIK	GLUL
4833403I15RIK	6230400G14RIK	H6PD
4921504E06RIK	6230425C21RIK	HAS2
4930434E21RIK	6330409D20RIK	HK2
4930486L24RIK	6330414G02RIK	IL6RA
4930503B20RIK	6720418B01RIK	KLF13
4930533K18RIK	7330410H16RIK	LCN2
4930544M13RIK	8430408G22RIK	LPIN1
4930579E17RIK	8430426J06RIK	LPXN
4930579F01RIK	9030418K01RIK	MERTK
4930583K01RIK	9430023L20RIK	MOCS1
4931429P17RIK	9430029L20RIK	MT1
4932414N04RIK	9430052C07RIK	MT2
4932418E24RIK	9530053J19RIK	MTHFD2
4932442K08RIK	A130038J17RIK	MYLK
4933426M11RIK	A230097K15RIK	MYO1B
5033413D22RIK	A230102O09RIK	NEDD9
5430433G21RIK	A630082K20RIK	NFIL3
5730410E15RIK	A730049H05RIK	NFKBIZ
5830415L20RIK	A730054J21RIK	NRP1
5830472M02RIK	A930026I22RIK	NT5C2
5930403N24RIK	ABCD2	ORM1
5S_RRNA	ABHD1	PAPPA
6030446N20RIK	ACACB	PBEF1
6030469F06RIK	ACSL1	PDK4
6530404N21RIK	ADAM19	PELI1
2010-03-08	ADAM9	PER1
8230402K04RIK	ADAMTS1	PER2
2010-09-09	ADFP	PIK3R1
9030425E11RIK	ADRB2	PLD1
9030625A04RIK	ADRB3	PLEKHF1
9430020K01RIK	AGT	PORCN
9430076C15RIK	AI448196	PPM2C
9530020O07RIK	AI842396	PPP1R3C
9830102E05RIK	AK2	PRICKLE1
A	AL024069	PRODH
A130022J15RIK	ALAS1	RANBP9
A230067G21RIK	ALCAM	RASA3
A230083H22RIK	ALDH3B2	RBMS2
A2A5U3_MOUSE	AMD2	REEP3
A4GALT	ANKRD46	RGS2
A530013C23RIK	AP2A2	RHOB
A630001O12RIK	AP4B1	S100A10
A630050E13RIK	APCDD1	SAV1
A730020M07RIK	APEX1	SCD2
A730085E03RIK	APOC3	SESN1
A930008G19RIK	APOD	SFRP2
A930018P22RIK	AQP5	SGK1
ABCA1	ARRDC4	SLC10A6
ABCA4	ATG12	SLC39A14
ABCA6	ATP10D	SLC3A2
ABCC4	ATP1A2	SLC7A5
ABCG8	AXUD1	SMARCD2
ABHD5	B430201A12RIK	SNX24
ABI3BP	B430219N15RIK	SUCNR1
ABL1	BAIAP2	TAX1BP1
ABLIM1	BC029214	TEAD4
ABRA	BC031353	TGFB2
ACTN1	BC034068	TMEM38B
ACTN4	BC034834	TNFAIP3
ACVR2A	BC049975	TRIM29
ACYP2	BIRC2	TRP53INP1
ADA	BRPF1	TSC22D3
ADAM10	BTG1	UBE2G2
ADAMTS14	C230098O21RIK	USP54
ADAMTS2	C430017H16RIK	VDR
ADAMTS5	C430049B03RIK	VEGFC
ADAMTS9	C4A	VLDLR
ADARB1	CAB39L	XDH
ADCK4	CAR3	ZBTB16
ADCYAP1R1	CAR5B	ZFAND3
ADH7	CAT	ZFP36
ADIPOR2	CBFB	ZHX3
ADNP2	CBR3
ADRA1B	CCBL1
AGPAT6	CCDC23
AHNAK	CCDC85B
AKAP13	CCL7
AKAP2	CCL9
AMPD3	CDC42EP3
ANG5	CDCA7L
ANGPT1	CDK5RAP1
ANK2	CDKN1A
ANKRD29	CDKN2C
ANKRD33	CDR2
ANKRD9	CDSN
ANTXR1	CEACAM2
ANXA2	CENPB
ANXA4	CHAC1
AP1G1	CHCHD4
AP2B1	CISH
APBA1	CLIC1
APBB2	CML1
APLP2	CML3
APOBEC1	CNKSR3
APPL2	CNNM2
ARHGAP12	COX10
ARHGAP15	CPEB2
ARHGAP28	CPM
ARHGAP29	CPNE2
ARID5B	CTLA2B
ARMC2	CTSL
ARNTL	CTTNBP2NL
ARSJ	CYP1B1
ASB4	CYP2F2
ASB7	CYP51
ASPH	D15BWG0759E
ASTN2	D16H22S680E
ATF6	D330037H05RIK
ATG7	DBP
ATP10A	DCTN3
ATP2B1	DCUN1D3
ATP6V0D1	DDIT3
ATP6V0E	DDIT4
ATP6V1H	DFNA5H
AU019990	DGAT1
AXL	DHCR7
B130024G19RIK	DIRAS2
B3GALNT1	DOCK11
B930006L02RIK	DOK1
BACH2	DOLK
BAHCC1	DTX2
BAZ1A	DUSP14
BC004022	DUSP16
BC006965	DUSP18
BC021523	E030026I10RIK
BC026439	EAR1
BC028471	EAR10
BC030863	EAR12
BC033915	EAR2
BC038822	EAR3
BC052328	EAR4
BC087945	EEF2K
BC094916	EG624219
BCAR1	EGR1
BCAS1	EGR2
BCAT1	EIF1A
BCKDHB	EIF5A
BCL11A	EMP1
BCL11B	EMP3
BCL2L1	ENC1
BCL2L10	ENSMUSG00000055440
BCLAF1	ERLIN1
BCMO1	EXOSC6
BDH1	FBXO31
BDNF	FDPS
BNIP1	FFAR2
BOC	FGA
BRE	FGF10
BRUNOL6	FGF7
BTBD3	FGFR1
BTC	FGFR2
BTRC	FIGF
C030016D13RIK	FLRT2
C130026L21RIK	FMNL3
C1QTNF1	FOXC2
C1QTNF3	FOXO1
C230081A13RIK	FZD2
C230095G01RIK	G0S2
CACNA1C	GADD45A
CALML3	GAMT
CAMK1D	GCLM
CAMK2D	GDAP10
CAMKK2	GDF1
CAPG	GDPD1
CAPZB	GLUD1
CASK	GM1833
CAV1	GM684
CAV2	GPD1
CBL	GPR109A
CBLB	GPR120
CCDC101	GPR23
CCDC3	GPR30
CCDC91	GPR81
CCL1	GPRC5B
CCL17	GSTA3
CCNG2	GSTA4
CD164L2	HDHD3
CD180	HERPUD1
CD47	HIPK1
CD69	HMGCS1
CD93	HMOX1
CDC42EP4	HOXD4
CDC7	HP
CDH13	HSPA2
CDH2	HSPB1
CDH5	HTRA2
CDK6	IFI202B
CDKAL1	IFIT3
CDKN2AIPNL	IFNGR1
CDKN2B	IGF1
CDV3	IGFALS
CEBPG	INHBB
CENPM	INSIG2
CENPP	INSL6
CENTG2	IRX3
CEP78	ISCA1
CFDP1	IVNS1ABP
CHAF1A	KLB
CHCHD3	KLF2
CHD9	KLF9
CHN2	LAMB1-1
CHRDL1	LHFPL2
CHST11	LIMK1
CIC	LIMK2
CITED2	LIMS2
CLEC14A	LOC226691
CLNK	LOC231081
CMKLR1	LOC239122
CNGA2	LOC245892
COBLL1	LOC265414
COG6	LOC269859
COL11A1	LOC329750
COL12A1	LOC382215
COL24A1	LOC384319
COL3A1	LOC667337
COL5A2	LOX
COL6A2	LRRC17
COL8A2	LRRC8A
COPB1	LXN
COQ2	LZTS2
CORO7	MAGED2
COX11	MAP3K6
CP	MARCKS
CPA2	MARVELD1
CPEB3	MAT2A
CPVL	MC2R
CRADD	MC5R
CREG1	MCC
CRISPLD2	MCL1
CSMD3	MED28
CSRP2	METRN
CST3	METTL7B
CTSO	MID1IP1
CUBN	MIR16
CUEDC1	MKX
CUGBP2	MMP11
CX3CL1	MPI1
CYB5	MRAP
CYP2R1	MRAS
D030070L09RIK	MRPL12
D10ERTD641E	MRTO4
D19BWG1357E	MTMR14
D19ERTD386E	MUSTN1
D3ERTD300E	MVD
D4BWG0951E	MVK
D630003M21RIK	MXD4
D6MM5E	MYCL1
D6WSU116E	N6AMT2
D830044D21RIK	NAV1
D930015E06RIK	NDG2
DAG1	NDN
DCBLD2	NDRG1
DCN	NET1
DCP1B	NFATC4
DDAH1	NFKBIA
DDC	NIPSNAP1
DDR1	NNMT
DDR2	NOS3
DDX10	NPM3
DEF8	NPM3-PS1
DENND2A	NRN1
DEPDC1B	NUDT16
DLG2	NUDT4
DLG5	OBFC2A
DLGAP2	ORM2
DMP1	OSBPL11
DMRTA1	OSBPL1A
DNAHC3	OSR2
DNM2	OSTM1
DNM3	P2RY5
DNMBP	PAK4
DOCK1	PARD6G
DUS1L	PDGFRB
DUSP10	PDPN
DUSP4	PEMT
E030011O05RIK	PFDN2
E130114P18RIK	PHTF1
E230001N04RIK	PIK3IP1
E430004N04RIK	PKD2L1
EAPA2	PLA2G12A
EBF1	PLAC8
EDC3	PLEKHG5
EDN1	PMVK
EEFSEC	POLE4
EFCAB1	POLN
EFNB2	PPA1
EG225609	PPAPDC2
EG232599	PPARGC1A
EG238564	PPARGC1B
EG381483	PPIF
EG432436	PPIL6
EG432723	PPP1R1A
EG623356	PPP1R2
EGLN2	PRELP
EGLN3	PRMT1
EHF	PRPS1
EIF2AK3	PRPS2
EIF3H	PSMB10
EIF4E3	PTEN
EIF4EBP3	PTGDS
ELTD1	PTGIS
EMCN	PTMS
ENOX1	PTPLB
ENSMUSG00000043488	QRSL1
ENSMUSG00000053178	RAB32
ENSMUSG00000053749	RAB3A
ENSMUSG00000054663	RABGEF1
ENSMUSG00000056023	RAMP2
ENSMUSG00000066041	RASL12
ENSMUSG00000066752	RFC1
ENSMUSG00000068680	RHOU
ENSMUSG00000071343	RILPL2
ENSMUSG00000072632	RIN2
ENSMUSG00000072655	RIN3
ENSMUSG00000072677	RNF185
ENSMUSG00000072686	RPA3
ENSMUSG00000072805	RPIA
ENSMUSG00000073146	RPRML
ENSMUSG00000073486	RSC1A1
ENSMUSG00000073551	S100A8
ENSMUSG00000073610	SAA3
ENSMUSG00000073995	SAA4
ENSMUSG00000074174	SBK1
ENSMUSG00000074256	SC4MOL
ENSMUSG00000074675	SCARA3
ENSMUSG00000074777	SCL0002644.1_1164
ENSMUSG00000074875	SCL000338.1_51
ENSMUSG00000075530	SCNN1A
ENSMUSG00000075537	SDC4
ENSMUSG00000075583	SDCCAG33
EPAS1	SERPINA3C
EPHA7	SERPINA3H
EPYC	SERPINA3M
ERAP1	SERPINA3N
ERC2	SETD8
ERCC6L	SETDB2
ERGIC1	SGMS2
ESF1	SGPL1
ETS1	SHROOM1
ETV6	SIDT2
EXOC2	SLC19A2
EXOC6B	SLC1A5
EXPI	SLC24A6
EZH1	SLC25A1
EZH2	SLC25A10
F7	SLC25A33
F830005K03RIK	SLC29A3
FATE1	SLC35E4
FBLN1	SLC45A3
FBXL17	SLC46A3
FBXW8	SMAD1
FCRLB	SNRPC
FERT2	SSFA2
FES	SSSCA1
FGL1	STARD4
FGR	STAT3
FJX1	STBD1
FKHL18	STIP1
FMN1	SULT1A1
FMN2	SUV420H2
FMNL2	TAAR3
FMO2	TAP2
FNDC3B	TBC1D13
FNDC7	TCN2
FOSL2	TES
FOXK1	TFRC
FOXN3	TG
FOXO3	THBD
FOXP1	TLE6
FOXQ1	TMEM120A
FRAP1	TMEM53
FRMD6	TMIE
FSHR	TNFRSF1A
FSIP1	TNS
FSTL1	TPM1
FTH1	TPST1
FZD8	TPST2
G930045G22RIK	TRAFD1
GABRR2	TRIM26
GALK2	TSPAN12
GALNT11	TXNIP
GALNT12	UBE2A
GALNT7	ULK2
GALNT9	UNC119
GALNTL1	UNC84B
GBE1	VASN
GCLC	VGLL4
GCNT1	VHLH
GLDC	WAPAL
GLI3	WASF1
GLIS1	WDR6
GLIS3	WNK4
GLP2R	ZFP467
GLRA3	ZFYVE26
GLT8D4
GLYCAM1
GM1631
GM749
GM807
GM815
GM826
GM944
GM967
GMDS
GNAO1
GNAQ
GOPC
GPC6
GPM6B
GPR110
GPR157
GPR64
GPRIN3
GRAMD1A
GRAMD3
GRASP
GRIA1
GRIA2
GRK1
GRK5
GSN
GULP1
HAL
HDAC11
HDAC7A
HECW2
HIBADH
HIF1A
HIF3A
HIPK2
HLCS
HMBS
HMG20A
HNRPLL
HOPX
HOXA1
HPCAL1
HPGD
HRBL
HRH4
HS1BP3
HSF2BP
HSPA8
HTRA1
HTRA3
ICA1L
ID3
IDH2
IFITM2
IFRD1
IGBP1
IGFBP4
IHPK2
IHPK3
IL15RA
IL18R1
IL1R2
IL1RAP
IL1RL2
IL1RN
IL31RA
IMPAD1
INDOL1
INHBA
INTS10
IQCK
IQSEC1
IQWD1
IRF2
IRF2BP2
ISCA2
ITGA5
ITGB3
ITGB6
ITPR1
IVD
JAG1
JAZF1
JHDM1D
JMJD1A
JUN
KALRN
KCNJ2
KCNJ3
KCNV2
KIF16B
KIF4
KIF6
KITL
KLF12
KLF15
KLF6
KLHDC6
KLHL2
KLRA6
KPNA2
KRR1
KSR1
KTN1
LAMA2
LAMC2
LAPTM4A
LARP4
LASS6
LAYN
LDLRAD3
LEPR
LGALS4
LGR4
LMBR1
LMO4
LNPEP
LNX1
LPHN2
LPHN3
LPL
LPP
LRIG1
LRP5
LRP6
LRRC28
LRRC44
LRRC58
LRRK1
LRSAM1
LSM3
LTBP1
LUM
LY86
LYCAT
LYL1
LYPLAL1
LYST
MACROD2
MAD1L1
MAF
MAP2K4
MAP3K5
MAPK14
MAST2
MAST4
MATN2
MBD2
MBD5
MBNL2
MBNL3
MBOAT5
MBP
MCHR1
MCPH1
MDM1
ME3
MED13L
MED9
MEF2B
MEGF9
MEP1A
METT10D
MFHAS1
MGI:104646
MGI:1918322
MGRN1
MID1
MITF
MKL1
MKLN1
MLH3
MLL3
MMP2
MMP8
MMU-MIR-101A
MMU-MIR-125B-2
MMU-MIR-155
MMU-MIR-205
MMU-MIR-29B-1
MMU-MIR-410
MMU-MIR-466F-4
MMU-MIR-680-3
MND1
MOCS2
MORF4L2
MOXD1
MPDZ
MPP7
MRC1
MRGPRG
MRPL1
MRPL45
MRPS18A
MRPS6
MRVI1
MT4
MTAP4
MTMR12
MUSK
MYO16
MYO1H
MYOCD
MYRIP
N6AMT1
NALCN
NAV2
NCAM1
NEK7
NF2
NFIA
NFIB
NGFB
NHS
NID1
NID2
NIN
NINJ2
NMBR
NMNAT2
NMU
NM_001101433.1
NM_026623.3
NPAL2
NP_001025460.1
NP_001038978.2
NP_001070147.1
NP_001074675.1
NRG1
NSMCE2
NT5C1B
NT5E
NT5M
NUAK2
NUDT9
NUFIP1
NUP214
NYX
ODZ4
OLFML3
OLFR432
OPRL1
ORAI2
OSBPL9
OSMR
OTTMUSG00000007234
OTTMUSG00000007332
OTTMUSG00000016789
OTTMUSG00000016805
OTTMUSG00000021867
OTUD7B
OXR1
PAK3
PAK6
PALLD
PANK3
PAPLN
PAPSS1
PARD3
PARD6B
PARN
PBX1
PCAF
PCBP3
PCDH19
PCX
PDCD4
PDE1A
PDE4B
PDE4D
PDE4DIP
PDE6H
PDGFC
PDLIM5
PDS5B
PDZD7
PELI2
PENK1
PET112L
PEX13
PGM2
PHACTR1
PHF15
PHF17
PHF6
PHKA2
PHLPP
PI15
PICALM
PID1
PIP
PIR
PITPNA
PITPNM1
PIWIL2
PIWIL4
PKD1
PKP4
PLA1A
PLCB1
PLCB4
PLCE1
PLXNA2
PLXND1
PMAIP1
PMP22
PNLIP
PODXL
POLDIP3
POU2AF1
PPARG
PPCDC
PPL
PPP1R12B
PPP1R1C
PPTC7
PRDX6
PREB
PRG4
PRICKLE2
PRIM2
PRKAG2
PRKAR2A
PRKAR2B
PRKCA
PRKCBP1
PRKCE
PRKCH
PRKG1
PRL
PRNPIP1
PRR15
PRR16
PRR5
PRUNE2
PSD3
PSMA6
PTER
PTK2B
PTPN1
PTPRS
PVT1
PYHIN1
Q3TYU4_MOUSE
Q3V0T3_MOUSE
Q8BQR4-2
RAB10
RAB28
RAB4A
RAB7
RAD51L1
RAP2A
RAPGEF4
RARB
RASSF2
RBBP6
RBM16
RBM20
RBM9
RBMS3
RDH14
REPS2
RERE
RESP18
RFX3
RGL1
RHOJ
RILPL1
RMND5A
RNF144B
ROCK2
ROR1
RPGR
RPL7A
RRAS2
RTKN2
RUFY4
RUNX3
RYBP
SAMHD1
SASH1
SCARA5
SCD1
SCD3
SCD4
SCFD2
SCN9A
SEC1
SEC23IP
SELENBP1
SEMA6D
SERP2
SERPINB6B
SERPINB9G
SERPINE2
SF3B1
SH2D4A
SH2D6
SH3BP5
SH3PXD2A
SH3PXD2B
SH3RF1
SH3TC2
SHFM1
SHOC2
SIAH1A
SLC14A2
SLC16A11
SLC22A20
SLC24A5
SLC25A13
SLC25A21
SLC25A26
SLC25A29
SLC25A30
SLC28A1
SLC2A13
SLC35B3
SLC38A4
SLC41A2
SLC43A1
SLC43A3
SLC45A1
SLC45A4
SLC4A1AP
SLC4A5
SLC6A6
SLC7A6
SLCO3A1
SLIT3
SMOC1
SMOX
SNAP25
SNED1
SNF1LK
SNOR38
SNORA17
SNORA24
SNORA38
SNORA42
SNORA65
SNORA76
SNTA1
SNX19
SOCS2
SORBS1
SORCS1
SOX5
SP3
SP9
SPARC
SPEER4F
SPHK1
SPNB5
SPP1
SRFBP1
SSH2
SSPN
ST3GAL1
ST3GAL2
ST3GAL5
ST5
ST6GALNAC1
STAB2
STAU1
STEAP2
STIM1
STK38
STK38L
STON1
STT3B
SULF2
SULT5A1
SUMF1
SUPT3H
SVAL1
SVIL
SYDE2
SYK
SYN2
SYN3
SYS1
SYT12
SYT2
TACC1
TAF8
TANC1
TANK
TAS2R143
TASP1
TBC1D1
TBC1D14
TBC1D4
TBL1X
TBX15
TCF23
TEF
TELOMERASE-VERT
TENC1
TGFBR3
THADA
THBS2
THSD7A
TIGD2
TLL1
TLN2
TLOC1
TLR7
TMC1
TMCO7
TMED10
TMEFF2
TMEM106B
TMEM110
TMEM16A
TMEM16F
TMEM17
TMEM19
TMEM2
TMEM49
TMEM50A
TMEM67
TMEM71
TMEM87B
TMEPAI
TMPRSS8
TNFRSF8
TNKS2
TNN
TNRC6A
TNRC6B
TNS1
TOB2
TOR3A
TPBPA
TPCN2
TPRG
TRAF3IP2
TRERF1
TRIB1
TRIB2
TRIM2
TRIM30
TRIM50
TRIM56
TRP63
TRPM3
TRPS1
TSEN2
TSGA14
TSKU
TSPAN9
TSPYL1
TTC21B
TTC27
TTC29
TTC35
TTLL6
TTLL7
TXNDC5
U1
U2
U4
U6
U6ATAC
U7
UBB
UBTD2
UBXD8
UCHL1
UPF2
USP2
USP38
USP47
UST
UTRN
V1RA5
VAV2
VCAN
VEGFA
VEPH1
VPS13B
VTI1A
WDR27
WDR60
WEE1
WFDC15A
WNT5A
WRNIP1
WWOX
XIRP1
XPNPEP1
XRRA1
Y
ZBTB1
ZBTB20
ZBTB40
ZBTB7B
ZC3H12C
ZC3H3
ZCCHC8
ZEB2
ZFAND5
ZFAT1
ZFP1
ZFP191
ZFP281
ZFP364
ZFP365
ZFP36L2
ZFP438
ZFP474
ZFP521
ZFP608
ZFP623
ZFP664
ZFP740
ZMIZ1
ZNRF3
ZNRF4
ZYG11A
