# Supplementary material for: Genome-Wide Analysis of Glucocorticoid Receptor Binding Regions in Adipocytes Reveal Gene Network Involved in Triglyceride Homeostasis
Source: PLoS One. 2010 Dec 20;5(12):e15188. doi: 10.1371/journal.pone.0015188 (PMC3004788; doi:10.1371/journal.pone.0015188)
Supplement: Table S1 — Reporter Assays of GBRs. (XLS) [file pone.0015188.s006.xls]

## Sheet: Sheet1
Table S1 Reporter Assays of GBRs
Gene	Name	chromosome	location	Fold Induction	SEM
TG Synthesis
SCD-1	SCD1-GBR1	19	44496485-44497551	2.2	0.32
	SCD1-GB2	19	44463285-44463793	14.1	1.89
	SCD1-GBR3	19	44512273-44512922	5.3	0.49
	SCD1-GBR4	19	44520070-44520704	1.75	0.42
SCD2	SCD2-GBR1	19	44385832-44387055	5	1.07
	SCD2-GBR2	19	44388631-44389541	0.87	0.25
GPAT3	GPAT3-GBR1	5	101289472-101290187	1.11	0.18
	GPAT3-GBR2	5	101339583-101340107	23.08	2.13
GPAT4	GPAT4-GBR1	8	24301754-24302487	5.46	1.21
	GPAT4-GBR2	8	24319134-24319692	2.77	0.2
AGPAT2	AGPAT2-GBR1	2	26462468-26462845	1.28	0.08
LIPIN1	LPIN1-GBR1	12	16624027-16624572	3.52	0.43
	LPIN1-GBR2	12	16625002-16626344	14.86	4
lipolysis
LIPE	LIPE-GBR1	7	26175075-26175805	1.07	0.21
	LIPE-GBR2	7	26176620-26177505	4	1.2
MGLL	MGLL-GBR1	6	88677305-88677991	4.72	0.73
	MGLL-GBR1	6	88734574-88735275	1.14	0.06
Lipid Transport
CD36	CD36-GBR1	5	17292466-17293042	1.16	0.37
	CD36-GBR2	5	17368787-17369422	25.56	3.82
	CD36-GBR3	5	17382408-17383029	4.14	0.72
	CD36-GBR4	5	17397041-17397568	5.44	1.11
	CD36-GBR5	5	17397467-17400065	2.37	0.33
FATP2	FATP2-GBR1	2	126357675-126358168	68.27	19.71
LRP1	LRP1-GBR1	10	127037079-127037904	2.17	0.26
S3-12	S3-12-GBR1	17	56247976-56248667	23.27	2
	S3-12-GBR2	17	56248888-56249638	0.52	0.06
VLDLR	VLDLR-GBR1	19	27332149-27332778	12.2	1.92
	VLDLR-GBR2	19	27334524-27335265	0.84	0.17
	VLDLR-GBR3	19	27335026-27335686	4.92	0.73
