# Supplementary material for: Genome-Wide Analysis of Glucocorticoid Receptor Binding Regions in Adipocytes Reveal Gene Network Involved in Triglyceride Homeostasis
Source: PLoS One. 2010 Dec 20;5(12):e15188. doi: 10.1371/journal.pone.0015188 (PMC3004788; doi:10.1371/journal.pone.0015188)
Supplement: Table S2 — Primers used for cloning GBRs into pGL4.10E4TATA reporter plasmids. (XLS) [file pone.0015188.s007.xls]

## Sheet: primers for cloninig
Table S2. Primers used for cloning GBRs into pGL4.10E4TATA reporter plasmids
	chromosome #	startpeak	endpeak	class	distance to gene	Cloning position	Cloning length (bp)	gene name	Cloning primers (Forward primer)	Cloning primers (Reverse primer)
TG storage & FA transport	chr19	27332279	27332675	downstreamFar	-8368	27332149-27332778	629	VLDLR	GBS27332149XhoIClaI+: TAG TCC TCG AGA TCG ATA CTG AGT TTC CAA ACT GCC C	GBS27332778EcoRV-: TAG TCG ATA TCC AAA CCT GTG TAT TTC ACA TTC
		27334674	27335115	downstreamFar	-10785	27334524-27335265	741	VLDLR	GBS27334524XhoIClaI+: TAG TCC TCG AGA TCG ATA TGT CTG TTT TCA TTG TGA AGA	GBS27335265EcoRV-: TAG TCG ATA TCT GCC AGC ATA GGA CAG GG
		27335156	27335556	downstreamFar	-11247	27335026-27335686	660	VLDLR	GBS27335026XhoIClaI+:TAG TCC TCG AGA TCG ATG CAA CAG TTC TTA GCA TTA GC	GBS27335686EcoRV-:TAG TCG ATA TCA CCA TGG ACA CTG AGG AGT
consider the GBRs from p value cutoff 10-5 & 10-10	chr10	127037425	127037754	intron	20713	127037079-127037904	825	Lrp1	GBS127037079XhoIClaI+:TAG TCC TCG AGA TCG ATG AGC CTG GCA GGT TTG AC	GBS127037904EcoRV-: TAG TCG ATA TCG CAG GCA AAT AGA AGA CCC
		127039704	127040024	intron	18340	127039614-127040120	620	Lrp1	GBS127039614XhoIClaI+:TAG TCC TCG AGA TCG ATC ATG CGC ACC ATG ATT CAT G	GBS127040120EcoRV-:TAG TCG ATA TCC ACA GTC TGC TAA TTC CAT AG
	chr5	17292593	17292913	intron	4919	17292466-17293042	576	Cd36	GBS 17292466XhoIClaI+: TAG TCC TCG AGA TCG ATT GCT GCT GAC CCT GCT GA	GBS 17293042EcorV-:TAG TCG ATA TCC AAT TTC TCC CTG ACA CTG G
		17368891	17369272	upstreamFar	-27567	17368787-17369422	635	Cd36	GBS17368787Kpn1+: TAG TCG GTA CCA ATA AAA CTC TTT ATT CTC CTC TT	GBS17369422Xho1-:TAG TCC TCG AGA GAT TCT GTC CAC ATG CGC
		17382558	17382879	upstreamFar	-41204	17382408-17383029	621	Cd36	GBS17382408XhoIClaI+: TAG TCC TCG AGA TCG ATA GGA AGA AAT CTC TGA AGG AA	GBS17383029EcoRV-:TAG TCG ATA TCA GAA GCA GTT AGG AAA AGC AT
		17397191	17397418	distant	-55790	17397041-17397568	527	Cd36	GBS17397041XhoIClaI+:TAG TCC TCG AGA TCG ATT CTT TTT CTC TTA TAT GTC TTC C	GBS17397568EcoRV-:TAG TCG ATA TCG TAT GCA AAG TTG TCT TAT TAA C
		17399596	17399935	distant	-58251	17399467-17400065	598	Cd36	GBS17399467XhoIClaI+:TAGTC CTCGAG ATCTGAT TGG AAA CAT TAC CCA TTG AGAA	GBS17400065EcoRV-:TAG TCG ATA TCT CGG TGC TTC TTC ACC TGC
	chr17	56247995	56248571	intron	728	56247976-56248667	691	S3-12	GBS56247976XhoIClaI+:TAG TCC TCG AGA TCG ATA GGT TTC CTG TCC AAG GTC	GBS56248667EcoRV-:TAG TCG ATA TCA ACT CTG GTG ACC TTG TAT C
consider the GBRs from p value cutoff 10-5	chr17	56249038	56249488	upstreamNear	-252	56248888-56249638	750	S3-12	GBS56248888NheI+:TAG TCG CTA GCG TAG GGG TGA GGT AAG TGG	GBS56249638EcoRV-:TAGTC GATATC GTG GGT GAG AAA GGG TCC T
	chr2	126357777	126358050	upstreamFar	-20847	126357675-126358168	493	Slc27a2 (FATP2)	GBS126357675XhoIClaI+:TAG TCC TCG AGA TCG ATG AAA GGA TTC AAT GAG TAC AG	GBS126358168EcoRV-:TAG TCG ATA TCC AGC TAG TGA TGT ACG GTC A
Lipolysis	chr7	26175225	26175655	intron	5566	26175075-26175805	730	Lipe	GBS26175075XhoIClaI+:TAG TCC TCG AGA TCG ATA CTC ACC CCT CCC TGG C	GBS26175805EcoRV-:TAG TCG ATA TCG GAA GAC CCT GCA AAA GTA T
		26176710	26177336	intron	3983	26176620-26177505	885	Lipe	GBS26176620XhoIClaI+:TAG TCC TCG AGC CAT GCA GTT CGT CAC TAC	GBS26177505EcoRV-:TAG TCG ATA TCG GTG TGG AGT CAT AAA AAC AT
	chr6	88677455	88677841	intron	3221	88677305-88677991	686	Mgll	GBS88677305XhoIClaI+: TAG TCC TCG AGA TCG ATC TGG GAG CAA GGA TTT GGG	GBS88677991EcoRV-:TAG TCG ATA TCG CCC AGA TTG CAA CGA GGA
	chr6	88694965	88695359	intron	20735	88694873-88695409	536	Mgll	GBS88694873XhoIClaI+:TAG TCC TCG AGA TCG ATT GTG ACA CAT GTA TAT GTT GTA	GBS88695409EcoRV-:TAG TCG ATA TCT CCT AGA GGA AGA GAA GCC
	chr6	88734724	88735125	intron	43427	88734574-88735275	701	Mgll	GBS88734574XhoIClaI+:TAG TCC TCG AGA TCG ATC TGC TTT AGT CTA CAG AGT G	GBS88735275EcoRV-:TAG TCG ATA TCG CCC TCT AAA GCC ACG TC
TG synthesis & De novo lipogenesis
	chr17	12288111	12288470	upstreamFar	-23860	12287961-12288620	659	Agpat4	GBS12287961XhoIClaI+:TAG TCC TCG AGA TCG ATG CGT GAG TCT CAG ATG TGG	GBS12288620EcoRV-:TAG TCG ATA TCT TCT TTC TTG CAG ATG TAT TTT T
		12324056	12324303	intron	12029	12323906-12324453	547	Agpat4	GBS12323906XhoIClaI+:TAG TCC TCG AGA TCG ATC TAG GAG GTA ACT GTG GTG	GBS12324453EcoRV-:TAG TCG ATA TCC CAA AGA CTA GGA ACC CAG T
		12338935	12339310	intron	26972	12338804-12339441	637	Agpat4	GBS12338804XhoIClaI+:TAG TCC TCG AGA TCG ATG ATG CTA CTT AAT CCA GCA AT	GBS12339441EcoRV-: TAG TCG ATA TCG GGT GAA GAG AAT AAC ACT TC
	chr8	24301904	24302337	exon	16713	24301754-24302487	733	Agpat6	GBS24301754XhoIClaI+: TAG TCC TCG AGA TCG ATC AAG AAG AGT TCG CCT TGG T	GBS24302487EcoRV-:TAG TCG ATA TCA AGT TAG TCC TGC AGT ACA TC
		24319284	24319542	upstreamNear	-580	24319134-24319692	558	Agpat6	GBS24319134XhoIClaI+:TAG TCC TCG AGA TCG ATT TTG TGG GAC TTT GTG TGA GA	GBS24319692EcoRV-:TAG TCG ATA TCT GAA GAA ATC AAC AAA TGG AGG
	chr5	101289622	101290037	intron	14680	101289472-101290187	715	mGPAT3/Agpat9	GBS101289472KpnI+:TAG TCG GTA CCT TAA ATC AGA ATG GCT GTC CTT	GBS101290187Xho1-:TAG TCC TCG AGG AGA AGA ACT ATA ATA CAA AAG G
		101339714	101339975	downstreamFar	-11723	101339583-101340107	561	mGPAT3/Agpat9	GBS101339583XhoIClaI+:TAG TCC TCG AGA TCG ATT ACT CAT ATA TGA AAG GAG AAG	GBS101340107EcoRV-:TAG TCG ATA TCT GGA AAC AGC TAA GCA AGA G
	chr19	44386005	44386925	downstreamFar	-5115	44385832-44387055	1223	Scd2	GBS44385832Xho1Cla1+:TAG TCC TCG AGA TCG ATT ATA CCA TCA TGT GGC TGG T	GBS44387055EcoRV-:TAG TCG ATA TCC GCA ATC CAG GGC ATC TTA
		44388759	44389410	downstreamFar	-7734	44388631-44389541	910	Scd2	GBS44388631XhoIClaI+:TAG TCC TCG AGA TCG ATG TAA TGG ACA GTG TCA CCC A	GBS44389541EcoRV-:TAG TCG ATA TCT GGA AAG TTC CTG ATC ACA TTA
	chr19	44463305	44463740	downstreamFar	-5423	44463285-44463793	508	Scd1	GBS44463285XhoIClaI+:TAG TCC TCG AGA TCG ATA GAA GAG CAG GCG GAG CTT	GBS44463793EcoRV-:TAG TCG ATA TCA GAT AAC ATC TGC TAA CTG TTC
	chr19	44496635	44497401	upstreamFar	-14975	44496485-44497551	1066	Scd1	GBS44496485XhoIClaI+:TAG TCC TCG AGA TCG ATT ATC CTC TTC ATA TTT CAT CTG	GBS44497551EcoRV-:TAG TCG ATA TCT CAA TGG TTG GAC ATC AAT GA
	chr19	44512353	44512883	upstreamFar	-30575	44512273-44512922	830	Scd1	GBS44512273XhoIClaI+:TAG TCC TCG AGA TCG ATA CTG TCT CTA TGT AGG AGA G	GBS44512922EcoRV-:TAG TCG ATA TCT CCT CCT ATA CCA ATA AAT CAA
	chr19	44520220	44520554	upstreamFar	-38344	44520070-44520704	634	Scd1	GBS44520070XhoIClaI+: TAG TCC TCG AGA TCG ATG GTT AAC AGC GCT GAC TGC	GBS44520704EcoRV-:TAG TCG ATA TCG GGA CAA CTT TTC TTC TGT TG
	chr12	16624177	16624422	upstreamFar	-27723	16624027-16624572	545	Lpin1	GBS16624027XhoIClaI+:TAG TCC TCG AGA TCG ATT CAT ATA TTG ATT TCA TTA TTA TAT AT	GBS16624572EcoRV-:TAG TCG ATA TCG CAG GAA CAT GGC AGC ATC
	chr12	16625152	16626194	upstreamFar	-29097	16625002-16626344	1342	Lpin1	GBS16625002NheI+:TAG TCG CTA GCG ACT TTT TAA AAC ATT TAA CTC TTT	GBS16626344EcoRV-:TAG TCG ATA TCA TGG AAA CAC ATG GCA TGT AA
consider the GBRs from p value cutoff 10-5	chr2	26462568	26462818	upstreamNear	-2947	26462468-26462845	377	Agpat2	GBS26462468XhoIClaI+:TAG TCC TCG AGA TCG ATA GGG TTG CTG CAA GGA AAC T	GBS26462845EcoRV-: TAG TCG ATA TCA GAA CTT TAG GAA GGA AGG C

## Sheet: primers for expression
Primers used for expression analysis
Mouse genes
	Forward primer	Reverse primer
SCD1	GAG TAC GTC TGG AGG AAC AT	GCC CAG AGC GCT GGT CAT GT
SCD2	GAA TGG AGG CGA GAA GTT TG	GAT GTT CCT CCA GAC GTA CT
SCD3	GAC CAC CAC CAC CAT CAC	GGT CGT ATA TAT CTT CTT TCA T
GPAT4	GGT ATC CGA AAG CTC TAC AT	CCG TTG GTG TAG GGC TTG T
AGPAT2	TTT GAG GTC AGC GGA CAG AA	AGG ATG CTC TGG TGA TTA GAG ATG A
LPIN1	CGC CAA AGA ATA ACC TGG AA	TGA AGA CTC GCT GTG AAT GG
LIPE	CAC ACC TAC TAC ACA AAT CC	GGC ATA GTA GGC CAT AGC A
MGLL	ACT CTG ACC CAC TCG TCT GC	CAG CAG GAA TGG CAG TGT C
CD36	CCT CCA GAA TCC AGA CAA CC	CAC AGG CTT TCC TTC TTT GC
LRP1	GAC CAG GTG TTG GAC ACA GAT G	AGT CGT TGT CTC CGT CAC ACT TC
VLDLR	CTC CAC CAA CCT GCG GAG CC	GCT GAC GGC CAC ACT GCT CA
SLC27A2	ACA CAC CGC AGA AAC CAA ATG ACC	TGC CTT CAG TGG ATG CGT AGA ACT
S3-12	TGC CTT CTC TGG GGT GTT TGG CA	CAC GCC CAC TGC TCC CAT CAC
RPL19	AGC CTG TGA CTG TCC ATT CC	GGC AGT ACC CTT CCT CTT CC
